# Supplementary material for: Crystal structures and Hirshfeld surface analyses of methyl 4-{2,2-di­chloro-1-[(E)-phenyl­diazen­yl]eth­enyl}benzoate, methyl 4-{2,2-di­chloro-1-[(E)-(4-methyl­phen­yl)diazen­yl]ethen­yl}benzoate and methyl 4-{2,2-di­chloro-1-[(E)-(3,4-di­methyl­phen­yl)diazen­yl]ethen­yl}benzoate
Source: Acta Crystallogr E Crystallogr Commun. 2024 Jan 26;80(Pt 2):184–90. doi: 10.1107/S2056989024000732 (PMC10848988; doi:10.1107/S2056989024000732)
Supplement: Supplementary file 1 [file e-80-00184-sup1.cif]

##############################################################################
#                                                                            #
# This CIF contains the data in a paper accepted for publication in          #
# Acta Crystallographica Section E. It conforms to the requirements of       #
# Notes for Authors for Acta Crystallographica Section E, and has been       #
# peer reviewed under the auspices of the IUCr Commission on Journals.       #
#                                                                            #
# Full details of the Crystallographic Information File format               #
# are given in the paper "The Crystallographic Information File (CIF):       #
# a New Standard Archive File for Crystallography" by S. R. Hall, F. H.      #
# Allen and I. D. Brown [Acta Cryst. (1991), A47, 655-685].                  #
#                                                                            #
# The current version of the core CIF dictionary is obtainable from          #
# ftp://ftp.iucr.org/pub/cif_core.dic.                                       #
#                                                                            #
# Software is freely available for graphical display of the structure(s)     #
# in this CIF. For information consult the CIF software page                 #
# http://www.iucr.org/resources/cif/software.                                #
#                                                                            #
# This file may be used for bona fide research purposes within the           #
# scientific community so long as proper attribution is given to the journal # 
# article from which it was obtained.                                        #
#                                                                            #
##############################################################################
data_I
_audit_creation_method     'SHELXL-2018/3'
_chemical_name_systematic
;
Methyl 4-{2,2-dichloro-1-[(<i>E</i>)-phenyldiazenyl]ethenyl}benzoate
;
_chemical_name_common     ?
_chemical_formula_moiety     'C16 H12 Cl2 N2 O2'
_chemical_formula_sum     'C16 H12 Cl2 N2 O2'
_chemical_formula_iupac     'C16 H12 Cl2 N2 O2'
_chemical_formula_weight     335.18
_chemical_melting_point     ?
_space_group_crystal_system     monoclinic
_space_group_name_H-M_alt     'P 21/c'
_space_group_name_Hall     '-P 2ybc'
loop_
    _space_group_symop_operation_xyz
    'x, y, z'
    '-x, y+1/2, -z+1/2'
    '-x, -y, -z'
    'x, -y-1/2, z-1/2'
_cell_length_a     15.47572(16)
_cell_length_b     4.16896(4)
_cell_length_c     23.2257(2)
_cell_angle_alpha     90
_cell_angle_beta     100.1964(9)
_cell_angle_gamma     90
_cell_volume     1474.80(2)
_cell_formula_units_Z     4
_cell_measurement_reflns_used     12282
_cell_measurement_theta_min     2.9
_cell_measurement_theta_max     77.0
_cell_measurement_temperature     100(2)
_exptl_crystal_description     prism
_exptl_crystal_colour     red
_exptl_crystal_size_max     0.220
_exptl_crystal_size_mid     0.130
_exptl_crystal_size_min     0.110
_exptl_crystal_density_diffrn     1.510
_exptl_crystal_density_meas     ?
_exptl_crystal_density_method     ?
_exptl_crystal_F_000     688
_exptl_absorpt_coefficient_mu     4.036
_exptl_absorpt_correction_type     multi-scan
_exptl_absorpt_process_details
;
(CrysAlisPro; Rigaku OD, 2021)
;
_exptl_absorpt_correction_T_min     0.404
_exptl_absorpt_correction_T_max     0.600
_exptl_special_details     ?
_diffrn_ambient_temperature     100(2)
_diffrn_source     'micro-focus sealed X-ray tube'
_diffrn_radiation_type     CuK\a
_diffrn_radiation_wavelength     1.54184
_diffrn_measurement_device_type     'XtaLAB Synergy, Dualflex, HyPix'
_diffrn_measurement_method     '\f and \w'
_diffrn_detector_area_resol_mean     ?
_diffrn_reflns_number     23940
_diffrn_reflns_av_R_equivalents     0.0603
_diffrn_reflns_av_unetI/netI     0.0374
_diffrn_reflns_theta_min     2.901
_diffrn_reflns_theta_max     77.805
_diffrn_reflns_theta_full     67.684
_diffrn_measured_fraction_theta_max     0.997
_diffrn_measured_fraction_theta_full     1.000
_diffrn_reflns_limit_h_min     -19
_diffrn_reflns_limit_h_max     19
_diffrn_reflns_limit_k_min     -5
_diffrn_reflns_limit_k_max     5
_diffrn_reflns_limit_l_min     -29
_diffrn_reflns_limit_l_max     28
_diffrn_standards_number     0
_diffrn_standards_interval_count     0
_diffrn_standards_interval_time     0
_diffrn_standards_decay_%     0
_refine_special_details     ?
_reflns_number_total     3151
_reflns_number_gt     2823
_reflns_threshold_expression     'I > 2\s(I)'
_refine_ls_structure_factor_coef     Fsqd
_refine_ls_matrix_type     full
_refine_ls_R_factor_all     0.0424
_refine_ls_R_factor_gt     0.0383
_refine_ls_wR_factor_gt     0.0999
_refine_ls_wR_factor_ref     0.1034
_refine_ls_goodness_of_fit_ref     1.036
_refine_ls_restrained_S_all     1.036
_refine_ls_number_reflns     3151
_refine_ls_number_parameters     200
_refine_ls_number_restraints     0
_refine_ls_hydrogen_treatment     constr
_refine_ls_weighting_scheme     calc
_refine_ls_weighting_details
              'w=1/[\s^2^(Fo^2^)+(0.0503P)^2^+1.3375P] where P=(Fo^2^+2Fc^2^)/3'
_atom_sites_solution_hydrogens     geom
_atom_sites_solution_primary     ?
_atom_sites_solution_secondary     ?
_refine_ls_shift/su_max     0.001
_refine_ls_shift/su_mean     0.000
_refine_diff_density_max     0.462
_refine_diff_density_min     -0.316
_refine_ls_extinction_method     none
_refine_ls_extinction_coef     .
loop_
    _atom_type_symbol
    _atom_type_description
    _atom_type_scat_dispersion_real
    _atom_type_scat_dispersion_imag
    _atom_type_scat_source
    'C' 'C' 0.0181 0.0091
                         'International Tables Vol C Tables 4.2.6.8 and 6.1.1.4'
    'H' 'H' 0.0000 0.0000
                         'International Tables Vol C Tables 4.2.6.8 and 6.1.1.4'
    'Cl' 'Cl' 0.3639 0.7018
                         'International Tables Vol C Tables 4.2.6.8 and 6.1.1.4'
    'N' 'N' 0.0311 0.0180
                         'International Tables Vol C Tables 4.2.6.8 and 6.1.1.4'
    'O' 'O' 0.0492 0.0322
                         'International Tables Vol C Tables 4.2.6.8 and 6.1.1.4'
_computing_data_collection
;
CrysAlisPro (Rigaku OD, 2021)
;
_computing_cell_refinement
;
CrysAlisPro (Rigaku OD, 2021)
;
_computing_data_reduction
;
CrysAlisPro (Rigaku OD, 2021)
;
_computing_structure_solution
;
<i>SHELXT</i> (Sheldrick, 2015a)
;
_computing_structure_refinement
;
<i>SHELXL</i> (Sheldrick, 2015b)
;
_computing_molecular_graphics
;
ORTEP-3 for Windows (Farrugia, 2012)
;
_computing_publication_material
;
PLATON (Spek, 2020)
;
loop_
    _atom_site_type_symbol
    _atom_site_label
    _atom_site_fract_x
    _atom_site_fract_y
    _atom_site_fract_z
    _atom_site_U_iso_or_equiv
    _atom_site_adp_type
    _atom_site_calc_flag
    _atom_site_occupancy
    _atom_site_disorder_assembly
    _atom_site_disorder_group
    Cl Cl1 0.13479(3) 0.05540(11) 0.40331(2) 0.02247(13) Uani d 1 . .
    Cl Cl2 0.27874(3) 0.32473(12) 0.48326(2) 0.02639(14) Uani d 1 . .
    O O1 0.01936(9) 0.1723(4) 0.10978(6) 0.0285(3) Uani d 1 . .
    O O2 0.14455(9) -0.0786(4) 0.10100(6) 0.0268(3) Uani d 1 . .
    N N1 0.34295(10) 0.5658(4) 0.38299(7) 0.0216(3) Uani d 1 . .
    N N2 0.38242(10) 0.6368(4) 0.34161(7) 0.0211(3) Uani d 1 . .
    C C1 0.26399(11) 0.3911(4) 0.36605(8) 0.0207(4) Uani d 1 . .
    C C2 0.22931(12) 0.2761(5) 0.41127(8) 0.0214(4) Uani d 1 . .
    C C3 0.22169(11) 0.3354(4) 0.30397(8) 0.0197(4) Uani d 1 . .
    C C4 0.26794(11) 0.1764(5) 0.26603(8) 0.0210(4) Uani d 1 . .
    H H4 0.327649 0.119411 0.279023 0.025 Uiso calc 1 . .
    C C5 0.22744(12) 0.1012(5) 0.20969(8) 0.0220(4) Uani d 1 . .
    H H5 0.259087 -0.011130 0.184514 0.026 Uiso calc 1 . .
    C C6 0.14025(11) 0.1895(4) 0.18962(8) 0.0203(4) Uani d 1 . .
    C C7 0.09485(11) 0.3596(4) 0.22649(8) 0.0215(4) Uani d 1 . .
    H H7 0.036219 0.427119 0.212652 0.026 Uiso calc 1 . .
    C C8 0.13490(12) 0.4308(5) 0.28326(8) 0.0220(4) Uani d 1 . .
    H H8 0.103337 0.544786 0.308278 0.026 Uiso calc 1 . .
    C C9 0.09401(12) 0.0996(5) 0.13000(8) 0.0215(4) Uani d 1 . .
    C C10 0.10264(14) -0.1883(6) 0.04358(8) 0.0293(4) Uani d 1 . .
    H H10A 0.087522 -0.003127 0.017776 0.044 Uiso calc 1 . .
    H H10B 0.049121 -0.307201 0.046928 0.044 Uiso calc 1 . .
    H H10C 0.142947 -0.328838 0.027228 0.044 Uiso calc 1 . .
    C C11 0.46037(11) 0.8199(4) 0.36040(8) 0.0209(4) Uani d 1 . .
    C C12 0.51605(12) 0.8486(5) 0.31977(8) 0.0228(4) Uani d 1 . .
    H H12 0.500723 0.751252 0.282364 0.027 Uiso calc 1 . .
    C C13 0.59408(13) 1.0194(5) 0.33381(9) 0.0255(4) Uani d 1 . .
    H H13 0.632190 1.038116 0.306098 0.031 Uiso calc 1 . .
    C C14 0.61616(12) 1.1624(5) 0.38829(9) 0.0258(4) Uani d 1 . .
    H H14 0.670157 1.274595 0.398327 0.031 Uiso calc 1 . .
    C C15 0.55900(13) 1.1414(5) 0.42850(8) 0.0264(4) Uani d 1 . .
    H H15 0.573440 1.245282 0.465361 0.032 Uiso calc 1 . .
    C C16 0.48136(12) 0.9698(5) 0.41483(8) 0.0233(4) Uani d 1 . .
    H H16 0.442743 0.954405 0.442280 0.028 Uiso calc 1 . .
loop_
    _atom_site_aniso_label
    _atom_site_aniso_U_11
    _atom_site_aniso_U_22
    _atom_site_aniso_U_33
    _atom_site_aniso_U_12
    _atom_site_aniso_U_13
    _atom_site_aniso_U_23
    Cl1 0.0167(2) 0.0264(2) 0.0244(2) -0.00357(16) 0.00406(15) -0.00043(16)
    Cl2 0.0217(2) 0.0355(3) 0.0213(2) -0.00499(17) 0.00171(16) -0.00103(17)
    O1 0.0183(6) 0.0359(8) 0.0291(7) 0.0048(6) -0.0016(5) -0.0043(6)
    O2 0.0193(6) 0.0382(8) 0.0220(6) 0.0047(6) 0.0016(5) -0.0046(6)
    N1 0.0162(7) 0.0232(8) 0.0248(7) 0.0001(6) 0.0022(6) 0.0017(6)
    N2 0.0153(7) 0.0216(7) 0.0260(8) 0.0007(6) 0.0025(6) 0.0023(6)
    C1 0.0152(8) 0.0208(8) 0.0255(9) 0.0019(7) 0.0018(7) -0.0006(7)
    C2 0.0163(8) 0.0233(9) 0.0241(9) 0.0006(7) 0.0023(6) -0.0014(7)
    C3 0.0163(8) 0.0202(8) 0.0221(9) -0.0004(7) 0.0023(6) 0.0026(7)
    C4 0.0142(8) 0.0244(9) 0.0241(9) 0.0035(7) 0.0029(6) 0.0038(7)
    C5 0.0166(8) 0.0260(9) 0.0240(9) 0.0034(7) 0.0049(7) 0.0022(7)
    C6 0.0159(8) 0.0220(9) 0.0224(8) -0.0002(7) 0.0021(6) 0.0025(7)
    C7 0.0140(8) 0.0221(9) 0.0281(9) 0.0019(7) 0.0028(7) 0.0016(7)
    C8 0.0153(8) 0.0248(9) 0.0261(9) 0.0004(7) 0.0044(7) -0.0011(7)
    C9 0.0175(8) 0.0233(9) 0.0237(9) 0.0013(7) 0.0038(7) 0.0019(7)
    C10 0.0264(10) 0.0391(11) 0.0214(9) 0.0002(8) 0.0018(7) -0.0053(8)
    C11 0.0140(8) 0.0219(9) 0.0259(9) 0.0017(7) 0.0011(6) 0.0034(7)
    C12 0.0205(9) 0.0238(9) 0.0246(9) 0.0002(7) 0.0053(7) 0.0005(7)
    C13 0.0195(9) 0.0274(10) 0.0306(10) 0.0009(8) 0.0077(7) 0.0020(8)
    C14 0.0155(8) 0.0291(10) 0.0319(10) -0.0030(7) 0.0014(7) 0.0046(8)
    C15 0.0233(9) 0.0305(10) 0.0241(9) -0.0045(8) 0.0004(7) 0.0017(8)
    C16 0.0189(9) 0.0282(9) 0.0227(9) -0.0010(7) 0.0037(7) 0.0035(7)
_geom_special_details
;
 All esds (except the esd in the dihedral angle between two l.s. planes)
 are estimated using the full covariance matrix.  The cell esds are taken
 into account individually in the estimation of esds in distances, angles
 and torsion angles; correlations between esds in cell parameters are only
 used when they are defined by crystal symmetry.  An approximate (isotropic)
 treatment of cell esds is used for estimating esds involving l.s. planes.
;
loop_
    _geom_bond_atom_site_label_1
    _geom_bond_atom_site_label_2
    _geom_bond_site_symmetry_2
    _geom_bond_distance
    _geom_bond_publ_flag
    Cl1 C2 . 1.7102(19) ?
    Cl2 C2 . 1.7231(18) ?
    O1 C9 . 1.206(2) ?
    O2 C9 . 1.343(2) ?
    O2 C10 . 1.450(2) ?
    N1 N2 . 1.262(2) ?
    N1 C1 . 1.417(2) ?
    N2 C11 . 1.429(2) ?
    C1 C2 . 1.349(3) ?
    C1 C3 . 1.492(2) ?
    C3 C4 . 1.397(3) ?
    C3 C8 . 1.402(2) ?
    C4 C5 . 1.383(3) ?
    C4 H4 . 0.9500 ?
    C5 C6 . 1.397(2) ?
    C5 H5 . 0.9500 ?
    C6 C7 . 1.394(3) ?
    C6 C9 . 1.490(3) ?
    C7 C8 . 1.386(3) ?
    C7 H7 . 0.9500 ?
    C8 H8 . 0.9500 ?
    C10 H10A . 0.9800 ?
    C10 H10B . 0.9800 ?
    C10 H10C . 0.9800 ?
    C11 C12 . 1.391(3) ?
    C11 C16 . 1.396(3) ?
    C12 C13 . 1.390(3) ?
    C12 H12 . 0.9500 ?
    C13 C14 . 1.386(3) ?
    C13 H13 . 0.9500 ?
    C14 C15 . 1.398(3) ?
    C14 H14 . 0.9500 ?
    C15 C16 . 1.386(3) ?
    C15 H15 . 0.9500 ?
    C16 H16 . 0.9500 ?
loop_
    _geom_angle_atom_site_label_1
    _geom_angle_atom_site_label_2
    _geom_angle_atom_site_label_3
    _geom_angle_site_symmetry_1
    _geom_angle_site_symmetry_3
    _geom_angle
    _geom_angle_publ_flag
    C9 O2 C10 . . 115.49(15) ?
    N2 N1 C1 . . 114.77(15) ?
    N1 N2 C11 . . 112.90(15) ?
    C2 C1 N1 . . 114.12(16) ?
    C2 C1 C3 . . 121.99(16) ?
    N1 C1 C3 . . 123.89(16) ?
    C1 C2 Cl1 . . 123.88(14) ?
    C1 C2 Cl2 . . 122.96(14) ?
    Cl1 C2 Cl2 . . 113.11(11) ?
    C4 C3 C8 . . 119.01(16) ?
    C4 C3 C1 . . 119.81(16) ?
    C8 C3 C1 . . 121.15(16) ?
    C5 C4 C3 . . 120.48(16) ?
    C5 C4 H4 . . 119.8 ?
    C3 C4 H4 . . 119.8 ?
    C4 C5 C6 . . 120.35(17) ?
    C4 C5 H5 . . 119.8 ?
    C6 C5 H5 . . 119.8 ?
    C7 C6 C5 . . 119.42(17) ?
    C7 C6 C9 . . 119.19(16) ?
    C5 C6 C9 . . 121.38(17) ?
    C8 C7 C6 . . 120.28(16) ?
    C8 C7 H7 . . 119.9 ?
    C6 C7 H7 . . 119.9 ?
    C7 C8 C3 . . 120.38(17) ?
    C7 C8 H8 . . 119.8 ?
    C3 C8 H8 . . 119.8 ?
    O1 C9 O2 . . 123.12(17) ?
    O1 C9 C6 . . 124.62(17) ?
    O2 C9 C6 . . 112.26(15) ?
    O2 C10 H10A . . 109.5 ?
    O2 C10 H10B . . 109.5 ?
    H10A C10 H10B . . 109.5 ?
    O2 C10 H10C . . 109.5 ?
    H10A C10 H10C . . 109.5 ?
    H10B C10 H10C . . 109.5 ?
    C12 C11 C16 . . 120.20(17) ?
    C12 C11 N2 . . 115.44(16) ?
    C16 C11 N2 . . 124.36(16) ?
    C13 C12 C11 . . 120.10(18) ?
    C13 C12 H12 . . 119.9 ?
    C11 C12 H12 . . 119.9 ?
    C14 C13 C12 . . 119.88(18) ?
    C14 C13 H13 . . 120.1 ?
    C12 C13 H13 . . 120.1 ?
    C13 C14 C15 . . 120.01(18) ?
    C13 C14 H14 . . 120.0 ?
    C15 C14 H14 . . 120.0 ?
    C16 C15 C14 . . 120.30(18) ?
    C16 C15 H15 . . 119.8 ?
    C14 C15 H15 . . 119.8 ?
    C15 C16 C11 . . 119.46(17) ?
    C15 C16 H16 . . 120.3 ?
    C11 C16 H16 . . 120.3 ?
loop_
    _geom_torsion_atom_site_label_1
    _geom_torsion_atom_site_label_2
    _geom_torsion_atom_site_label_3
    _geom_torsion_atom_site_label_4
    _geom_torsion_site_symmetry_1
    _geom_torsion_site_symmetry_2
    _geom_torsion_site_symmetry_3
    _geom_torsion_site_symmetry_4
    _geom_torsion
    _geom_torsion_publ_flag
    C1 N1 N2 C11 . . . . 178.44(15) ?
    N2 N1 C1 C2 . . . . 170.71(16) ?
    N2 N1 C1 C3 . . . . -9.2(3) ?
    N1 C1 C2 Cl1 . . . . -179.62(13) ?
    C3 C1 C2 Cl1 . . . . 0.3(3) ?
    N1 C1 C2 Cl2 . . . . -2.2(2) ?
    C3 C1 C2 Cl2 . . . . 177.66(14) ?
    C2 C1 C3 C4 . . . . -120.9(2) ?
    N1 C1 C3 C4 . . . . 59.0(3) ?
    C2 C1 C3 C8 . . . . 57.0(3) ?
    N1 C1 C3 C8 . . . . -123.1(2) ?
    C8 C3 C4 C5 . . . . -2.9(3) ?
    C1 C3 C4 C5 . . . . 175.04(17) ?
    C3 C4 C5 C6 . . . . 1.4(3) ?
    C4 C5 C6 C7 . . . . 1.2(3) ?
    C4 C5 C6 C9 . . . . -177.42(17) ?
    C5 C6 C7 C8 . . . . -2.2(3) ?
    C9 C6 C7 C8 . . . . 176.44(17) ?
    C6 C7 C8 C3 . . . . 0.7(3) ?
    C4 C3 C8 C7 . . . . 1.9(3) ?
    C1 C3 C8 C7 . . . . -176.03(17) ?
    C10 O2 C9 O1 . . . . -1.8(3) ?
    C10 O2 C9 C6 . . . . 177.22(16) ?
    C7 C6 C9 O1 . . . . 2.5(3) ?
    C5 C6 C9 O1 . . . . -178.85(19) ?
    C7 C6 C9 O2 . . . . -176.46(17) ?
    C5 C6 C9 O2 . . . . 2.2(3) ?
    N1 N2 C11 C12 . . . . 167.20(16) ?
    N1 N2 C11 C16 . . . . -14.1(3) ?
    C16 C11 C12 C13 . . . . 1.8(3) ?
    N2 C11 C12 C13 . . . . -179.43(17) ?
    C11 C12 C13 C14 . . . . -0.3(3) ?
    C12 C13 C14 C15 . . . . -1.6(3) ?
    C13 C14 C15 C16 . . . . 2.0(3) ?
    C14 C15 C16 C11 . . . . -0.5(3) ?
    C12 C11 C16 C15 . . . . -1.4(3) ?
    N2 C11 C16 C15 . . . . 179.91(18) ?
loop_
    _geom_hbond_atom_site_label_D
    _geom_hbond_atom_site_label_H
    _geom_hbond_atom_site_label_A
    _geom_hbond_site_symmetry_A
    _geom_hbond_distance_DH
    _geom_hbond_distance_HA
    _geom_hbond_distance_DA
    _geom_hbond_angle_DHA
    _geom_hbond_publ_flag
    C4 H4 N2 1_545 0.95 2.54 3.191(3) 126 yes
    C5 H5 O2 . 0.95 2.40 2.726(2) 100 no
_shelx_space_group_comment
;
The symmetry employed for this shelxl refinement is uniquely defined
by the following loop, which should always be used as a source of
symmetry information in preference to the above space-group names.
They are only intended as comments.
;
_shelx_estimated_absorpt_T_min     0.470
_shelx_estimated_absorpt_T_max     0.665
_shelx_hkl_file
;
   0   0   2 126.657 33.3530  41
   0   0   3 13.1913 39.3583  41
   0   0   4 147138. 8639.30  41
   0   0   5-11.2484 54.1580  41
   0   0   6 21319.3 1341.83  41
   0   0   7 16.3043 68.0179  41
   0   0  -7 61.3582 59.2570  31
   0   0  -8 24125.8 1537.44  31
   0   0   8 24235.2 1545.83  41
   0   0   9 22.0257 87.3698  41
   0   0  -9 41.1805 70.1186  31
   0   0 -10 164041. 9556.75  31
   0   0  10 157674. 9451.39  42
   0   0  10 167117. 9574.89  41
   0   0  11 142.630 103.868  41
   0   0  11-44.1450 54.1740  42
   0   0  11-25.1188 72.3458  43
   0   0 -11-159.425 136.795  31
   0   0  12 160.873 134.188  41
   0   0 -12 89.6319 90.2171  31
   0   0  12 12.4122 58.7726  42
   0   0  12 83.1924 79.8535  43
   0   0 -13-33.5146 101.134  31
   0   0  13-30.4233 73.2359  43
   0   0  13 13.8922 50.5602  42
   0   0  14 10845.4 722.219  42
   0   0  14 9854.67 816.343  43
   0   0 -14 10204.7 844.146  31
   0   0 -15-41.4062 124.962  31
   0   0  15-17.1013 69.6115  42
   0   0  15-35.9265 65.4040  43
   0   0 -16 18732.3 1267.81  33
   0   0  16 22217.4 1449.60  43
   0   0  16 21832.8 1308.10  42
   0   0 -16 20940.9 1478.52  31
   0   0  16 18838.6 1261.82  22
   0   0 -17-49.5724 127.578  31
   0   0  17 20.3319 74.0089  42
   0   0  17-122.958 98.6719  43
   0   0 -17-16.4714 51.9346  33
   0   0  17 15.3401 57.5644  22
   0   0 -18-53.3564 97.0984  31
   0   0  18-21.8458 112.442  42
   0   0  18 85.9187 95.7480  43
   0   0  18 97.9368 66.4268  22
   0   0 -18-17.3772 57.0178  33
   0   0  19 46.2460 81.4828  42
   0   0  19 44.3303 90.1903  43
   0   0 -19-56.6203 126.187  31
   0   0 -19 44.7505 81.4337  27
   0   0  19 174.467 158.737  37
   0   0  19 34.1680 69.5162  22
   0   0  20 360.674 120.031  42
   0   0 -20 177.009 161.202  31
   0   0 -20 69.4921 94.5146  27
   0   0  20 158.898 73.9477  22
   0   0  20-60.4175 123.118  37
   0   0  21 17.5786 61.9529  22
   0   0  21-24.4632 99.5443  42
   0   0 -21-60.1754 109.505  31
   0   0 -21-46.9136 95.4497  27
   0   0  21 23.7852 83.8209  36
   0   0  21-61.4799 111.878  37
   0   0  22 750.251 129.502  22
   0   0  22 702.695 160.201  42
   0   0 -22 718.454 222.094  31
   0   0  22 793.953 252.194  37
   0   0 -22 740.240 156.333  27
   0   0  22 738.168 151.632  36
   0   0  23-116.338 105.866  42
   0   0  23 78.3514 66.9008  22
   0   0  23 86.6630 96.5892  36
   0   0 -23-44.2967 94.5378  27
   0   0  24 6314.97 512.506  42
   0   0  24 5817.61 462.544  22
   0   0  24 6484.41 507.344  36
   0   0 -24 7282.92 527.892  27
   0   0 -25 33.7429 73.6174  28
   0   0 -25 18.3275 79.9709  27
   0   0  25 17.0487 63.9560  36
   0   0  25-58.1865 68.3458  42
   0   0 -26 7734.57 518.093  27
   0   0 -26 6961.77 495.357  28
   0   0  26 6124.73 485.948  36
   0   0  26 6481.52 505.511  42
   0   0  27-10.5707 52.6817  36
   0   0 -27-12.7861 61.5609  27
   0   0  28 3081.29 253.257  36
   0   0 -28 5075.54 299.954  27
   0  -1   0 15.3636 37.6485  40
   0  -1   1 4554.19 320.206  40
   0  -1  -2 2858.48 200.544  31
   0   1  -2 2947.12 199.817  31
   0  -1   2 3319.71 236.906  40
   0  -1  -3 1160.67 110.915  31
   0   1  -3 1194.20 108.552  31
   0   1  -4 138412. 7813.65  31
   0  -1  -4 138778. 7815.39  31
   0  -1   4 129399. 7817.01  41
   0   1   4 125415. 7813.29  41
   0  -1  -5 29874.3 1829.09  31
   0   1  -5 31091.8 1830.90  31
   0  -1   5 33281.1 1889.59  43
   0   1   5 28562.6 1829.64  41
   0  -1   5 28763.3 1833.16  41
   0   1  -6 26289.6 1589.75  31
   0  -1  -6 25509.6 1588.64  31
   0  -1   6 26211.7 1637.76  43
   0   1   6 24814.6 1590.69  41
   0  -1   6 25412.0 1595.87  41
   0  -1  -7 34399.0 2140.53  31
   0   1  -7 35755.4 2144.48  31
   0  -1   7 36662.0 2192.98  43
   0  -1   7 32352.4 2141.65  41
   0   1   7 35367.7 2150.49  41
   0  -1   8 948.993 156.114  41
   0   1   8 757.216 141.932  41
   0  -1   8 811.119 171.905  43
   0  -1  -8 629.668 132.893  31
   0   1  -8 802.992 145.151  31
   0  -1  -9 13188.0 964.564  31
   0   1  -9 15291.5 981.907  31
   0  -1   9 14184.7 1014.89  43
   0   1 -10 7615.31 556.550  31
   0  -1 -10 5887.57 523.711  31
   0  -1  10 6218.93 565.037  43
   0  -1  10 6265.42 446.128  42
   0   1  10 6541.88 449.082  42
   0  -1 -11 15592.9 1064.53  31
   0   1 -11 15969.8 1068.59  31
   0  -1  11 16843.5 1117.04  43
   0   1  11 14605.1 949.972  42
   0  -1  11 14027.8 947.972  42
   0   1 -12 17279.1 1204.55  31
   0  -1 -12 17839.8 1209.39  31
   0   1  12 16963.4 1079.08  42
   0  -1  12 17294.7 1242.89  43
   0  -1  12 16394.9 1079.16  42
   0   1 -13 17527.6 1260.12  31
   0  -1 -13 17807.3 1268.86  31
   0   1  13 17046.2 1127.25  42
   0  -1  13 18150.5 1134.98  42
   0  -1  13 18155.7 1306.73  43
   0  -1 -14 22135.3 1371.65  33
   0  -1  14 21054.8 1354.67  16
   0   1  14 21503.1 1356.01  21
   0  -1 -14 21385.8 1368.31  26
   0  -1  14 19298.6 1355.06  22
   0  -1  14 21209.9 1357.80  21
   0  -1  14 25774.4 1590.29  43
   0  -1  14 21935.3 1364.07  42
   0   1  14 21047.7 1358.81  42
   0  -1 -14 21795.5 1511.77  31
   0   1 -14 22911.3 1524.98  31
   0   1  15 14463.0 939.223  42
   0  -1  15 15125.0 1136.27  43
   0  -1  15 14215.6 938.223  42
   0   1  15 14217.8 1040.79  43
   0  -1 -15 14550.7 946.065  33
   0  -1  15 13633.2 917.456  14
   0  -1  15 13253.9 924.790  16
   0  -1  15 13535.2 959.800  36
   0   1  15 14878.3 938.245  21
   0  -1 -15 14361.2 946.124  26
   0  -1  15 14027.2 926.868  10
   0  -1 -15 15148.4 1107.48  31
   0   1 -15 14657.3 1099.22  31
   0  -1  15 12642.3 924.568  21
   0   1  15 13912.9 909.301  22
   0  -1  15 13523.8 936.370  22
   0   1 -16 4930.36 528.289  31
   0  -1 -16 5016.46 529.501  31
   0  -1  16 4459.77 361.457  14
   0  -1  16 4619.62 373.473  16
   0  -1  16 3909.86 387.526  36
   0   1  16 4641.18 379.815  21
   0  -1  16 4569.07 385.416  42
   0   1  16 4158.06 379.505  42
   0  -1  16 4492.28 527.931  43
   0   1 -16 4951.29 395.153  27
   0  -1 -16 4303.75 385.382  27
   0  -1 -16 4386.23 382.737  26
   0  -1  16 4194.87 363.179  10
   0  -1 -16 4945.04 394.371  33
   0  -1  16 4781.03 384.165  21
   0  -1  16 3982.77 371.614  22
   0   1  16 4148.26 348.991  22
   0  -1  17 106.764 70.8086  16
   0  -1  17 114.972 69.9797  21
   0   1  17 224.345 85.2477  21
   0   1 -17 147.270 126.462  31
   0  -1 -17 49.1410 89.6097  31
   0  -1  17 92.8783 60.0363  14
   0  -1  17 51.9345 82.0493  43
   0  -1  17 60.6203 69.0357  42
   0   1  17 60.2479 79.8578  42
   0  -1 -17 19.6031 94.5565  27
   0  -1 -17 257.984 90.4656  26
   0   1 -17 58.6844 85.5531  27
   0  -1  17 148.985 70.8834  10
   0  -1  17-22.6524 85.1762  36
   0   1  17 50.6901 103.291  37
   0  -1  17 150.876 121.202  37
   0  -1 -17 161.688 82.4427  33
   0  -1  17 116.362 77.1329  22
   0   1  17 113.521 63.5166  22
   0  -1 -18 127.191 82.5150  33
   0  -1  18 181.958 94.3941  21
   0   1  18 296.726 99.1501  21
   0  -1  18 53.8029 98.4779  43
   0  -1  18 235.679 99.9637  42
   0   1  18 170.767 97.6850  42
   0   1 -18 123.933 86.7732  27
   0  -1 -18 123.209 73.1354  26
   0  -1 -18 207.011 103.707  27
   0  -1  18 250.834 86.7191  10
   0  -1  18 187.759 105.149  36
   0   1  18 215.578 202.456  37
   0  -1  18 53.3080 194.296  37
   0  -1  18 366.975 106.117  16
   0   1 -18 156.619 134.767  31
   0  -1 -18 104.520 126.248  31
   0   1  18 266.855 80.5033  22
   0  -1  18 141.983 79.0125  22
   0  -1  19 167.385 87.6118  21
   0   1  19 144.464 88.4434  21
   0   1  19 75.4622 69.1344  22
   0  -1  19 249.919 96.9589  22
   0   1 -19 382.043 157.237  31
   0  -1 -19 273.266 157.454  31
   0   1 -19 300.177 110.651  27
   0  -1 -19 107.492 98.1345  27
   0  -1 -19 208.537 85.2376  26
   0  -1  19 119.342 92.4903  36
   0  -1  19-55.5283 159.968  37
   0   1  19 393.926 191.748  37
   0  -1 -19 131.204 89.3444  33
   0  -1  19 218.933 132.002  43
   0   1  19 22.3116 93.3778  42
   0  -1  19 44.6700 88.9475  42
   0  -1  20 276.182 102.101  21
   0   1  20 463.657 125.617  21
   0  -1  20 480.607 120.139  22
   0   1  20 332.898 86.8298  22
   0  -1  20 435.518 179.528  43
   0   1  20 250.905 101.206  42
   0  -1  20 204.909 101.026  42
   0   1 -20 111.820 184.325  31
   0  -1 -20-56.0295 228.716  31
   0  -1  20 226.900 147.125  37
   0   1  20 461.158 182.607  37
   0  -1  20 379.419 113.602  36
   0  -1 -20 289.515 99.4737  26
   0   1 -20 566.795 129.844  27
   0  -1 -20 284.401 106.912  27
   0  -1 -20 442.022 115.221  33
   0  -1 -21 7587.57 582.162  39
   0  -1  21 7082.56 560.968  21
   0  -1  21 6972.05 557.723  22
   0   1  21 8155.48 577.701  21
   0   1 -21 7216.74 567.549  27
   0  -1 -21 7577.95 573.586  27
   0   1  21 6639.61 730.434  37
   0  -1  21 7250.03 742.987  37
   0  -1  21 7133.55 573.324  36
   0  -1 -21 6960.04 553.077  26
   0  -1 -21 6567.47 716.963  31
   0   1 -21 7608.42 754.178  31
   0  -1  21 7692.80 579.345  42
   0   1  21 7025.86 566.138  42
   0  -1  21 6284.74 696.173  43
   0  -1 -22 4632.26 389.975  27
   0   1 -22 3871.84 370.847  27
   0  -1 -22 4057.22 359.554  26
   0  -1 -22 4696.95 397.540  39
   0   1  22 4652.95 387.264  21
   0  -1  22 3945.64 363.880  22
   0  -1  22 4240.28 382.631  42
   0   1  22 4429.29 389.191  42
   0  -1  22 3310.10 358.608  36
   0  -1 -23 1881.30 212.166  27
   0   1 -23 1727.34 210.436  27
   0  -1 -23 1416.62 175.468  26
   0  -1 -23 1291.47 189.353  39
   0   1  23 1733.92 204.677  21
   0  -1  23 1346.27 182.352  22
   0  -1  23 1022.55 175.371  42
   0   1  23 1282.65 185.743  42
   0  -1  23 1436.98 194.340  36
   0   1 -24 1657.23 206.721  27
   0  -1 -24 1768.13 209.444  27
   0  -1 -24 1730.55 185.950  26
   0  -1  24 1681.60 190.573  22
   0   1  24 1789.41 210.038  21
   0  -1  24 1562.94 196.376  36
   0  -1 -24 2081.09 216.901  39
   0   1  24 2005.81 221.017  42
   0  -1  24 1883.81 215.872  42
   0  -1  25 336.285 78.0345  22
   0   1  25 461.784 100.539  21
   0  -1 -25 303.893 82.9969  39
   0  -1 -25 367.566 95.0715  27
   0   1 -25 320.213 99.7056  28
   0   1 -25 345.692 94.3570  27
   0   1  25 368.721 100.336  36
   0  -1  25 98.2836 67.4096  36
   0   1  26 2514.94 226.135  21
   0   1  26 2470.45 228.394  36
   0  -1  26 1924.00 200.426  36
   0  -1 -26 2576.93 227.006  27
   0   1 -26 2472.52 221.552  27
   0   1 -27-9.08044 42.9820  27
   0  -1  27-6.63317 32.5699  36
   0   1  27-50.7789 50.6550  36
   0  -1  27-78.9602 52.4059  13
   0  -1  28 417.500 60.9290  13
   0  -2   0 208.381 58.2936  39
   0  -2   0 14.4987 88.8081  40
   0  -2  -1 4324.17 339.429  39
   0  -2   1 4984.59 378.787  40
   0  -2  -1 4943.64 378.809  40
   0  -2  -2 1525.14 181.034  40
   0  -2  -2 1637.41 162.799  39
   0  -2  -3 10250.9 683.705  40
   0  -2  -3 9080.72 631.216  39
   0  -2  -4 27815.3 1737.81  40
   0  -2  -4 27145.3 1684.48  39
   0  -2  -5 7384.55 521.433  39
   0  -2  -6 14620.2 950.102  39
   0  -2  -7 25053.0 1631.24  31
   0  -2   7 25677.9 1622.63  37
   0  -2  -7 28947.7 1654.46  39
   0  -2   8 31.7061 92.5481  37
   0  -2  -8 208.571 77.4708  39
   0  -2  -8 104.398 77.7831  31
   0  -2   9 7410.99 540.905  37
   0  -2  -9 6304.75 531.954  31
   0  -2 -10 2982.42 339.525  31
   0  -2  10 4269.84 332.732  14
   0  -2  10 4535.26 494.028  43
   0  -2 -10 3702.17 313.538  11
   0  -2 -10 3828.84 331.833  26
   0  -2 -10 3636.21 331.735  25
   0  -2  10 3995.27 333.319  10
   0   2  10 3374.79 350.922  37
   0  -2  10 3329.53 346.941  37
   0  -2  10 4104.28 332.472   6
   0  -2  10 3235.33 320.342  22
   0  -2 -11 2269.60 220.901   8
   0  -2  11 2552.39 242.330   6
   0  -2  11 1691.13 223.407  36
   0   2  11 2050.29 266.242  37
   0  -2  11 1844.41 258.035  37
   0  -2 -11 2294.17 227.921  33
   0  -2 -11 2058.10 271.998  31
   0  -2  11 2122.17 352.977  43
   0  -2 -11 2424.16 223.945   4
   0  -2 -11 2357.74 224.515  12
   0  -2 -11 1967.80 232.578  26
   0  -2  11 2091.61 225.474  14
   0  -2  11 1887.06 232.188  22
   0  -2  11 2392.92 241.595  10
   0   2  12 1078.35 200.582  37
   0  -2  12 985.113 163.290  36
   0  -2  12 1029.97 192.993  37
   0   2  12 1098.33 142.071  21
   0  -2 -12 1254.66 184.809  39
   0  -2 -12 1333.04 159.612   8
   0  -2  12 1321.85 288.557  43
   0  -2 -12 1356.55 173.994  33
   0  -2 -12 1093.75 196.300  31
   0  -2  12 1346.36 177.299  14
   0  -2 -12 1310.41 161.935  12
   0  -2  12 1211.49 172.045  10
   0  -2 -12 724.238 152.933   1
   0  -2  12 992.532 167.381  22
   0  -2 -12 1517.73 171.420   4
   0  -2 -13 153.555 69.9235   8
   0  -2 -13-22.5724 74.1128  39
   0   2  13 73.6129 51.9717  21
   0  -2  13-67.4901 144.040  37
   0  -2  13 105.968 79.5646  36
   0  -2 -13 113.051 68.6422  33
   0  -2 -13-34.4826 99.2600  31
   0  -2  13 133.217 88.3445  14
   0  -2 -13 128.300 77.2730  12
   0  -2  13 58.4043 66.3476  10
   0  -2  13 128.444 87.1599  22
   0   2  13 100.264 65.2338  22
   0  -2  13 14.0229 67.5830  42
   0  -2  13-56.2396 114.459  43
   0  -2 -13-14.9578 69.4624   1
   0  -2 -13 60.9062 67.9395   4
   0  -2  14 213.990 72.6475  42
   0  -2 -14 309.234 115.604  39
   0   2  14 251.175 79.8084  21
   0  -2  14 369.938 126.923  37
   0  -2  14 156.455 96.6794  36
   0  -2 -14 278.611 82.4257   8
   0  -2 -14 360.084 100.933  33
   0  -2 -14 187.471 114.238  31
   0  -2 -14 463.234 94.5351   1
   0  -2 -14 220.660 97.5688  26
   0  -2  14 343.189 111.329  10
   0  -2 -14 297.147 88.9908  12
   0  -2  14 197.696 93.0654  14
   0  -2  14 269.411 109.235  22
   0   2  14 249.246 85.8316  22
   0  -2  15 6539.51 627.682  37
   0  -2  15 5195.62 517.492  36
   0   2  15 7824.81 518.273  21
   0  -2 -15 6914.55 498.298   8
   0  -2 -15 6821.95 534.497  33
   0  -2  15 7107.87 533.897  14
   0  -2 -15 6557.31 629.022  31
   0  -2 -15 6179.52 498.685  12
   0  -2 -15 7699.60 570.393  39
   0  -2 -15 7110.39 551.153  26
   0  -2  15 5919.88 529.167  22
   0   2  15 6317.01 490.940  22
   0  -2  15 7519.27 542.951  10
   0  -2  15 6003.22 490.611  42
   0  -2 -16 4472.07 406.512  33
   0  -2 -16 3390.09 454.576  31
   0  -2 -16 4945.86 437.615  39
   0   2  16 5087.70 392.323  21
   0  -2 -16 5187.21 432.293  26
   0  -2  16 3845.08 401.931  22
   0  -2  16 4840.81 408.975  14
   0  -2  16 4302.63 375.920  42
   0  -2 -16 4994.58 388.568  27
   0  -2  16 4539.53 423.081  36
   0  -2  16 4651.43 406.804  10
   0  -2 -17 9282.29 707.124  39
   0  -2 -17 8070.93 638.402  27
   0  -2 -17 9250.93 692.395  26
   0  -2  17 9189.19 694.307  22
   0   2  17 9256.43 653.529  21
   0  -2  17 10215.7 686.194  14
   0  -2  17 9261.76 655.673  42
   0  -2  17 9141.98 672.490  10
   0  -2  17 8352.10 685.409  36
   0  -2  18 1585.31 217.388  36
   0   2  18 1388.33 179.274  21
   0  -2 -18 1077.43 164.374  27
   0  -2 -18 1455.29 211.673  26
   0  -2  18 1097.07 190.536  22
   0  -2 -18 1147.05 197.442  39
   0  -2  18 1133.95 160.868  42
   0  -2  18 1287.12 179.856  14
   0  -2  18 1377.10 188.265  10
   0  -2 -18 1134.93 163.113   9
   0  -2 -19 419.401 126.748  26
   0   2  19 552.781 116.973  21
   0  -2  19 364.312 104.060  10
   0  -2 -19 679.239 117.465   9
   0  -2 -19 408.649 128.238  39
   0  -2  19 511.053 138.202  36
   0  -2  19 438.039 133.958  22
   0  -2 -20 1066.46 179.997  26
   0   2  20 1050.72 152.850  21
   0  -2 -20 761.803 123.830   9
   0  -2  20 878.194 147.036  10
   0  -2 -20 1441.78 200.132  39
   0  -2  20 866.053 159.640  36
   0  -2  20 867.405 164.658  22
   0  -2 -21 1132.38 174.958  26
   0  -2  21 1017.26 144.556  10
   0   2  21 999.773 147.214  21
   0  -2  21 1036.97 162.501  36
   0  -2 -21 978.583 169.959  39
   0  -2 -22 794.759 140.290  26
   0  -2  22 774.225 117.330  10
   0   2  22 787.389 125.026  21
   0  -2 -22 924.883 153.011  39
   0  -2  22 937.695 160.704  13
   0  -2  22 862.147 139.513  36
   0  -2 -22 933.208 137.035  19
   0  -2 -23 6104.76 440.320  26
   0   2  23 5646.13 414.533  21
   0  -2 -23 5075.85 404.237  19
   0   2 -23 5757.50 434.723  28
   0  -2  23 6574.87 462.145  13
   0  -2 -23 5786.52 447.540  39
   0  -2  23 4718.78 408.990  36
   0  -2 -24 2495.85 231.289  26
   0   2  24 2356.57 213.049  21
   0  -2 -24 2592.77 212.693  19
   0  -2 -24 2630.08 243.667  39
   0  -2  24 2084.17 207.867  36
   0  -2  24 3011.02 253.868  13
   0   2 -24 2953.10 243.491  28
   0  -2  25 1519.18 163.206  13
   0   2 -25 1559.40 156.331  28
   0   2  26 1882.66 168.554  36
   0  -2 -26 1820.02 150.993  18
   0   2 -26 1886.35 159.207  28
   0  -2  26 1922.88 165.272  13
   0  -3   0 818.582 130.614  34
   0  -3   0 601.064 148.784   1
   0  -3   0 546.988 131.825   4
   0  -3   0 663.947 129.367   6
   0  -3   0 167.077 158.445   5
   0  -3   0 934.977 169.373  12
   0  -3   0 876.092 170.488  25
   0  -3   0 516.862 110.307   9
   0  -3   0 329.031 115.064  10
   0  -3   0 589.243 136.181   8
   0  -3   1 28151.7 1648.87  35
   0  -3  -1 27282.1 1650.54  35
   0  -3   1 24831.2 1569.39  34
   0  -3   1 25554.9 1607.73   5
   0  -3  -1 26076.9 1609.77   5
   0  -3   1 25351.5 1595.18   4
   0  -3  -1 24718.0 1608.60  25
   0  -3   1 23466.3 1591.82  25
   0  -3  -1 26097.0 1601.28   1
   0  -3   1 25633.0 1589.77   1
   0  -3   1 23874.4 1586.51  12
   0  -3  -1 24710.8 1590.92  12
   0  -3  -1 24497.2 1581.75   6
   0  -3  -1 23065.0 1587.37   8
   0  -3   1 24647.0 1587.00   8
   0  -3   1 24793.7 1594.84   6
   0  -3  -1 26963.4 1594.66  10
   0  -3   1 26037.0 1596.43  10
   0  -3   2 2199.55 206.596  34
   0  -3  -2 1790.07 243.021  35
   0  -3   2 2221.28 254.924  35
   0  -3   2 2113.64 236.205  36
   0  -3  -2 2039.59 241.808   5
   0  -3   2 1873.73 232.151   5
   0  -3  -2 2054.64 253.075  25
   0  -3   2 1830.81 219.065  25
   0  -3   2 1873.54 219.918   4
   0  -3  -2 1825.55 226.359   1
   0  -3   2 1971.88 217.449   1
   0  -3   2 2094.16 225.824  15
   0  -3   2 2099.13 228.861  12
   0  -3   2 1716.25 214.022   6
   0  -3  -2 1734.27 215.891   8
   0  -3   2 1732.35 203.802   8
   0  -3   2 2096.48 233.706  10
   0  -3  -2 1752.37 209.968  10
   0  -3   3 668.949 151.212  35
   0  -3  -3 567.258 145.933  35
   0  -3   3 776.205 117.939  34
   0  -3   3 1000.60 156.258  36
   0  -3   3 680.301 132.329   6
   0  -3  -3 835.604 149.913   5
   0  -3   3 681.131 134.819   5
   0  -3  -3 722.733 160.663  25
   0  -3   3 615.063 129.527   1
   0  -3  -3 665.355 146.009   1
   0  -3   3 940.282 153.295   4
   0  -3  -3 714.280 142.657   4
   0  -3   3 761.589 131.128  15
   0  -3   3 882.901 140.298  13
   0  -3   3 669.704 135.012  12
   0  -3   3 728.791 121.701   8
   0  -3  -3 783.690 144.554   8
   0  -3   3 777.585 146.164  10
   0  -3   4 1621.92 203.652  35
   0  -3   4 1287.46 155.272  34
   0  -3  -4 1324.62 197.896  35
   0  -3   4 1475.20 188.815  36
   0  -3   4 1150.70 163.157  12
   0  -3   4 1348.17 173.685  13
   0  -3  -4 1188.41 168.044  12
   0  -3  -4 1034.84 154.708  11
   0  -3   4 1081.48 173.559   5
   0  -3  -4 1189.35 181.374   5
   0  -3   4 1615.97 197.491   6
   0  -3  -4 1317.26 189.763  25
   0  -3  -4 1533.25 187.949   4
   0  -3   4 837.358 135.627   1
   0  -3  -4 741.436 152.207   1
   0  -3   4 1138.43 167.147   4
   0  -3   4 1249.81 171.265  15
   0  -3   4 1564.38 178.705  14
   0  -3  -4 1105.54 171.026   8
   0  -3   4 1014.94 145.558   8
   0  -3   4 1482.44 181.306  10
   0  -3   5 752.845 141.863  35
   0  -3   5 715.055 115.858  34
   0  -3  -5 353.940 126.605  35
   0  -3   5 800.755 145.889  36
   0  -3   5 611.320 120.774  14
   0  -3  -5 798.308 139.183  11
   0  -3  -5 897.756 144.618  12
   0  -3   5 718.039 138.490  13
   0  -3   5 582.405 120.890  12
   0  -3  -5 983.497 168.582   5
   0  -3   5 921.872 155.790   6
   0  -3   5 829.252 145.975   5
   0  -3  -5 656.369 159.651  25
   0  -3  -5 593.938 123.533  26
   0  -3   5 695.461 130.417   4
   0  -3  -5 913.943 145.265   4
   0  -3   5 708.603 130.373  15
   0  -3  -5 752.966 142.315  39
   0  -3   5 721.376 135.714  10
   0  -3   6 2697.59 262.829  35
   0  -3  -6 2016.46 255.476  35
   0  -3   6 1740.51 229.169  36
   0  -3  -6 1909.60 208.492   7
   0  -3   6 2103.15 252.427   6
   0  -3   6 2361.57 250.414  13
   0  -3  -6 2257.11 236.489  11
   0  -3   6 1976.14 220.024  12
   0  -3  -6 2018.71 230.957  12
   0  -3   6 2048.53 248.276   5
   0  -3  -6 2497.56 269.715   5
   0  -3  -6 2006.04 229.896   4
   0  -3   6 1799.66 217.139   4
   0  -3  -6 2378.20 265.608  25
   0  -3  -6 1689.06 212.211  26
   0  -3  -6 1708.72 230.225   1
   0  -3   6 2159.09 240.102  14
   0  -3   6 2065.32 237.801  15
   0  -3  -6 2525.51 261.040  39
   0  -3   6 1967.31 235.580  10
   0  -3   7 2675.26 271.333  35
   0  -3  -7 2295.76 271.104  35
   0  -3   7 2448.16 272.446  36
   0  -3  -7 1890.94 224.768   7
   0  -3  -7 2550.08 269.631   8
   0  -3  -7 2521.48 265.861  12
   0  -3   7 2007.49 231.425  12
   0  -3  -7 2440.13 255.316  11
   0  -3   7 2343.72 261.283  13
   0  -3  -7 2851.35 295.347   5
   0  -3  -7 3005.71 276.462   4
   0  -3   7 2126.64 241.065   4
   0  -3   7 2702.14 285.194   5
   0  -3  -7 2780.92 295.283  25
   0  -3  -7 2209.19 249.447  26
   0  -3  -7 2209.70 260.091   1
   0  -3   7 2567.67 274.341  15
   0  -3   7 2324.80 255.076  14
   0  -3  -7 2990.50 294.272  39
   0  -3   7 2377.63 264.278  10
   0  -3   8 5926.63 479.603  15
   0  -3   8 5084.95 454.533  14
   0  -3   8 5266.52 473.933  36
   0  -3  -8 5892.90 471.686   8
   0  -3   8 5888.49 476.453  13
   0  -3  -8 6460.80 471.490  11
   0  -3   8 5244.85 438.394  12
   0  -3  -8 5565.59 464.029  12
   0  -3   8 6285.60 499.956   5
   0  -3   8 5267.56 442.095   4
   0  -3  -8 6562.91 480.925   4
   0  -3  -8 5106.24 457.958  26
   0  -3  -8 6086.01 489.970  39
   0  -3  -8 5738.27 480.668  35
   0  -3   8 6060.84 471.375  35
   0  -3  -8 5128.55 460.207   1
   0  -3  -9 283.669 87.0090  33
   0  -3   9 433.966 116.947  15
   0  -3   9 407.214 120.027  36
   0  -3  -9 390.670 115.648   8
   0  -3  -9 566.466 129.067  11
   0  -3   9 431.093 116.197  14
   0  -3   9 272.899 86.3999  12
   0  -3  -9 378.408 120.601  12
   0  -3   9 628.174 139.969  13
   0  -3   9 319.210 111.373   5
   0  -3  -9 305.750 107.147  26
   0  -3  -9 295.799 107.196  39
   0  -3  -9 486.856 119.201  35
   0  -3   9 441.662 105.399  35
   0  -3  -9 448.798 123.447   4
   0  -3   9 239.446 84.8859   4
   0  -3  -9 167.679 97.5555   1
   0  -3 -10 1148.83 176.014  35
   0  -3  10 1184.95 166.922  35
   0  -3  10 1349.79 197.757  15
   0  -3  10 971.984 182.012  36
   0  -3 -10 990.739 170.552   8
   0  -3 -10 992.800 155.781  33
   0  -3 -10 1402.94 195.114  11
   0  -3  10 1238.03 190.715  13
   0  -3  10 1489.57 200.877  14
   0  -3 -10 1176.14 185.389  12
   0  -3  10 1333.79 208.380   5
   0  -3 -10 1256.46 184.747  26
   0  -3  10 1086.60 154.358   4
   0  -3 -10 1344.36 187.531   4
   0  -3 -10 1210.87 185.310   1
   0  -3 -10 973.280 178.624  39
   0  -3  10 1386.83 204.703  10
   0  -3 -11 13538.0 955.570  35
   0  -3 -11 12624.5 935.466  33
   0  -3  11 14254.5 986.529  36
   0  -3 -11 14173.2 962.520   8
   0  -3  11 15184.1 997.475  13
   0  -3 -11 14902.1 970.596  12
   0  -3  11 15205.9 1014.86   5
   0  -3 -11 15154.5 970.439   4
   0  -3  11 12418.5 917.064   4
   0  -3 -11 14309.1 984.441  26
   0  -3 -11 13739.5 958.599   1
   0  -3  11 13991.4 983.609  15
   0  -3 -11 14452.8 1002.12  39
   0  -3  11 14059.3 981.247  10
   0  -3 -12 1951.11 235.448  33
   0  -3 -12 2134.44 249.765   8
   0  -3  12 1827.40 251.582  15
   0  -3  12 2683.11 290.975  13
   0  -3 -12 2720.38 274.994  12
   0  -3  12 2179.93 281.979   5
   0  -3 -12 2661.05 265.319   4
   0  -3 -12 1913.06 255.405  26
   0  -3 -12 1902.44 239.229   1
   0  -3  12 2301.93 269.467  36
   0  -3 -12 1944.70 264.481  39
   0  -3  12 2448.66 275.840  10
   0  -3 -13 1147.95 196.229  39
   0  -3 -13 1127.75 168.915  33
   0  -3 -13 1052.58 168.516   8
   0  -3  13 1084.19 199.305   5
   0  -3 -13 979.730 180.436  26
   0  -3  13 1233.65 195.449  10
   0  -3  13 662.709 153.820  36
   0  -3  13 1248.64 192.079  14
   0  -3  13 832.896 178.136  13
   0  -3 -13 1391.63 194.748  12
   0  -3 -13 881.012 163.514   4
   0  -3 -13 605.847 149.088   1
   0   3  13 1002.05 151.467  22
   0  -3 -14 1199.42 186.979  12
   0  -3  14 1163.74 199.565  13
   0  -3 -14 1025.56 182.991  26
   0  -3 -14 1226.15 174.850   1
   0  -3 -14 1330.03 180.698   8
   0  -3  14 1476.94 231.763   5
   0  -3 -14 1459.01 190.690   4
   0  -3 -14 1159.21 175.074  33
   0  -3  14 790.137 167.649  36
   0  -3  14 1494.19 212.171  10
   0  -3 -14 1143.80 189.752   9
   0  -3 -15 730.420 141.825   4
   0  -3  15 686.845 184.260   5
   0  -3  15 631.345 154.164  10
   0  -3 -15 581.133 138.126   9
   0  -3 -15 777.241 136.921   1
   0  -3 -15 671.914 152.933  26
   0  -3 -15 590.735 135.256  12
   0  -3  15 499.001 145.060  13
   0  -3  15 559.383 135.841  36
   0  -3 -15 843.712 141.894   8
   0  -3 -16 321.160 99.3949   4
   0  -3  16 265.617 121.961   5
   0  -3 -16 509.732 135.992  26
   0  -3  16 385.292 118.016  10
   0  -3 -16 265.246 103.314   9
   0  -3 -16 234.182 79.5412   1
   0  -3  16 265.589 131.010  13
   0  -3 -16 229.102 106.437  12
   0  -3 -16 263.151 90.0615   8
   0  -3  16 252.367 97.0923  36
   0  -3  17 8378.23 609.581   5
   0  -3 -17 7820.82 578.929  26
   0  -3  17 7850.87 565.235  10
   0  -3 -17 7095.68 541.765   9
   0  -3  17 7517.70 567.375  15
   0  -3 -17 6692.17 510.830   1
   0  -3  17 6154.24 537.537  36
   0  -3  17 7477.06 578.468  13
   0  -3 -17 6756.57 525.928  12
   0  -3 -17 7337.45 524.288   8
   0  -3 -18 4768.02 401.524  39
   0  -3 -18 4170.04 351.609   9
   0  -3  18 4115.47 361.732  10
   0  -3  18 4308.91 386.600  13
   0  -3  18 4703.47 410.289   5
   0  -3  18 4210.65 359.451  36
   0  -3 -18 3572.05 320.709   8
   0  -3  18 4687.91 379.200  15
   0  -3 -19 760.138 145.139  39
   0  -3  19 805.947 157.542   5
   0  -3  19 841.724 139.497  15
   0  -3  19 1109.85 150.914  10
   0  -3 -19 957.698 134.323   9
   0  -3  19 764.256 124.424  36
   0  -3 -20 542.000 112.156  39
   0  -3  20 678.323 130.578   5
   0  -3 -20 665.140 116.449  19
   0  -3 -20 498.021 92.1415   9
   0  -3  20 445.070 98.0469  10
   0  -3  20 492.489 88.8874  36
   0  -3 -21 13.9167 62.0597  26
   0  -3 -21 23.8207 56.3404  19
   0  -3  21 51.3424 51.2075  10
   0  -3 -21 17.0917 40.4470   9
   0  -3 -21 46.0506 59.2842  39
   0  -3  21 89.0193 81.0154   5
   0  -3  22 2573.05 203.404  10
   0  -3  22 2647.47 232.138   5
   0  -3 -22 2799.47 222.724  19
   0  -3  23 467.139 76.5876   5
   0  -3 -23 526.107 69.4507  19
   0  -4   0 11060.9 789.153   1
   0  -4   0 10571.5 787.927   8
   0  -4   0 12956.9 820.592  12
   0  -4   0 10040.1 776.439  11
   0  -4   0 10090.4 752.993  34
   0  -4   0 11913.3 814.863   4
   0  -4   0 13232.0 837.681   5
   0  -4  -1 2053.24 242.186   1
   0  -4   1 1340.05 198.675   1
   0  -4   1 1489.94 210.420   4
   0  -4   1 1151.13 190.359   8
   0  -4  -1 1663.20 226.798   8
   0  -4  -1 1965.12 243.061  12
   0  -4   1 981.413 183.227  11
   0  -4   1 1491.69 215.583  12
   0  -4   1 1943.82 283.051  35
   0  -4  -1 1548.75 268.021  35
   0  -4   1 1754.11 195.367  34
   0  -4  -1 2076.75 212.592  34
   0  -4   1 1733.59 254.830   5
   0  -4  -1 2043.26 253.871   4
   0  -4  -1 1515.62 258.658   5
   0  -4  -2 1262.89 173.403   9
   0  -4   2 1262.18 204.348  11
   0  -4  -2 1061.10 189.507   1
   0  -4   2 1340.20 180.389   1
   0  -4   2 1692.26 217.535   4
   0  -4   2 1454.03 187.992   8
   0  -4  -2 1145.06 196.170   8
   0  -4   2 2000.03 225.448  12
   0  -4  -2 1558.24 217.077  12
   0  -4   2 1593.34 239.585  35
   0  -4  -2 1360.22 177.197  34
   0  -4  -2 1458.46 234.231  35
   0  -4  -2 1274.94 227.905   5
   0  -4   2 1980.59 245.138   5
   0  -4  -3 5636.42 469.212   9
   0  -4   3 6783.47 503.405  10
   0  -4   3 6028.88 468.775   1
   0  -4  -3 6069.76 502.809   1
   0  -4  -3 5905.74 500.450   8
   0  -4   3 5200.70 470.203  11
   0  -4   3 6097.48 493.598  12
   0  -4   3 6676.57 542.429  35
   0  -4  -3 5710.63 467.777  34
   0  -4  -3 5853.43 532.004  35
   0  -4   3 6806.57 519.069   5
   0  -4  -3 7140.36 533.832   5
   0  -4   3 6299.74 500.917   4
   0  -4   4 82.4034 91.8246  10
   0  -4  -4-91.1416 111.255   9
   0  -4   4-37.3500 96.1175  11
   0  -4  -4-22.5241 117.725   1
   0  -4  -4 21.5086 110.701   4
   0  -4   4 20.9548 80.8890   4
   0  -4  -4-21.9883 89.4695   8
   0  -4   4 79.9414 79.2608  12
   0  -4  -4-110.832 149.144  35
   0  -4   4-76.8745 114.218  35
   0  -4  -4-17.4885 63.6484  34
   0  -4  -4 44.9929 108.308   5
   0  -4   4 22.4038 97.7581   5
   0  -4  -5-95.1559 126.057   9
   0  -4   5 62.9348 91.5376  10
   0  -4   5-18.5055 85.8526  11
   0  -4   5 60.8125 80.3925   4
   0  -4  -5-22.5892 106.794   1
   0  -4  -5 63.6157 102.091   4
   0  -4  -5 43.9185 84.7659   8
   0  -4   5 134.240 88.9684  12
   0  -4  -5 131.839 96.9362  11
   0  -4   5-195.030 148.792  35
   0  -4  -5 35.7779 70.9464  34
   0  -4   5 22.4935 93.7848   5
   0  -4   6 1082.15 179.031  10
   0  -4  -6 996.679 169.920   9
   0  -4  -6 1165.70 192.685   4
   0  -4   6 1065.10 168.637   4
   0  -4  -6 1370.19 198.250   8
   0  -4   6 1160.91 165.686  12
   0  -4  -6 1593.48 204.432  11
   0  -4  -6 1490.09 204.135  12
   0  -4  -6 929.441 193.391  35
   0  -4   6 1056.06 185.779  35
   0  -4  -6 1146.85 163.679  34
   0  -4   6 1681.85 216.538   5
   0  -4   7 742.999 138.103   4
   0  -4  -7 996.342 170.453   4
   0  -4   7 919.155 168.227   5
   0  -4  -7 1030.11 173.591  12
   0  -4  -7 613.643 147.345  11
   0  -4   7 832.618 157.128  35
   0  -4  -7 538.802 151.738  35
   0  -4   7 661.379 147.119  10
   0  -4  -7 356.259 126.262   9
   0  -4  -8 1022.28 191.933   1
   0  -4  -8 1697.27 210.504   4
   0  -4   8 1241.99 192.505   5
   0  -4  -8 1547.12 206.706  12
   0  -4   8 1384.82 189.328  35
   0  -4  -8 1208.43 204.641  35
   0  -4  -8 889.676 171.948   9
   0  -4   8 1232.16 188.573  10
   0  -4  -9 331.074 125.530   9
   0  -4   9 460.764 143.731  10
   0  -4  -9 296.893 133.699   8
   0  -4  -9 493.968 135.339   4
   0  -4  -9 653.429 150.924   1
   0  -4  -9 563.890 140.640  12
   0  -4  -9 419.299 124.921  35
   0  -4   9 460.304 124.110   5
   0  -4 -10 18.9093 94.2336   9
   0  -4  10 20.4357 92.9669  10
   0  -4 -10-18.7591 91.9141   8
   0  -4 -10-66.5854 92.1277  19
   0  -4 -10 57.9437 86.0918   1
   0  -4 -10 54.2792 91.6564   4
   0  -4 -10 167.674 100.283  12
   0  -4 -10-56.2914 83.6369  35
   0  -4  10-21.3496 93.1587   5
   0  -4  11 3661.02 354.043   5
   0  -4 -11 3735.54 337.648   4
   0  -4 -11 3425.01 327.418  19
   0  -4 -11 4036.40 344.843   1
   0  -4 -11 3291.45 337.386   9
   0  -4 -11 4245.98 351.600  12
   0  -4 -11 3729.43 331.491  35
   0  -4 -11 4425.97 354.559   8
   0  -4 -12 2444.97 245.818   8
   0  -4 -12 2454.77 251.586   1
   0  -4 -12 2429.27 243.494  19
   0  -4 -12 2702.93 258.290  12
   0  -4 -12 2195.93 222.209  35
   0  -4  12 2239.26 257.204   5
   0  -4 -12 2578.60 254.410   4
   0  -4 -13 4516.71 344.118  19
   0  -4 -13 3419.93 319.155   4
   0  -4  13 3484.49 341.744   5
   0  -4 -13 4469.07 344.969  12
   0  -4 -13 4118.16 337.019   1
   0  -4 -13 3955.23 331.359   8
   0  -4 -14 503.794 105.874   8
   0  -4 -14 462.357 98.7057  19
   0  -4  14 301.938 102.440   5
   0  -4 -14 392.015 97.3254   4
   0  -4 -14 546.651 101.703   1
   0  -4  14 581.526 125.868  10
   0  -4 -14 468.520 104.624  12
   0  -4 -15 2357.27 212.529   9
   0  -4  15 2130.86 212.113  10
   0  -4 -15 1896.93 190.796  12
   0  -4  15 2229.30 218.780   5
   0  -4 -15 1687.94 178.779   4
   0  -4 -15 2128.24 195.722   1
   0  -4 -15 2176.47 203.843  19
   0  -4 -15 2132.29 195.393   8
   0  -4 -16 617.933 95.0933   8
   0  -4 -16 637.169 88.6234   1
   0  -4  16 1027.91 129.095   5
   0  -4 -16 618.020 99.7303  19
   0  -4 -16 879.994 113.261   9
   0  -4  16 800.952 117.122  10
   0  -4  17 478.093 87.8874   5
   0  -4 -17 499.242 82.4428  19
   0  -4 -17 418.634 64.4061   8
   0  -4 -17 526.442 82.4627   9
   0  -4  17 596.242 89.9214  10
   0  -4  18 89.5742 43.3023   5
   0  -4 -18 46.1221 35.0806   9
   0  -4 -18 27.8759 37.0904  19
   0  -5   0 117.716 72.2505  11
   0  -5   0 288.358 84.5440   4
   0  -5   1 724.768 103.309  11
   0  -5  -1 123.718 73.9762   4
   0  -5   1 535.531 95.7250   4
   0  -5   1 513.404 116.726  35
   0  -5   2 3613.78 250.205  11
   0  -5  -2 2683.80 240.605  12
   0  -5  -2 2137.45 248.501  35
   0  -5   2 3342.83 270.813  35
   0  -5  -2 2755.90 243.736   4
   0  -5   3 4821.01 337.785  11
   0  -5  -3 4887.09 351.894  12
   0  -5  -3 3822.31 352.004  35
   0  -5   3 5001.03 363.515  35
   0  -5   4 419.947 76.7710  11
   0  -5  -4 562.358 102.383  12
   0  -5   4 642.503 102.804   5
   0  -5  -5 682.116 98.8764   1
   0  -5  -5 817.442 117.495   4
   0  -5   5 915.873 115.943   5
   0  -5  -5 734.754 113.326  35
   0  -5  -6 1003.31 119.776   4
   0  -5   6 952.204 114.416   5
   0  -5  -6 737.484 107.962  35
   0  -5  -6 778.916 104.707   1
   0  -5  -6 724.364 96.1613   8
   0  -5  -7 189.500 65.3740   4
   0  -5   7 269.266 68.3252   5
   0  -5  -7 328.457 75.0477  12
   0  -5  -7 145.125 51.4476  35
   0  -5  -7 296.442 62.0829   8
   0  -5  -7 201.775 58.3698   1
   0  -5  -8 1528.46 150.206   1
   0  -5  -8 1718.19 149.010   8
   0  -5   8 1716.11 151.939   5
   0  -5  -8 1496.11 144.342   4
   0  -5  -8 1956.26 155.743  12
   0  -5   9 153.474 45.6726   5
   0  -5  -9 30.0631 36.9833  12
   1   0 -29 6.64313 31.4087  27
   1   0 -28 256.937 77.4276  27
  -1   0  27-28.6970 53.8318  42
   1   0 -27 34.9075 52.9392  28
   1   0 -27 13.4448 64.7334  27
  -1   0  27-30.0478 47.3581  36
  -1   0  26 8431.63 586.792  42
   1   0 -26 8151.55 566.550  28
   1   0 -26 8859.04 587.733  27
  -1   0  26 6711.55 543.003  36
  -1   0  25 19.9178 62.7778  42
   1   0 -25-75.3618 107.051  27
   1   0 -25 34.7927 68.9933  28
  -1   0  25-16.5404 65.5986  36
   1   0 -24 10168.5 738.871  28
   1   0 -24 10409.2 751.776  27
  -1   0  24 11340.9 768.902  42
  -1   0  24 9634.96 729.536  36
  -1   0  24 10547.6 745.917  21
  -1   0  23 41.8705 78.5441  36
   1   0 -23-67.2311 93.4448  27
  -1   0  23-23.5220 90.8050  42
  -1   0  23-42.2811 86.0269  21
  -1   0  22 284.498 115.102  21
  -1   0  22 221.849 111.301  36
   1   0 -22 139.629 120.463  27
   1   0 -22 301.445 155.680  31
  -1   0  22 145.921 97.3047  42
  -1   0  22 551.641 209.057  37
  -1   0  21-61.4916 137.098  37
   1   0 -21 93.8948 90.6958  27
  -1   0  21-49.3878 71.9403  22
  -1   0  21-136.767 90.4855  36
   1   0 -21-60.3367 95.1643  31
  -1   0  21-132.048 94.0013  21
  -1   0  21 24.3994 101.806  42
  -1   0  20 9123.48 633.400  42
  -1   0  20 7379.66 728.225  43
   1   0 -20 7413.81 608.635  27
   1   0 -20 8893.18 823.784  31
  -1   0  20 7065.24 560.674  22
  -1   0  20 7879.84 600.917  21
   1   0 -19 22.2318 78.3462  27
   1   0 -19-56.3228 102.494  31
  -1   0  19 16.0619 63.7075  22
  -1   0  19-20.7354 77.7919  21
  -1   0  19 68.4938 83.0966  42
  -1   0  19 94.9556 86.3996  43
   1   0 -18-84.1383 168.144  27
   1   0 -18-211.797 263.998  31
  -1   0  18 337.746 89.8293  22
  -1   0  18 215.812 93.1304  21
  -1   0  18 183.416 125.439  43
  -1   0  18 172.089 120.938  42
   1   0 -17-58.8905 73.6406  27
  -1   0  17-14.4207 49.0938  22
  -1   0  17 18.2714 62.2023  21
  -1   0  17 43.6320 88.7680  43
  -1   0  17-19.9800 77.1258  42
   1   0 -17 49.0861 109.395  31
   1   0 -16 44988.3 2754.37  33
  -1   0  16 47602.7 2944.69  43
  -1   0  16 46930.3 2781.38  42
  -1   0  16 43547.0 2759.36  21
   1   0 -16 46487.4 2968.66  31
   1   0 -16 44798.1 2776.54  27
  -1   0  15 46.1721 50.5046  21
  -1   0  15-16.6857 66.1856  42
  -1   0  15 38.3075 77.9451  43
   1   0 -15 41.0402 83.5039  31
  -1   0  14 104075. 6023.09  43
  -1   0  14 95473.1 5856.85  42
  -1   0  14 101589. 6048.43  41
   1   0 -14 98962.2 6022.11  31
   1   0 -13-33.3276 85.7651  31
  -1   0  13 32.6594 98.5524  43
  -1   0  13 27.1501 53.8369  42
  -1   0  13-35.2643 96.2540  41
  -1   0  12 57403.2 3530.70  42
  -1   0  12 61576.9 3683.83  41
   1   0 -12 61229.0 3664.75  31
   1   0 -11-26.3544 83.1172  31
  -1   0  11-21.5977 59.0276  42
  -1   0  11-111.709 107.844  41
  -1   0  10 4246.32 318.306  42
   1   0 -10 4284.43 399.024  31
  -1   0  10 4384.79 413.857  41
  -1   0   9-21.5651 87.7587  41
   1   0  -9 81.3913 74.0675  31
   1   0  -8 7209.39 556.048  31
  -1   0   8 8007.92 576.432  41
  -1   0   7 15.9797 69.7317  41
   1   0  -7 15.1545 55.1596  31
  -1   0   6 48338.8 2914.57  41
  -1   0   5-33.0428 60.9866  41
  -1   0   4 1676.53 157.137  41
  -1   0   3 46.5398 38.3537  41
  -1   0   2 50814.0 2995.60  41
  -1   0   1 3.00799 14.7390  40
   1   0   0 2098.45 145.314  37
   1   0   1 11.9107 22.8564  37
   1   0   2 38340.9 2163.83  37
   1   0   2 35357.0 2144.36  43
   1   0   3 10.2824 31.7309  43
   1   0   4 32336.9 1938.41  43
   1   0   5 9.30311 47.1302  43
   1   0   6 88325.3 5231.11  43
  -1   0  -7-48.5118 57.0088  31
   1   0   7-13.6984 61.0827  43
   1   0   8 6480.35 484.936  43
  -1   0  -8 6329.23 505.805  31
  -1   0  -9 21.5547 73.3784  31
   1   0   9-18.2932 64.4609  43
   1   0  10 115176. 6586.79  43
   1   0  10 107330. 6500.19  42
  -1   0 -10 112316. 6613.11  31
  -1   0 -11 27.6975 83.5809  31
   1   0  11-23.2349 76.2228  43
   1   0  11 11.5814 48.2900  42
   1   0  12 2064.61 264.502  43
   1   0  12 2132.32 209.565  42
  -1   0 -12 2390.00 296.152  31
  -1   0 -13 34.5981 94.5481  31
   1   0  13 72.5556 54.6312  42
   1   0  13 142.183 85.9335  43
   1   0  14 10375.7 739.568  42
   1   0  14 10881.7 836.400  43
  -1   0 -14 11740.5 895.383  31
   1   0  15 134.764 91.9601  43
   1   0  15-35.4226 70.2413  42
  -1   0 -15 42.4153 86.2922  31
   1   0  15-14.1165 54.4918  22
   1   0  16 2124.51 220.800  22
  -1   0 -16 2575.16 233.092  33
   1   0  16 2576.36 254.487  42
   1   0  16 1808.56 282.109  43
   1   0  16 1718.39 204.124  30
  -1   0 -16 2279.75 350.995  31
   1   0  16 2419.19 376.359  37
   1   0  17-16.3966 59.7245  22
   1   0  17-62.9678 108.056  42
   1   0  17-38.3357 60.4634  43
  -1   0 -17 16.5162 52.1142  33
  -1   0 -17-101.021 112.597  31
   1   0  17-46.1630 62.6602  30
   1   0  17-209.704 196.684  37
   1   0  18 6479.92 470.425  22
  -1   0 -18 5351.70 453.344  33
   1   0  18 5272.03 560.688  43
   1   0  18 6559.72 506.278  42
  -1   0 -18 6607.58 676.441  31
   1   0  18 5531.40 449.080  30
   1   0  18 6218.70 669.026  37
   1   0  19-36.6156 60.1017  22
   1   0  19-47.1868 113.611  42
  -1   0 -19-45.3264 77.1861  27
  -1   0 -19 17.8199 58.5024  33
   1   0  19 16.3713 61.4571  30
   1   0  19-235.982 251.774  37
   1   0  20 11164.4 1035.29  37
   1   0  20 11513.6 798.175  22
   1   0  20 12779.7 851.006  42
  -1   0 -20 10416.1 998.445  31
  -1   0 -20 12124.6 836.049  27
   1   0  20 10419.1 773.980  30
   1   0  21-37.0341 67.4522  22
   1   0  21-73.5509 120.159  42
   1   0  21-24.4853 86.3294  36
  -1   0 -21-179.795 224.843  31
   1   0  21-123.267 194.275  37
  -1   0 -21 70.3038 87.9590  27
   1   0  22 26438.7 1674.09  42
   1   0  22 24270.0 1625.93  22
   1   0  22 24975.8 1665.63  36
  -1   0 -22 28152.7 1682.14  27
   1   0  23-99.1531 103.140  22
  -1   0 -23-86.9758 125.172  27
   1   0  23 22.8652 83.2910  42
  -1   0 -24 1655.08 210.297  27
   1   0  24 1721.46 213.596  36
   1   0  24 1454.49 181.226  22
   1   0  24 1640.43 211.952  42
   1   0  25 23.5811 51.4559  22
   1   0  25-51.3428 76.2886  36
  -1   0 -25-35.2196 80.1156  27
   1   0  26 614.909 111.360  36
  -1   0 -26 594.445 103.042  28
  -1   0 -26 476.286 113.227  27
   1   0  27-62.8648 56.4381  36
  -1   0 -27 35.5951 52.9298  27
   1   0  28 420.728 63.3081  36
  -1   0 -28 459.053 75.3010  27
  -1  -1  28 6722.09 467.251  13
   1   1 -28 7965.19 475.224  27
  -1   1  27 447.591 80.1131  36
  -1  -1  27 338.123 74.8158  13
   1   1 -27 235.887 70.6817  27
   1  -1 -27 304.641 74.5977  27
  -1  -1  26 2378.95 220.683  36
  -1   1  26 2611.95 248.708  36
   1  -1 -26 2878.30 248.440  39
   1  -1 -26 2927.40 253.548  27
   1   1 -26 3460.19 264.881  27
   1  -1 -25 1342.67 164.899  39
  -1   1  25 1138.07 153.186  21
  -1  -1  25 900.957 137.623  36
  -1   1  25 1291.19 166.407  36
  -1  -1  25 1039.18 156.841  42
  -1   1  25 1397.83 171.585  42
   1   1 -25 1157.48 160.683  27
   1   1 -25 1270.85 174.341  28
   1  -1 -25 1094.70 161.936  27
   1  -1 -24 95.9025 62.6410  26
  -1  -1  24 82.0975 64.9922  22
  -1   1  24 194.399 88.2931  21
  -1  -1  24 126.886 73.8499  36
  -1   1  24 95.9504 97.4147  42
  -1  -1  24 94.2386 84.2436  42
   1  -1 -24 154.319 78.7398  39
   1  -1 -24 127.004 101.953  27
   1   1 -24 17.9709 102.302  27
   1  -1 -23 5183.59 425.465  26
  -1  -1  23 5209.62 427.324  22
  -1   1  23 6519.89 467.696  21
   1  -1 -23 5624.86 459.456  27
   1   1 -23 5549.68 455.092  27
  -1  -1  23 5145.09 436.133  36
  -1  -1  23 5217.66 455.228  42
  -1   1  23 5401.64 457.979  42
   1  -1 -23 5526.81 463.238  39
  -1  -1  22 199.747 86.6461  22
  -1  -1  22 263.457 104.455  42
  -1   1  22 111.097 101.758  42
   1  -1 -22 129.403 83.2282  26
   1  -1 -22 148.393 106.292  27
   1   1 -22 274.178 115.730  27
  -1  -1  22 223.536 93.1868  36
  -1   1  22 324.876 108.358  21
   1  -1 -21 1812.54 337.239  31
   1   1 -21 1471.06 316.634  31
   1   1 -21 2220.55 254.156  27
   1  -1 -21 1790.82 215.078  28
   1  -1 -21 2053.81 248.617  27
  -1  -1  21 2034.21 230.650  22
  -1   1  21 2058.30 242.096  21
  -1  -1  21 2143.76 249.254  42
  -1  -1  21 1283.53 300.246  43
  -1   1  21 2185.94 256.961  42
   1  -1 -21 1883.98 226.328  26
  -1  -1  21 2317.15 380.801  37
  -1  -1  21 1903.42 237.848  36
  -1   1  21 2254.34 377.896  37
   1  -1 -21 1830.73 207.379  19
   1  -1 -20 7668.19 590.508  27
   1   1 -20 7868.56 593.880  27
  -1   1  20 8334.56 590.338  21
  -1  -1  20 7041.36 576.603  21
  -1  -1  20 7177.62 572.168  22
   1   1 -20 6644.23 744.959  31
   1  -1 -20 6534.58 732.740  31
   1  -1 -20 7608.32 575.761  26
  -1  -1  20 7783.71 780.313  37
  -1  -1  20 7176.47 581.180  36
  -1   1  20 6212.90 733.531  37
  -1  -1  20 7751.69 592.930  42
  -1  -1  20 7011.96 749.274  43
  -1   1  20 8434.36 604.197  42
   1   1 -19 25896.3 1669.97  27
   1  -1 -19 26173.9 1670.00  27
  -1  -1  19 24089.3 1646.55  22
  -1   1  19 26517.5 1663.05  21
  -1  -1  19 26065.0 1668.63  21
   1  -1 -19 25913.9 1888.36  31
   1   1 -19 25413.9 1876.31  31
   1  -1 -19 27973.2 1683.05  33
   1  -1 -19 25819.3 1661.80  26
  -1   1  19 25438.6 1889.32  37
  -1  -1  19 24744.9 1666.89  36
  -1  -1  19 26599.9 1901.70  37
  -1   1  19 27617.1 1682.92  42
  -1  -1  19 25961.7 1670.25  42
  -1  -1  19 25577.8 1893.59  43
   1  -1 -18 25398.5 1726.62  27
   1   1 -18 28873.1 1746.74  27
  -1  -1  18 26296.3 1728.20  21
  -1   1  18 28043.7 1727.44  21
  -1  -1  18 25992.5 1720.15  22
   1   1 -18 27355.2 1948.66  31
   1  -1 -18 25593.3 1921.57  31
   1  -1 -18 30355.4 1753.47  33
   1  -1 -18 26149.7 1724.04  26
  -1  -1  18 25320.4 1732.73  36
  -1  -1  18 27556.0 1738.35  42
  -1  -1  18 29136.4 1984.16  43
  -1   1  18 28780.0 1743.56  42
   1   1 -17 3557.14 351.024  27
   1  -1 -17 3623.70 347.452  27
   1  -1 -17 4082.01 352.469  26
  -1  -1  17 4014.12 362.141  36
   1   1 -17 4064.41 496.849  31
   1  -1 -17 3774.84 474.781  31
  -1   1  17 4177.03 452.321  43
  -1   1  17 4407.90 365.327  42
  -1  -1  17 4425.53 521.118  43
  -1  -1  17 3880.13 352.576  42
  -1  -1  17 3477.97 338.242  21
  -1  -1  17 3388.33 335.991  22
  -1   1  17 4185.79 352.660  21
   1  -1 -17 3738.72 348.207  33
  -1  -1  16 418.334 106.745  36
  -1  -1  16 264.405 84.8025  14
   1  -1 -16-36.3592 128.999  27
   1  -1 -16 260.284 96.8589  26
   1   1 -16 126.858 110.398  27
  -1  -1  16 368.091 95.5352  22
   1  -1 -16 169.968 83.7614  33
   1   1 -16 362.645 170.712  31
   1  -1 -16 136.274 137.893  31
  -1  -1  16 381.679 98.9764  21
  -1   1  16 406.194 102.087  21
  -1   1  16 256.514 109.075  42
  -1  -1  16 202.124 130.901  43
  -1  -1  16 275.868 109.476  42
  -1  -1  15 818.716 143.953  36
  -1  -1  15 1109.80 145.854  16
  -1  -1  15 961.259 140.372  14
   1  -1 -15 893.284 150.761  26
   1  -1 -15 537.421 136.172  27
   1   1 -15 869.761 157.058  27
  -1  -1  15 872.515 140.415  22
   1  -1 -15 1177.35 155.364  33
   1   1 -15 624.278 210.350  31
   1  -1 -15 501.092 200.488  31
  -1   1  15 1008.05 157.683  42
  -1  -1  15 760.420 140.305  42
  -1  -1  15 1042.63 237.874  43
  -1   1  15 1309.73 153.609  21
  -1  -1  15 755.739 136.171  21
  -1   1  14 5491.97 446.957  42
  -1  -1  14 7540.23 655.161  43
  -1  -1  14 5979.86 453.961  42
   1  -1 -14 6023.09 460.498  33
   1  -1 -14 5503.14 567.199  31
   1   1 -14 6344.95 590.993  31
  -1   1  13 822.207 218.572  41
   1   1 -13 886.693 211.524  31
   1  -1 -13 787.766 195.711  31
  -1   1  13 1211.02 154.532  42
  -1  -1  13 902.865 138.401  42
  -1  -1  13 1426.68 252.710  43
  -1  -1  12 32.3452 131.621  41
  -1   1  12-31.9756 151.179  41
   1   1 -12-274.538 141.528  31
  -1  -1  12 37.4815 107.854  43
  -1  -1  12 24.9539 79.4830  42
  -1   1  11 28.4187 100.155  41
  -1  -1  11 57.5714 94.4449  41
   1  -1 -11-27.4611 99.9541  31
   1   1 -11 27.1583 92.4699  31
  -1   1  11 11.0051 53.0092  42
  -1  -1  11 68.4725 98.5170  43
  -1  -1  11 55.6963 55.5364  42
  -1  -1  10 8692.99 689.631  41
  -1   1  10 9504.21 699.028  41
  -1  -1  10 8527.19 586.183  42
  -1  -1  10 8580.69 717.937  43
  -1   1  10 8814.54 587.232  42
   1  -1 -10 9244.31 683.523  31
   1   1 -10 9454.70 686.538  31
  -1  -1   9 43500.5 2674.53  41
  -1   1   9 44986.4 2675.47  41
  -1  -1   9 44835.5 2719.16  43
   1  -1  -9 40030.9 2650.11  31
   1   1  -9 42761.4 2657.60  31
  -1  -1   8 23299.7 1440.03  41
  -1   1   8 21502.8 1427.00  41
  -1  -1   8 23917.4 1484.60  43
   1  -1  -8 21242.4 1419.93  31
   1   1  -8 21715.5 1419.55  31
  -1  -1   7 44942.6 2686.68  41
  -1   1   7 44109.1 2683.35  41
  -1  -1   7 45804.9 2733.37  43
   1   1  -7 43638.1 2674.02  31
   1  -1  -7 42147.8 2672.37  31
  -1   1   6 2872.31 268.405  41
  -1  -1   6 3108.33 275.906  41
   1   1  -6 3218.78 269.265  31
   1  -1  -6 3255.77 274.154  31
  -1   1   5 7542.26 544.677  41
  -1  -1   5 7602.31 547.145  41
   1   1  -5 8688.74 548.346  31
   1  -1  -5 8159.82 545.298  31
  -1   1   4 36743.8 2288.01  41
  -1  -1   4 37805.9 2290.57  41
   1   1  -4 39416.5 2287.71  31
   1  -1  -4 38610.1 2287.69  31
  -1  -1   3 1164.50 136.868  40
  -1  -1   3 1064.31 109.675  41
  -1   1   3 1083.09 107.057  41
  -1  -1   3 1096.76 137.896  43
   1   1  -3 1037.35 106.482  31
   1  -1  -3 1053.80 106.659  31
  -1   1   2 1115.65 94.4808  41
  -1  -1   2 993.449 92.6136  41
  -1  -1   2 1025.40 126.460  40
  -1  -1   2 907.656 124.559  43
   1  -1  -1 13730.0 849.133  20
   1   1  -1 13852.0 849.179  20
  -1  -1   1 14617.9 850.209  41
   1  -1  -1 13057.7 862.738  40
  -1  -1   1 13976.8 904.007  40
  -1  -1   1 14371.6 902.042  43
  -1   1   1 15605.7 851.951  41
   1  -1   0 132648. 7398.40  40
  -1  -1   0 139591. 7451.17  40
  -1  -1   0 121267. 7380.25  41
  -1   1  -1 26157.2 1432.44  31
  -1  -1  -1 24225.4 1432.09  31
   1  -1   1 23197.7 1431.56  37
   1   1   1 22955.0 1432.69  37
  -1  -1  -2 7178.27 475.331  31
  -1   1  -2 8231.15 478.550  31
   1  -1   2 7579.58 475.960  37
   1   1   2 7095.05 475.967  37
   1   1   3 38953.7 2364.34  37
   1  -1   3 39032.9 2361.75  37
  -1   1  -3 40801.0 2364.88  31
  -1  -1  -3 38366.3 2363.25  31
   1  -1   3 42804.3 2422.60  43
   1  -1   4 65465.2 3963.72  37
   1   1   4 66808.7 3967.55  37
   1  -1   4 71869.1 4018.90  43
  -1   1  -4 69893.0 3967.95  31
  -1  -1  -4 62730.2 3961.97  31
  -1  -1  -5 2922.82 267.767  31
  -1   1  -5 3727.49 280.133  31
   1  -1   5 3414.41 308.531  43
  -1  -1  -6 1488.89 168.769  31
  -1   1  -6 1242.16 158.823  31
   1  -1   6 1363.01 196.364  43
  -1  -1  -7 17969.4 1177.55  31
  -1   1  -7 18996.7 1182.59  31
   1  -1   7 17445.3 1209.44  43
  -1   1  -8 1506.22 191.989  31
   1  -1   8 1767.47 230.065  43
  -1  -1  -8 1305.73 187.624  31
  -1   1  -9 11483.9 774.334  31
  -1  -1  -9 11033.6 770.890  31
   1   1   9 9894.85 676.239  42
   1  -1   9 10730.1 798.898  43
   1  -1   9 10547.6 680.895  42
  -1   1 -10 55439.0 3244.46  31
  -1  -1 -10 52910.5 3236.06  31
   1   1  10 50498.2 3128.14  42
   1  -1  10 52092.3 3131.34  42
   1  -1  10 55241.6 3282.09  43
   1  -1  11 33.0853 85.1580  43
   1  -1  11 24.0475 48.9520  42
   1   1  11 47.2888 51.6122  42
  -1  -1 -11 56.7129 72.9917  31
  -1   1 -11-28.2281 72.6615  31
  -1   1 -12 2462.13 308.539  31
   1  -1  12 2215.58 217.636  42
   1   1  12 2245.19 215.734  42
   1  -1  12 2859.09 347.370  43
  -1  -1 -12 1995.65 285.697  31
  -1  -1 -13 4797.70 507.779  31
  -1   1 -13 4890.13 514.952  31
   1  -1  13 6729.69 585.268  43
   1  -1  13 5404.01 420.671  42
   1   1  13 5348.22 416.309  42
   1   1  13 5888.40 482.788  43
  -1  -1 -14 855.584 135.828  33
   1  -1  14 824.179 128.534  16
   1  -1  14 786.937 146.479  36
  -1   1 -14 739.733 189.174  31
  -1  -1 -14 663.325 186.215  31
   1  -1  14 911.844 135.944  30
   1  -1  14 788.488 126.461  21
   1   1  14 747.785 127.171  21
   1  -1  14 721.702 194.200  43
   1   1  14 841.949 139.593  42
   1  -1  14 525.872 122.873  42
  -1  -1 -14 566.629 118.789  26
   1  -1  14 781.257 125.909  10
   1   1  14 650.946 200.681  37
   1  -1  14 365.377 182.449  37
   1  -1  14 1089.40 151.113  22
  -1   1 -15 5766.69 575.220  31
  -1  -1 -15 5007.38 549.029  31
   1  -1  15 5357.33 428.365  16
   1  -1  15 5609.54 425.839  14
  -1  -1 -15 5357.70 437.719  33
   1  -1  15 4807.59 423.204  30
   1   1  15 5961.44 441.872  21
   1  -1  15 5774.75 583.867  43
   1  -1  15 5830.11 447.128  42
   1   1  15 5911.91 443.893  42
  -1  -1 -15 5562.36 443.503  26
   1  -1  15 5703.40 440.660  10
   1  -1  15 5299.29 460.909  36
   1   1  15 5348.14 574.315  37
   1  -1  15 5865.84 585.851  37
   1  -1  15 4981.31 432.883  22
   1   1  15 5188.56 413.018  22
   1  -1  15 5566.62 434.132  21
   1  -1  16-48.1326 169.613  37
   1  -1  16 19.5123 83.2772  42
   1  -1  16-48.1289 107.268  43
   1   1  16-38.5686 94.4931  42
  -1  -1 -16 19.3646 58.4464  33
   1  -1  16-17.5530 61.8643  16
   1  -1  16 22.9968 72.4900  36
  -1   1 -16 46.4125 84.4637  31
  -1  -1 -16 186.001 119.670  31
   1  -1  16-15.6994 57.1479  14
  -1  -1 -16 116.655 72.9450  26
   1  -1  16 86.0323 71.7503  10
   1   1  16 14.8067 53.8998  22
   1  -1  16 38.7859 76.9193  22
   1  -1  16 35.5640 58.3453  21
   1   1  16 90.7759 66.0836  21
   1  -1  17 13339.0 962.331  36
   1   1  17 14049.9 1134.79  37
   1  -1  17 13866.1 1138.23  37
   1  -1  17 13971.4 1120.77  43
   1  -1  17 13960.0 940.686  42
   1   1  17 14031.4 938.584  42
   1   1  17 14233.8 934.514  21
  -1  -1 -17 12575.8 923.577  26
   1  -1  17 12400.6 911.006  10
  -1  -1 -17 15330.7 951.302  33
   1   1  17 13691.5 906.606  22
   1  -1  17 14028.2 929.132  21
   1  -1  17 13942.3 939.062  22
  -1   1 -17 13349.8 1105.63  31
  -1  -1 -17 14027.4 1118.84  31
   1  -1  17 12277.5 909.916  16
   1  -1  17 13308.8 904.315  14
   1  -1  18 49.7670 81.6344  36
   1  -1  18-54.4374 191.827  37
   1   1  18-109.725 193.324  37
   1  -1  18-18.8965 64.3360  16
   1   1  18-65.3767 118.968  42
   1  -1  18 51.7694 81.5876  43
  -1  -1 -18-21.3870 70.1652  33
  -1  -1 -18-105.647 166.490  31
   1  -1  18-42.3372 72.0700  22
   1   1  18 16.1494 58.7805  22
  -1  -1 -18-41.8694 73.7751  27
  -1   1 -18 20.8637 73.5248  27
  -1  -1 -18 20.9698 60.3404  26
   1   1  18-40.6841 74.0374  21
   1  -1  18-19.9107 70.1671  21
   1  -1  18-35.8117 65.1722  10
   1  -1  18 32.0843 61.9314  14
  -1  -1 -19 7650.19 562.473  33
  -1   1 -19 7172.00 732.604  31
  -1  -1 -19 7307.74 731.037  31
   1  -1  19 6212.79 683.119  43
   1   1  19 6752.59 550.511  42
   1  -1  19 6739.14 552.496  42
  -1  -1 -19 7485.87 565.561  39
  -1   1 -19 7318.05 554.773  27
  -1  -1 -19 6594.82 542.592  27
  -1  -1 -19 6537.51 537.373  26
   1  -1  19 6607.22 521.885  10
   1  -1  19 7384.13 538.581  16
   1  -1  19 7264.73 546.541  21
   1   1  19 7227.15 523.542  22
   1   1  19 6501.78 540.512  21
   1  -1  19 6990.03 552.009  22
   1   1  19 6153.98 707.604  37
   1  -1  19 5978.81 693.330  37
   1  -1  19 6617.20 563.636  36
  -1   1 -20 278.439 176.147  31
  -1  -1 -20-55.9599 161.695  31
   1  -1  20 298.074 113.980  36
   1   1  20 173.918 149.931  37
   1  -1  20 343.344 188.313  37
   1  -1  20 413.577 110.716  21
   1   1  20 469.976 123.829  21
  -1  -1 -20 393.466 120.259  27
  -1  -1 -20 208.447 90.1978  26
  -1   1 -20 347.575 114.516  27
   1   1  20 295.271 89.5487  22
   1  -1  20 324.282 113.974  22
  -1  -1 -20 307.703 110.540  33
  -1  -1 -20 408.619 114.108  39
   1  -1  20 388.250 98.2746  10
   1   1  20 137.401 98.8591  42
   1  -1  20 160.587 111.450  42
   1   1  21 656.402 142.899  42
   1  -1  21 678.075 148.523  42
  -1  -1 -21 926.341 157.513  27
  -1  -1 -21 796.190 140.707  26
  -1   1 -21 854.737 158.728  27
  -1  -1 -21 592.432 134.536  39
   1   1  21 972.122 162.880  21
   1  -1  21 810.824 147.743  21
  -1  -1 -21 1057.06 251.503  31
  -1   1 -21 829.034 228.763  31
  -1  -1 -21 558.220 133.365  33
   1   1  21 978.496 254.631  37
   1  -1  21 739.884 159.177  36
   1  -1  21 622.944 210.326  37
   1   1  21 541.680 119.861  22
   1  -1  21 609.019 137.545  22
   1   1  22 312.182 88.8796  22
   1  -1  22 217.111 98.7473  22
   1   1  22 447.266 118.680  21
  -1  -1 -22 346.953 97.5099  26
  -1  -1 -22 432.786 117.301  27
  -1   1 -22 326.251 106.832  27
  -1  -1 -22 511.540 119.425  39
   1  -1  22 244.415 114.318  36
   1   1  22 304.199 104.649  42
   1  -1  22 389.222 116.443  42
   1  -1  23 888.265 142.174  22
   1   1  23 405.512 111.388  22
   1   1  23 950.407 155.107  21
  -1  -1 -23 749.503 131.973  39
   1   1  23 706.550 138.311  42
   1  -1  23 940.813 154.328  42
   1  -1  23 798.316 149.561  36
  -1   1 -23 865.776 151.785  27
  -1  -1 -23 812.128 130.533  26
  -1  -1 -23 763.425 142.545  27
  -1  -1 -24 8593.59 619.499  26
   1  -1  24 8491.28 635.270  22
   1   1  24 9748.79 659.523  21
  -1   1 -24 10170.6 661.104  27
  -1  -1 -24 9933.74 662.939  27
   1  -1  24 8635.21 647.527  36
   1   1  24 9934.67 674.901  36
  -1  -1 -24 8358.47 632.688  39
   1  -1  25 87.0574 69.8581  36
   1   1  25 65.8664 71.8538  36
  -1  -1 -25-72.6702 82.5840  27
  -1   1 -25 14.1837 67.0587  27
   1   1  25-14.8747 74.1292  21
   1  -1  25 36.4323 48.1668  22
  -1   1 -26 6478.63 445.359  27
  -1  -1 -26 6336.57 445.707  27
   1   1  26 6277.62 455.255  36
   1  -1  26 5623.90 434.525  36
   1   1  26 6345.58 448.076  21
  -1   1 -27 5136.63 329.848  27
   1  -1  27 5112.09 338.875  13
   1   1  27 4718.25 335.230  36
  -1  -2  27 22.6748 24.7701   5
  -1   2  26 293.651 63.4616  36
  -1  -2  26 265.323 60.7199  13
   1   2 -26 180.673 56.5928  28
  -1  -2  26 400.550 72.0070   5
   1  -2 -26 373.691 60.0723  18
   1   2 -25 3903.69 303.443  28
   1  -2 -25 3817.35 310.684  39
  -1  -2  25 3727.47 313.871   5
  -1  -2  25 4121.33 312.042  13
  -1   2  24 1701.98 173.043  21
   1   2 -24 2198.57 206.393  28
   1  -2 -24 2422.93 223.702  39
  -1  -2  24 2026.56 207.117  13
  -1  -2  24 1696.39 207.218   5
   1  -2 -24 1681.42 171.522  19
   1   2 -23 5718.98 438.431  28
   1  -2 -23 5691.01 439.827  26
   1  -2 -23 5540.75 453.124  39
   1  -2 -23 5642.61 418.740  19
  -1  -2  23 6460.37 461.925  13
  -1   2  23 5022.18 405.725  21
   1  -2 -22 1054.45 165.117  26
   1  -2 -22 1182.22 178.057  39
  -1   2  22 1121.43 145.942  21
   1  -2 -22 834.516 140.686  19
  -1  -2  22 923.265 143.669  36
  -1  -2  22 1448.86 192.275  13
   1   2 -22 1100.35 166.604  28
   1  -2 -21 2710.81 291.238  26
  -1  -2  21 2900.35 263.768  10
   1  -2 -21 2647.33 274.626  19
  -1  -2  21 2573.47 272.788  36
   1  -2 -21 3792.53 337.702  39
  -1   2  21 2685.00 262.266  21
  -1  -2  21 3001.03 313.045  13
  -1  -2  20 3092.24 290.958  10
   1  -2 -20 3203.35 281.376   9
   1  -2 -20 3486.03 344.953  39
  -1   2  20 3320.97 296.136  21
   1  -2 -20 3221.82 323.848  26
  -1  -2  20 2679.54 298.685  36
   1  -2 -19 79.0880 92.1608   9
  -1  -2  19 480.555 112.481  10
  -1   2  19 325.680 92.0794  21
  -1  -2  19 170.841 100.122  36
   1  -2 -19 443.945 131.843  26
   1  -2 -19 130.156 98.7171  39
  -1  -2  19 311.073 113.483  22
  -1  -2  18 2279.03 242.783  42
   1  -2 -18 2007.44 241.329  27
   1  -2 -18 3313.68 312.863  26
   1  -2 -18 2312.45 242.775   9
  -1  -2  18 2578.29 264.886  10
  -1  -2  18 2153.49 258.949  36
   1  -2 -18 2615.70 303.528  39
  -1   2  18 2449.39 245.364  21
  -1  -2  18 2341.05 274.898  22
   1  -2 -17 9806.17 696.863  39
  -1  -2  17 7435.92 637.193  36
   1  -2 -17 8986.95 656.716  33
  -1  -2  17 9304.18 900.147  43
  -1  -2  17 7451.83 611.588  42
   1  -2 -17 8662.48 624.257  12
   1  -2 -17 7799.88 612.630  27
   1  -2 -17 10612.5 692.760  26
  -1  -2  17 8760.14 639.913  10
   1  -2 -17 8105.18 621.213   9
  -1  -2  17 8411.65 659.205  22
  -1   2  17 8661.58 620.508  21
  -1  -2  17 9663.01 654.787  14
  -1  -2  16 966.611 262.105  43
  -1  -2  16 780.277 136.491  42
   1  -2 -16 874.696 176.997  39
  -1   2  16 1359.87 164.135  21
  -1  -2  16 1038.99 174.613  36
   1  -2 -16 918.522 142.352   8
   1  -2 -16 1023.09 167.624  33
   1  -2 -16 213.171 223.676  31
  -1  -2  16 1204.50 175.049  14
   1  -2 -16 849.938 148.572  12
   1  -2 -16 1549.13 211.864  26
  -1  -2  16 1312.55 180.977  10
   1  -2 -16 1124.48 159.196   4
  -1  -2  16 1009.93 174.429  22
   1  -2 -15 31073.6 1890.22  39
  -1  -2  15 25126.2 1952.22  37
  -1  -2  15 22393.7 1824.95  36
   1  -2 -15 30478.1 1822.38   8
  -1  -2  15 27306.7 1813.82  42
  -1  -2  15 32604.4 2167.04  43
   1  -2 -15 30747.5 1860.66  33
   1  -2 -15 28047.9 1981.74  31
  -1  -2  15 32674.9 1863.47  14
   1  -2 -15 27206.5 1818.20   4
   1  -2 -15 30290.1 1836.18  12
   1  -2 -15 34036.7 1889.68  26
  -1  -2  15 32155.2 1860.00  10
  -1   2  15 30533.6 1821.04  21
  -1  -2  15 27810.6 1854.53  22
  -1   2  14 7588.92 508.957  21
  -1  -2  14 7169.74 629.877  37
  -1  -2  14 5374.76 514.365  36
  -1  -2  14 7763.75 765.343  43
  -1  -2  14 7053.32 502.293  42
   1  -2 -14 8128.27 550.144  33
  -1  -2  14 7715.18 543.931  14
   1  -2 -14 6866.57 506.580   8
   1  -2 -14 4735.05 569.392  31
   1  -2 -14 6474.22 508.492   4
   1  -2 -14 6676.96 514.701  12
   1  -2 -14 7439.12 550.369  26
   1  -2 -14 6335.31 492.275   1
  -1  -2  14 6228.75 528.472  22
  -1  -2  14 6723.50 524.808  10
   1  -2 -13 6488.23 478.796  33
   1  -2 -13 4749.58 534.708  31
   1  -2 -13 6478.67 461.304   8
  -1  -2  13 5710.41 440.208  42
  -1  -2  13 6100.95 663.713  43
   1  -2 -13 6171.75 463.021   4
   1  -2 -13 6124.73 463.257  12
  -1  -2  13 6415.38 484.914  10
   1  -2 -13 6029.03 449.509   1
  -1  -2  13 5347.35 473.267  22
  -1  -2  13 6559.82 483.785  14
  -1   2  13 4709.10 527.270  37
  -1  -2  13 5979.61 566.227  37
  -1  -2  13 5210.27 466.742  36
   1  -2 -12 167.568 67.9766   8
  -1  -2  12 105.918 144.588  43
   1  -2 -12 69.4541 63.2747  33
   1  -2 -12 155.476 84.9360  31
  -1  -2  12-53.9385 78.5189  14
   1  -2 -12 15.9656 58.1942  12
   1  -2 -12-14.6083 88.2228   1
   1  -2 -12 15.4037 56.1527   4
  -1  -2  12 252.653 91.4770  10
  -1   2  12 29.2686 75.3894  37
  -1  -2  12 59.3775 76.4697  37
  -1  -2  12 73.3755 66.8381  36
  -1  -2  12 38.9817 66.4315  22
  -1   2  11 3899.42 397.400  37
  -1  -2  11 3881.21 396.769  37
   1  -2 -11 4071.36 339.814   8
   1  -2 -11 4177.00 350.569  33
   1  -2 -11 3848.49 396.052  31
  -1  -2  11 4063.27 361.697  22
   1  -2 -11 4107.37 340.173   4
   1  -2 -11 4162.30 344.310  12
   1  -2 -11 4359.05 371.261  26
  -1  -2  11 4523.20 364.540  10
  -1  -2  11 4528.46 366.528  14
   1  -2 -11 3656.33 336.233   1
   1  -2 -10 3127.89 304.100  26
  -1  -2  10 3513.37 311.051  22
  -1   2  10 2948.96 320.906  37
  -1  -2  10 3157.22 330.346  37
  -1  -2  10 3499.30 305.644  14
   1  -2 -10 3627.00 320.000  39
   1  -2 -10 3262.06 335.658  31
  -1  -2  10 3642.02 307.470  10
   1  -2  -9 1222.07 167.915  39
   1  -2  -9 1194.12 173.095  31
  -1  -2   9 997.101 162.055  37
  -1  -2   8 21321.3 1371.04  43
   1  -2  -8 19690.0 1191.30  39
  -1  -2   7 5290.51 431.032  37
   1  -2  -7 6311.85 455.254  39
   1  -2  -6 1868.91 192.959  39
   1  -2  -5 63811.6 3808.62  39
   1  -2  -4 2377.27 214.211  39
   1  -2  -4 2314.36 230.533  40
   1  -2  -3 1065.94 126.888  39
   1  -2  -3 930.876 128.608  40
  -1  -2   3 1130.06 160.500  40
  -1  -2   2 1016.49 158.051  40
   1  -2  -2 955.705 120.853  40
   1  -2  -2 869.513 111.139  39
  -1  -2   1 5397.00 406.274  40
   1  -2  -1 4180.76 337.811  40
  -1  -2   0 799.044 154.051  40
   1  -2   0 833.102 114.556  40
  -1  -2  -1 6640.12 519.025  40
  -1  -2  -1 6608.30 464.821  39
  -1  -2  -2 1161.46 173.431  40
  -1  -2  -2 1311.43 146.033  39
  -1  -2  -3 10393.2 712.646  39
  -1  -2  -3 11650.9 788.879  40
  -1  -2  -4 394.867 86.0441  39
  -1  -2  -4 579.805 127.562  40
  -1  -2  -5 10127.9 686.789  39
  -1  -2  -6 7187.93 503.506  31
  -1  -2  -7 2450.92 238.154  31
   1  -2   7 2422.77 228.590  37
   1  -2   8 690.465 117.234  37
  -1  -2  -8 315.557 86.6979  31
   1   2   9 42.6350 67.2662  37
   1  -2   9 83.2951 68.3887  37
  -1  -2  -9 43.8747 63.2006  31
  -1  -2 -10 550.984 124.100  39
   1   2  10 419.227 115.517  37
   1  -2  10 390.572 107.753  37
   1  -2  10 457.044 115.617  36
   1  -2  10 457.276 101.254  16
  -1  -2 -10 547.263 105.264  33
  -1  -2 -10 328.404 106.415  31
  -1  -2 -10 522.141 101.452  11
   1  -2  10 401.992 97.8970  14
  -1  -2 -10 403.579 107.810  25
  -1  -2 -10 612.349 120.220  26
   1  -2  10 541.455 113.492  10
   1  -2  10 446.476 114.357  22
   1  -2  10 603.240 111.267   6
   1   2  11 1820.62 252.193  37
   1  -2  11 1990.19 261.214  37
   1  -2  11 1819.15 226.663  36
   1   2  11 1748.71 191.550  21
  -1  -2 -11 1988.37 213.160  33
  -1  -2 -11 1779.10 197.593   8
   1  -2  11 1770.62 206.942   6
  -1  -2 -11 1703.68 220.752  39
  -1  -2 -11 1655.39 242.537  31
  -1  -2 -11 2227.23 210.781  12
  -1  -2 -11 2229.75 239.285  25
  -1  -2 -11 2549.09 242.529  26
   1  -2  11 1689.48 217.459  22
   1  -2  11 1839.48 212.568  14
   1  -2  11 1992.22 224.326  10
  -1  -2 -12 15.1360 58.4650   8
   1  -2  12 31.6110 70.4809  37
   1  -2  12 64.9652 78.8385  36
   1   2  12-31.3273 98.7589  37
   1   2  12 74.5550 59.1731  21
  -1  -2 -12 90.3754 73.5762  33
  -1  -2 -12 63.6670 70.9767  31
   1  -2  12 185.946 82.9080  14
  -1  -2 -12 74.5639 60.7156  12
   1  -2  12-19.4022 66.0846  10
   1  -2  12 21.1399 74.5221  22
  -1  -2 -12 21.5662 70.7788  39
   1  -2  12-18.2618 59.9443   6
   1  -2  13 350.653 134.067  37
   1  -2  13 390.954 113.706  36
   1   2  13 571.862 107.390  21
   1  -2  13 567.581 123.519  16
  -1  -2 -13 384.049 91.0464   8
  -1  -2 -13 481.887 115.242  33
  -1  -2 -13 488.727 140.846  31
   1  -2  13 465.978 118.698  14
  -1  -2 -13 368.667 91.0418  12
   1  -2  13 466.265 118.061  10
   1   2  13 522.102 117.153  22
   1  -2  13 446.745 124.659  22
  -1  -2 -13 250.777 106.896  39
   1  -2  13 539.097 98.1486  42
  -1  -2 -14 2271.84 271.489  39
   1   2  14 2827.15 257.669  21
   1  -2  14 2298.37 277.310  36
   1  -2  14 1798.72 316.594  37
  -1  -2 -14 2754.68 275.142  33
  -1  -2 -14 2247.48 238.292   8
   1  -2  14 2595.56 270.484  14
   1  -2  14 2725.47 276.633  16
  -1  -2 -14 2043.37 309.953  31
   1  -2  14 2356.66 237.158  42
  -1  -2 -14 2643.29 279.938  26
   1  -2  14 3023.72 289.344  10
   1   2  14 2406.17 251.191  22
   1  -2  14 2222.76 273.115  22
  -1  -2 -14 2336.67 231.964   1
  -1  -2 -15 12969.7 1159.26  31
   1  -2  15 14284.8 1028.36  42
   1  -2  15 13373.6 1072.43  36
   1  -2  15 12455.2 1157.79  37
   1   2  15 18095.1 1060.30  21
  -1  -2 -15 16599.2 1086.63  26
   1  -2  15 16784.4 1082.28  10
  -1  -2 -15 16631.8 1078.26  33
  -1  -2 -15 16795.2 1100.43  39
   1  -2  15 17263.8 1077.11  14
   1  -2  15 17209.6 1080.39  16
   1   2  15 15723.6 1043.05  22
   1  -2  15 15292.7 1083.12  22
   1  -2  16 13069.2 871.127  14
   1  -2  16 11892.8 835.995  42
  -1  -2 -16 11387.7 826.797  27
  -1  -2 -16 13526.3 889.016  26
   1  -2  16 12838.2 873.310  10
   1   2  16 12488.6 845.565  21
   1  -2  16 11238.4 878.869  36
  -1  -2 -16 12112.4 870.001  33
  -1  -2 -16 12747.4 896.626  39
   1  -2  16 11487.0 876.853  22
   1   2  16 12523.3 835.603  22
   1  -2  17 434.893 118.431  14
   1  -2  17 312.608 111.979  36
   1   2  17 205.403 90.8964  21
  -1  -2 -17 16.9857 121.445  27
  -1  -2 -17 288.497 120.557  26
   1   2  17 289.693 93.5782  22
   1  -2  17 124.579 116.368  22
   1  -2  17 199.662 78.6147  42
   1  -2  17 279.705 106.270  10
  -1  -2 -17 360.737 120.291  39
  -1  -2 -18 5725.91 482.262  39
   1   2  18 5263.56 429.169  21
   1  -2  18 5195.55 438.475  14
  -1  -2 -18 5721.54 467.663  26
   1   2  18 5619.46 421.049  22
   1  -2  18 5076.03 463.167  22
   1  -2  18 4885.37 419.874  42
   1  -2  18 5600.06 481.802  36
  -1  -2 -18 4852.97 412.903  27
   1  -2  18 4988.37 441.473  10
  -1  -2 -19 11415.6 829.680  39
  -1  -2 -19 11501.6 815.853  26
   1  -2  19 11865.4 800.901  10
  -1  -2 -19 9933.82 756.465   9
   1  -2  19 11270.2 828.868  36
   1   2  19 11951.2 791.691  21
   1  -2  19 11850.9 825.085  22
   1   2  19 11261.5 760.612  22
   1  -2  19 10897.8 785.513  14
  -1  -2 -20 43.8321 84.6011  26
  -1  -2 -20 27.7642 53.5909   9
   1  -2  20-18.0111 69.5283  10
   1   2  20 35.2311 66.0856  21
   1  -2  20-68.5018 95.2060  36
   1  -2  20 44.1895 100.515  22
  -1  -2 -20 23.4995 82.8100  39
  -1  -2 -20 21.4845 85.2077  33
   1  -2  21 7202.98 568.979  10
   1  -2  21 7426.28 602.479  36
  -1  -2 -21 8458.45 618.119  39
  -1  -2 -21 8974.19 617.190  26
   1   2  21 8589.51 588.308  21
   1  -2  21 7895.63 604.089  22
   1   2  22-14.7095 64.1841  21
   1  -2  22 35.5440 66.6692  36
  -1  -2 -22 95.6545 69.6240  39
   1  -2  22-13.0449 53.0789  10
  -1  -2 -22-35.8475 71.0836  26
   1  -2  23 1682.36 195.602  13
  -1  -2 -23 1772.36 188.008  26
   1  -2  23 1131.22 137.733  10
   1   2  23 1749.30 176.418  21
  -1  -2 -23 1604.95 164.060  19
  -1  -2 -23 1478.81 180.650  39
  -1   2 -23 1914.83 191.384  28
   1  -2  23 1308.42 170.464  36
  -1  -2 -24 1530.85 161.470  26
   1  -2  24 1391.13 152.858  36
  -1  -2 -24 1145.55 130.097  19
  -1   2 -24 1463.18 158.631  28
   1  -2  24 1440.91 168.537  13
  -1  -2 -24 1453.66 159.828  39
   1   2  24 1521.34 151.737  21
   1  -2  25 21.2658 52.2647  13
  -1   2 -25 9.36256 47.6124  28
   1   2  25 103.965 42.4013  21
   1  -2  25 66.9062 36.2554  36
   1  -2  25 155.109 60.6260   5
   1   2  25 105.126 60.2633  36
   1  -2  26 7896.43 441.337  13
   1   2  26 7217.64 442.617  36
   1  -2  26 5383.25 423.164   5
  -1   2 -26 6159.51 420.529  28
  -1  -3  24 593.874 67.9006  13
  -1  -3  24 481.990 62.4070   5
   1  -3 -24 541.699 63.1236  18
   1  -3 -23 2914.20 221.664  18
   1  -3 -23 2536.63 210.529  19
  -1  -3  23 2735.18 223.724   5
  -1  -3  23 3120.39 228.711  13
  -1  -3  22 5883.50 398.425   5
   1  -3 -22 5263.18 395.437  39
   1  -3 -22 4771.05 371.463   7
   1  -3 -22 5568.73 378.611  19
  -1  -3  22 5571.20 391.618  13
  -1  -3  22 4812.66 350.420  10
   1  -3 -21 206.128 66.8558   7
  -1  -3  21 183.261 80.2764   5
  -1  -3  21 293.883 73.1021  10
   1  -3 -21 107.506 62.6635   9
   1  -3 -21 224.899 79.1719  39
  -1  -3  20 376.353 90.5488  10
   1  -3 -20 500.071 92.9887   9
  -1  -3  20 483.491 108.090  15
   1  -3 -20 523.823 107.242  19
  -1  -3  20 670.254 131.834   5
   1  -3 -19 362.947 100.119   9
  -1  -3  19 356.570 101.269  10
  -1  -3  19 478.653 126.185   5
  -1  -3  19 546.628 119.365  15
   1  -3 -19 231.379 114.754  19
   1  -3 -18 3489.86 305.986   8
  -1  -3  18 3713.32 369.112   5
   1  -3 -18 3766.50 329.679   9
  -1  -3  18 4697.35 354.885  10
   1  -3 -18 3429.42 336.424  19
   1  -3 -17 462.159 121.095  12
   1  -3 -17 356.708 130.593  26
   1  -3 -17 41.0496 128.689   1
   1  -3 -17 481.692 116.569   4
  -1  -3  17 899.008 174.753   5
  -1  -3  17 578.627 117.402  36
   1  -3 -17 413.950 113.381   8
   1  -3 -17 370.763 128.822   9
  -1  -3  17 686.568 136.943  10
   1  -3 -16 3048.32 320.992  12
   1  -3 -16 3959.72 366.420  26
   1  -3 -16 3355.94 309.092   1
   1  -3 -16 4018.36 331.886   8
   1  -3 -16 3529.97 328.112   4
  -1  -3  16 3521.62 374.771   5
  -1  -3  16 3274.54 327.346  36
   1  -3 -16 3921.37 341.643   9
  -1  -3  16 3735.19 349.785  10
   1  -3 -16 3992.77 379.708  39
   1  -3 -15 4585.01 415.828  12
   1  -3 -15 4979.04 439.465  26
   1  -3 -15 4849.44 399.938   1
   1  -3 -15 5169.02 413.374   8
  -1  -3  15 3735.20 426.018   5
   1  -3 -15 4814.89 412.488   4
  -1  -3  15 4105.02 402.236  36
  -1  -3  15 5979.40 452.292  10
   1  -3 -15 6206.61 444.857   9
   1  -3 -15 4354.92 437.568  39
   1  -3 -14 7310.37 561.251  12
   1  -3 -14 7605.06 582.594  26
   1  -3 -14 7161.65 536.261   1
   1  -3 -14 7599.97 548.587   8
  -1  -3  14 6839.70 589.771   5
   1  -3 -14 6438.55 537.021   4
  -1  -3  14 5498.78 525.603  36
  -1  -3  14 7502.07 570.043  10
   1  -3 -14 7265.32 556.111   9
   1  -3 -14 7186.92 588.237  39
   1  -3 -13 34192.8 2061.17  12
  -1  -3  13 31944.6 2078.76  13
   1  -3 -13 34721.4 2087.81  26
   1  -3 -13 32805.4 2043.23   1
   1  -3 -13 35509.3 2056.52   8
   1  -3 -13 34400.2 2058.04   4
  -1  -3  13 33673.1 2101.05   5
  -1  -3  13 26256.2 2030.09  36
  -1  -3  13 35372.7 2080.87  10
   1  -3 -13 32307.7 2052.53   9
   1  -3 -13 29600.3 2077.34  39
   1  -3 -12 1584.33 216.123  12
  -1  -3  12 1464.79 224.528  13
  -1  -3  12 1757.86 238.494   5
   1  -3 -12 1805.83 223.007   4
  -1  -3  12 1607.35 188.119   4
   1  -3 -12 1426.91 215.146  26
   1  -3 -12 1465.07 202.225   1
   1  -3 -12 1331.83 198.811   8
  -1  -3  12 1295.96 198.042  36
   1  -3 -12 1336.87 218.619  39
   1  -3 -12 1326.61 195.579   9
  -1  -3  12 1661.55 223.982  10
   1  -3 -11 3008.65 293.200  35
  -1  -3  11 2448.34 285.450  36
   1  -3 -11 3390.94 315.370   8
  -1  -3  11 3051.54 316.082  15
   1  -3 -11 3224.00 313.066  12
  -1  -3  11 2857.02 309.334  13
  -1  -3  11 3394.46 335.114   5
  -1  -3  11 2263.44 262.048   4
   1  -3 -11 2921.58 298.519   4
   1  -3 -11 2547.50 297.524  26
   1  -3 -11 2764.62 289.569   1
   1  -3 -11 2785.61 318.310  39
  -1  -3  11 2853.90 309.666  10
  -1  -3  10 143.010 81.6259  35
   1  -3 -10 20.8610 78.5720  35
  -1  -3  10 256.082 108.232  15
  -1  -3  10 21.1786 69.8306  36
   1  -3 -10 102.912 92.0100   8
   1  -3 -10 154.635 68.5024  33
  -1  -3  10 187.488 104.697  13
   1  -3 -10 205.982 106.248  12
  -1  -3  10 274.070 108.943   5
   1  -3 -10 68.2267 83.0649  26
   1  -3 -10 82.8155 92.5501   1
   1  -3 -10 383.542 124.765   4
   1  -3 -10 50.2307 97.2025  39
  -1  -3  10 68.4271 93.0738  10
   1  -3  -9 455.506 122.228  35
  -1  -3   9 606.838 125.712  35
  -1  -3   9 561.518 127.727  36
   1  -3  -9 512.122 124.532   8
   1  -3  -9 403.462 124.115  12
   1  -3  -9 603.111 130.734  11
  -1  -3   9 451.828 126.997  13
  -1  -3   9 719.289 147.841   5
   1  -3  -9 433.882 122.246  26
   1  -3  -9 455.380 121.454   1
   1  -3  -9 595.440 134.916   4
  -1  -3   9 561.324 134.272  15
   1  -3  -9 480.550 134.623  39
  -1  -3   9 533.594 129.912  10
  -1  -3   8 5081.86 434.980  13
   1  -3  -8 5140.72 424.800  12
   1  -3  -8 5462.02 426.649  11
   1  -3  -8 5015.42 421.220   4
  -1  -3   8 5019.76 443.700   5
   1  -3  -8 4903.32 426.671  26
   1  -3  -8 5330.68 443.225  39
   1  -3  -8 4925.62 412.254   7
   1  -3  -8 5338.80 432.214   8
  -1  -3   8 5250.92 440.840  15
  -1  -3   8 4646.44 417.797  36
   1  -3  -8 4267.36 417.820  35
  -1  -3   8 4647.36 416.635  35
   1  -3  -8 4771.60 425.605   1
   1  -3  -7 895.515 152.826  11
   1  -3  -7 750.379 147.595  12
  -1  -3   7 542.441 131.548  13
  -1  -3   7 899.147 158.943   5
   1  -3  -7 1097.87 184.421   5
   1  -3  -7 845.956 143.288  26
   1  -3  -7 780.917 147.132  39
   1  -3  -7 963.397 142.143   7
   1  -3  -7 781.279 147.553   8
  -1  -3   7 853.164 153.878  15
  -1  -3   7 658.247 135.316  36
  -1  -3   7 780.130 147.342  35
   1  -3  -7 817.448 156.096  35
   1  -3  -7 693.635 142.940   1
   1  -3  -7 879.310 150.798   4
   1  -3  -6 3077.33 327.876  35
  -1  -3   6 3569.79 330.306  35
  -1  -3   6 2681.51 298.304  36
   1  -3  -6 3264.24 297.048   7
   1  -3  -6 3511.90 318.967  12
  -1  -3   6 3212.86 313.195  13
   1  -3  -6 3708.83 327.873   4
  -1  -3   6 3975.95 343.027   5
   1  -3  -6 3548.68 336.668   5
   1  -3  -6 2980.39 296.232  26
   1  -3  -6 2771.55 307.309   1
  -1  -3   6 3371.97 322.549  15
   1  -3  -6 3589.85 328.253  39
  -1  -3   6 3120.72 312.296  10
  -1  -3   5 10895.7 793.736  13
   1  -3  -5 12336.4 803.217   4
  -1  -3   5 11443.3 804.251   5
   1  -3  -5 13301.7 832.466   5
   1  -3  -5 10392.0 769.810  26
  -1  -3   5 11804.8 817.191  35
   1  -3  -5 12324.9 831.773  35
  -1  -3   5 10741.9 792.080  36
   1  -3  -5 11061.8 796.016   8
   1  -3  -5 10034.1 761.891   7
  -1  -3   5 11863.9 804.261  15
  -1  -3   5 11909.3 807.918  10
   1  -3  -5 11435.8 796.808  39
  -1  -3   4 1767.17 204.072  13
  -1  -3   4 1293.33 189.093   5
   1  -3  -4 1305.42 197.984   5
   1  -3  -4 1411.67 182.379  39
   1  -3  -4 1377.62 165.184   7
   1  -3  -4 1339.67 183.436   8
  -1  -3   4 1234.70 161.059   1
   1  -3  -4 1591.67 195.560   4
  -1  -3   4 1583.62 191.999   4
   1  -3  -4 1521.47 195.315   1
  -1  -3   4 1511.07 196.788  15
  -1  -3   4 1833.86 209.726  36
  -1  -3   4 1729.23 218.911  35
  -1  -3   4 1134.88 154.601  34
   1  -3  -4 1484.88 207.180  35
  -1  -3   4 1215.02 181.070  10
  -1  -3   3 20802.6 1316.30  34
   1  -3  -3 21425.5 1389.99  35
  -1  -3   3 23141.1 1398.34  35
  -1  -3   3 20777.7 1358.75  36
  -1  -3   3 20517.4 1346.51  25
   1  -3  -3 20994.4 1372.34  25
  -1  -3   3 20814.5 1332.59   1
   1  -3  -3 22490.2 1363.87   1
  -1  -3   3 22283.4 1362.55  15
   1  -3  -3 22652.5 1370.68   5
  -1  -3   3 20785.5 1352.15   4
  -1  -3   3 20985.9 1360.22   5
  -1  -3   3 18206.2 1336.58  12
  -1  -3   3 21755.4 1357.03  13
   1  -3  -3 20938.3 1334.04  11
   1  -3  -3 22555.8 1358.91  12
   1  -3  -3 20928.8 1339.92   9
   1  -3  -3 20122.4 1324.35  10
  -1  -3   3 21229.5 1356.04  10
   1  -3  -3 18289.3 1308.93   7
   1  -3  -3 22317.0 1360.70   8
  -1  -3   2 1677.25 170.356  34
  -1  -3   2 1944.03 239.745  35
   1  -3  -2 973.181 179.642  35
  -1  -3   2 1568.61 189.759  25
   1  -3  -2 1141.27 179.612  25
   1  -3  -2 763.917 156.312   1
   1  -3  -2 1060.43 163.385   4
  -1  -3   2 1061.91 169.461   1
  -1  -3   2 1020.96 178.761  15
   1  -3  -2 1163.06 179.161   5
  -1  -3   2 1253.57 199.449   5
  -1  -3   2 1702.77 200.748   4
   1  -3  -2 1008.28 147.544   6
   1  -3  -2 1214.80 170.729  12
  -1  -3   2 1542.53 192.313  12
   1  -3  -2 1055.43 154.078  10
  -1  -3   2 1701.41 203.366  10
   1  -3  -2 932.905 146.175  11
   1  -3  -2 971.348 148.436   9
   1  -3  -2 1129.95 165.382   8
  -1  -3   1 1454.85 227.044  35
  -1  -3   1 1242.24 162.564  34
   1  -3  -1 1754.54 232.692  35
  -1  -3   1 1750.31 209.576  25
   1  -3  -1 1687.67 210.536  25
   1  -3  -1 1763.45 213.945   1
  -1  -3   1 1854.73 212.559   1
  -1  -3   1 1332.57 189.250   4
  -1  -3   1 1613.34 199.282  15
   1  -3  -1 2000.32 211.883   4
  -1  -3   1 1756.92 218.575   5
   1  -3  -1 1532.67 213.146   5
   1  -3  -1 1321.02 188.427  12
  -1  -3   1 1768.83 202.677  12
  -1  -3   1 2079.41 221.117  10
   1  -3  -1 1446.97 183.342  10
   1  -3  -1 1339.78 175.075  11
   1  -3  -1 1781.06 188.697   9
   1  -3  -1 1512.83 185.276   6
   1  -3  -1 1829.97 201.585   8
   1  -3   0 1133.43 155.079  34
   1  -3   0 1060.02 181.668  25
  -1  -3   0 977.051 161.479  25
  -1  -3   0 913.794 151.218   1
   1  -3   0 1291.52 173.867   1
   1  -3   0 1356.22 177.408   4
  -1  -3   0 494.782 161.039   5
   1  -3   0 1046.12 185.245   5
   1  -3   0 1151.29 163.915   6
  -1  -3   0 813.396 152.009  12
   1  -3   0 1631.20 189.630  12
  -1  -3   0 820.046 144.392  10
   1  -3   0 1189.50 146.255   9
   1  -3   0 924.447 158.571  10
   1  -3   0 1249.17 176.899   8
   1  -3   1 8934.40 648.859  34
   1  -3   1 9406.61 702.238  35
  -1  -3  -1 9472.22 710.629  35
  -1  -3  -1 9850.29 685.530   5
   1  -3   1 10050.1 688.051   5
   1  -3   1 9557.30 667.102   4
  -1  -3  -1 9104.22 683.328  25
   1  -3   1 9460.85 663.199   1
  -1  -3  -1 8900.20 667.635   1
   1  -3   1 9752.14 694.029  36
   1  -3   1 9429.26 662.921  12
   1  -3   1 9230.00 658.560   8
   1  -3   1 9204.67 669.145   6
  -1  -3  -1 8964.85 661.712  10
   1  -3   1 8908.11 660.138  10
   1  -3   2 12774.5 831.860  35
   1  -3   2 10463.0 760.483  34
  -1  -3  -2 12263.3 836.726  35
   1  -3   2 11811.8 811.619  36
   1  -3   2 12041.5 805.201   5
  -1  -3  -2 12104.4 800.522   5
   1  -3   2 12201.9 789.419   4
  -1  -3  -2 12053.1 792.452   4
  -1  -3  -2 12440.9 821.029  25
   1  -3   2 11876.1 777.688   1
   1  -3   2 10621.2 771.726  15
   1  -3   2 10465.2 759.514  14
   1  -3   2 11679.2 782.772  12
  -1  -3  -2 10314.8 760.663  11
   1  -3   2 10268.2 761.114   8
   1  -3   2 10841.1 786.556   6
   1  -3   2 10644.8 774.494  10
   1  -3   3 1848.39 227.092  35
  -1  -3  -3 1512.67 216.181  35
   1  -3   3 1920.02 197.197  34
   1  -3   3 2079.72 234.412  36
  -1  -3  -3 1879.16 210.758   4
   1  -3   3 1812.07 201.485   4
  -1  -3  -3 2104.15 230.243   5
   1  -3   3 2067.89 230.807   5
   1  -3   3 1479.58 200.531   6
  -1  -3  -3 1507.47 207.051  25
   1  -3   3 1465.20 181.577   1
   1  -3   3 1434.94 187.082  15
  -1  -3  -3 1615.27 199.204  12
   1  -3   3 1321.91 176.715  14
   1  -3   3 1442.10 184.569  13
   1  -3   3 1473.74 185.075  12
   1  -3   3 1980.33 194.553   8
  -1  -3  -3 1375.29 180.477  11
   1  -3   3 1974.63 212.831  10
  -1  -3  -4 1405.12 174.190  11
   1  -3   4 1179.92 166.454  13
   1  -3   4 1406.21 176.568  14
   1  -3   4 1086.32 160.559  12
  -1  -3  -4 1362.05 180.000  12
  -1  -3  -4 1301.23 192.112   5
   1  -3   4 893.241 165.972   5
   1  -3   4 1268.07 178.982   6
  -1  -3  -4 1325.37 200.107  25
  -1  -3  -4 1565.73 190.007   4
   1  -3   4 1150.94 165.396   4
   1  -3   4 1237.48 157.477   1
   1  -3   4 1140.12 162.383  15
   1  -3   4 1258.25 187.388  36
  -1  -3  -4 1172.81 194.906  35
   1  -3   4 1350.54 163.763  34
   1  -3   4 1274.40 185.865  35
   1  -3   4 1518.83 191.087  10
   1  -3   5 3087.62 296.619  13
   1  -3   5 2829.14 284.300  12
  -1  -3  -5 3185.71 304.449  12
  -1  -3  -5 3254.09 295.635  11
   1  -3   5 2764.57 283.533   4
  -1  -3  -5 3147.83 304.156   4
   1  -3   5 3619.57 327.594   5
  -1  -3  -5 2901.73 314.438   5
  -1  -3  -5 3093.04 287.210  26
  -1  -3  -5 2931.35 322.340  25
  -1  -3  -5 3708.33 329.925  39
   1  -3   5 2856.74 303.048   6
   1  -3   5 3220.64 300.931  15
   1  -3   5 3127.67 297.431  14
   1  -3   5 2766.05 307.491  36
   1  -3   5 3246.60 321.077  35
   1  -3   5 3115.12 285.128  34
  -1  -3  -5 3364.29 333.355  35
   1  -3   5 3352.36 309.667  10
  -1  -3  -6 72.6595 85.3459  35
   1  -3   6 106.430 82.1667  35
   1  -3   6 66.9781 83.7533  36
  -1  -3  -6-140.063 87.3083   8
   1  -3   6 19.1746 69.7838  14
   1  -3   6-63.9505 82.2859  12
  -1  -3  -6-34.4197 75.0945  11
   1  -3   6 57.7508 67.8345  13
  -1  -3  -6 74.8853 78.0572  12
   1  -3   6 87.3792 91.0800   6
   1  -3   6 21.9121 74.5960   5
  -1  -3  -6 103.847 98.1912   5
  -1  -3  -6 73.2087 62.3068  26
  -1  -3  -6-47.3679 119.977  25
   1  -3   6-84.7069 81.5632   4
  -1  -3  -6 92.6390 84.2868   4
   1  -3   6 18.4248 64.9257  15
  -1  -3  -6 66.8363 88.3555  39
   1  -3   6 20.4454 72.0458  10
  -1  -3  -7 71.8153 81.4946  35
   1  -3   7 166.932 87.0017  35
   1  -3   7 68.8793 78.1630  36
  -1  -3  -7 40.5664 73.8188   8
   1  -3   7 20.1231 75.4899  14
   1  -3   7-31.2076 68.0873  12
  -1  -3  -7 71.0154 85.4752  11
   1  -3   7 40.3771 66.2292  13
  -1  -3  -7-19.0631 75.6034  12
   1  -3   7-68.6896 75.1123   5
  -1  -3  -7 59.1503 64.6815  26
   1  -3   7-33.3160 69.4550   4
  -1  -3  -7-147.025 123.846   1
  -1  -3  -7 37.5731 78.3296   4
   1  -3   7 19.1486 67.4770  15
  -1  -3  -7-23.2877 73.3986  39
   1  -3   7 127.988 91.0326  10
   1  -3   8 7262.21 534.041  35
  -1  -3  -8 5919.83 528.651  35
  -1  -3  -8 5629.48 488.107  33
   1  -3   8 5839.41 531.629  36
  -1  -3  -8 7648.81 540.352   8
   1  -3   8 6849.32 526.601  15
   1  -3   8 6301.73 524.967  14
  -1  -3  -8 7108.47 523.324  11
  -1  -3  -8 7459.42 538.650  12
   1  -3   8 7754.63 549.136  13
   1  -3   8 6581.01 491.282  12
   1  -3   8 6048.38 492.039   4
  -1  -3  -8 7294.07 530.858   4
  -1  -3  -8 5603.76 508.531  26
  -1  -3  -8 6674.05 534.388   1
  -1  -3  -8 7332.12 557.968  39
   1  -3   8 7441.34 551.164  10
  -1  -3  -9 1338.17 180.502  33
   1  -3   9 1509.09 206.254  15
   1  -3   9 1484.57 217.518  36
  -1  -3  -9 1465.18 200.767   8
  -1  -3  -9 1537.13 208.086  12
   1  -3   9 1686.95 221.262  13
   1  -3   9 1656.20 213.385  14
  -1  -3  -9 1790.02 220.339  11
   1  -3   9 1673.77 223.571   6
   1  -3   9 1413.84 175.954   4
  -1  -3  -9 1370.93 204.373  26
  -1  -3  -9 1621.98 230.742  25
  -1  -3  -9 1766.45 240.009  39
  -1  -3  -9 2017.98 234.452  35
   1  -3   9 2024.62 221.088  35
  -1  -3  -9 1636.58 218.735   1
  -1  -3  -9 1556.35 203.926   4
   1  -3  10 1088.00 179.048  13
   1  -3  10 1346.68 184.618  14
  -1  -3 -10 1057.90 169.175  12
  -1  -3 -10 1045.70 173.871  11
  -1  -3 -10 812.658 155.881   4
  -1  -3 -10 952.960 163.134   1
  -1  -3 -10 876.189 160.219  26
  -1  -3 -10 990.756 186.379  39
  -1  -3 -10 825.879 156.199   8
   1  -3  10 822.133 168.524  36
   1  -3  10 1026.96 168.029  15
   1  -3  10 955.401 154.437  35
  -1  -3 -10 808.892 152.979  35
  -1  -3 -10 1226.92 163.769  33
  -1  -3 -11 7791.07 599.383  33
  -1  -3 -11 7359.69 601.764  35
   1  -3  11 7720.57 640.979  36
  -1  -3 -11 9047.81 623.909   8
   1  -3  11 8855.92 644.123  13
  -1  -3 -11 8890.07 624.231  12
  -1  -3 -11 8840.52 619.309   4
  -1  -3 -11 7065.24 615.776  26
  -1  -3 -11 8026.84 611.810   1
   1  -3  11 8138.30 625.395  15
  -1  -3 -11 8049.52 645.046  39
   1  -3  11 7425.61 621.008  10
   1  -3  12 17515.8 1116.05  15
  -1  -3 -12 16216.9 1081.38  33
  -1  -3 -12 15055.7 1068.82  35
  -1  -3 -12 16976.2 1095.63  12
   1  -3  12 15571.2 1110.13  13
  -1  -3 -12 16612.6 1083.54   4
  -1  -3 -12 16116.3 1109.21  26
  -1  -3 -12 17131.5 1092.68   1
   1  -3  12 14415.0 1107.31  36
  -1  -3 -12 16727.8 1087.79   8
   1  -3  12 15315.6 1102.75  10
  -1  -3 -13 196.466 98.2084  12
   1  -3  13 199.940 113.955  13
   1   3  13 315.364 103.592  22
  -1  -3 -13 97.6431 91.8959  26
  -1  -3 -13 19.6736 76.3310   1
  -1  -3 -13 148.557 100.249   4
   1  -3  13 225.126 106.709  15
   1  -3  13-25.5807 90.4685  36
  -1  -3 -13 180.324 83.8914  33
  -1  -3 -13 137.193 91.2501   8
   1  -3  13 96.2473 95.7359  10
  -1  -3 -14 279.032 116.524   8
   1  -3  14 445.067 120.935  15
   1  -3  14 351.480 133.812  36
  -1  -3 -14 402.235 111.385  33
   1  -3  14 324.748 129.233  13
   1  -3  14 432.443 125.285  14
  -1  -3 -14 606.618 130.571  12
  -1  -3 -14 565.158 125.154   4
  -1  -3 -14 387.953 125.597  26
   1  -3  14 543.157 141.694  10
  -1  -3 -14 576.859 120.193   1
   1   3  14 514.121 116.900  22
  -1  -3 -15 10438.4 781.646  39
  -1  -3 -15 9978.02 716.838   8
  -1  -3 -15 10866.4 743.722  33
   1  -3  15 12372.9 775.486  14
   1  -3  15 10021.2 746.788  15
  -1  -3 -15 9777.81 724.474  12
   1  -3  15 9568.46 756.986  13
  -1  -3 -15 9029.66 705.396   4
  -1  -3 -15 11370.4 774.151  26
   1  -3  15 12300.0 781.171  10
   1  -3  15 9494.10 756.804  36
  -1  -3 -15 9983.14 716.931   1
   1   3  15 10096.4 707.151  22
   1  -3  16 40.7268 78.6052  15
  -1  -3 -16 94.1300 78.1811   8
   1  -3  16 47.2264 88.5815  13
  -1  -3 -16 15.9779 72.6865  12
   1   3  16 108.623 70.9663  22
  -1  -3 -16-74.7536 102.020   9
   1  -3  16 21.4975 82.9829  10
  -1  -3 -16-22.7475 82.7861  26
  -1  -3 -16 25.3386 83.1226  39
   1  -3  16 90.8055 90.0312  36
  -1  -3 -16-134.987 87.7258  33
  -1  -3 -16-61.5530 59.4007   1
   1  -3  17 5153.11 416.116  13
  -1  -3 -17 4717.98 398.047  26
  -1  -3 -17 4347.43 367.077   9
   1  -3  17 4499.22 385.664  10
   1  -3  17 4240.98 375.363  15
   1  -3  17 4147.46 382.806  36
  -1  -3 -17 5405.75 428.954  39
  -1  -3 -17 4063.28 340.861   8
  -1  -3 -17 3565.53 328.886   1
   1  -3  18 2277.62 233.989  10
  -1  -3 -18 1612.74 199.579   9
   1  -3  18 2056.80 240.933  13
   1  -3  18 1962.65 226.347  36
  -1  -3 -18 2121.43 243.728  39
  -1  -3 -19 171.613 73.3535   9
   1  -3  19 386.907 96.4774  10
  -1  -3 -19 313.235 100.114  39
   1  -3  19 199.402 91.3675  13
   1  -3  19 185.918 79.6697  36
  -1  -3 -20 150.274 61.1981   9
   1  -3  20 206.351 78.6080  10
  -1  -3 -20 119.095 68.3638  39
   1  -3  20 202.899 78.5519  13
  -1  -3 -20 270.576 80.5254  19
   1  -3  20 233.485 75.8042  36
   1  -3  21 7152.53 539.127  36
  -1  -3 -21 8093.38 539.059   9
   1  -3  21 8849.05 560.439  10
   1  -3  21 9128.28 583.220  13
  -1  -3 -21 8416.10 563.856  19
  -1  -3 -21 8907.06 582.351  26
   1  -3  22 81.7925 43.4603  10
  -1  -3 -22 10.4957 45.8446  26
  -1  -3 -22 26.0694 45.4659  19
   1  -3  22 20.0296 43.7484  13
  -1  -3 -23 627.391 73.0616  19
   1  -3  23 659.802 80.1800  13
  -1  -4  19 764.079 77.9954   5
   1  -4 -19 635.573 71.9612  19
   1  -4 -18 230.657 59.3642   9
   1  -4 -18 155.736 47.5569  19
  -1  -4  18 331.413 62.5934   5
  -1  -4  17 3271.35 241.351   5
   1  -4 -17 2460.63 205.877   8
   1  -4 -17 3281.30 238.791   9
   1  -4 -17 3071.17 233.167  19
   1  -4 -17 2341.06 193.442   1
   1  -4 -16 449.039 76.1627   4
  -1  -4  16 603.313 102.268   5
   1  -4 -16 348.194 76.9170   8
   1  -4 -16 596.088 97.0233   9
  -1  -4  16 509.236 94.4087  10
   1  -4 -16 495.376 88.0928  19
   1  -4 -16 277.562 67.5394   1
   1  -4 -15-112.816 96.1048  19
  -1  -4  15 44.3334 68.5657   5
   1  -4 -15 64.6420 79.0348   4
   1  -4 -15-11.5353 77.8414   8
  -1  -4  15 56.3328 75.8117  10
   1  -4 -15-140.929 101.624   9
   1  -4 -15-75.7953 84.7527   1
   1  -4 -15 166.982 83.3609  12
   1  -4 -14 13.8605 71.3402  19
   1  -4 -14-13.0241 74.9476   4
  -1  -4  14-66.3805 78.4585   5
   1  -4 -14 66.9218 75.0704   8
  -1  -4  14 31.6947 77.6486  10
   1  -4 -14-25.8527 65.4848   1
   1  -4 -14-41.6992 76.9282  12
   1  -4 -13 208.382 96.3540   4
  -1  -4  13 361.605 107.591   5
   1  -4 -13 526.288 114.111   8
  -1  -4  13 448.312 103.282  15
   1  -4 -13 359.582 113.715  19
  -1  -4  13 677.879 130.335  10
   1  -4 -13 451.936 114.659  12
   1  -4 -13 163.025 102.378   1
   1  -4 -12 271.951 106.708  12
   1  -4 -12 148.561 92.1523   8
   1  -4 -12 300.872 100.550  19
  -1  -4  12 278.755 91.8600  15
   1  -4 -12 82.6096 88.4842   1
   1  -4 -12 201.870 84.8128  35
   1  -4 -12 229.879 102.045   4
  -1  -4  12 193.116 93.7586   5
   1  -4 -11 8449.92 721.653  19
   1  -4 -11 11744.4 761.801   4
  -1  -4  11 11437.5 774.546   5
   1  -4 -11 12050.0 764.952   8
   1  -4 -11 11926.2 768.615   1
   1  -4 -11 11114.6 761.901   9
   1  -4 -11 10210.7 738.635  35
   1  -4 -11 10332.8 753.281  12
  -1  -4  10 20.9146 85.0995   5
   1  -4 -10 18.9217 97.3862   8
   1  -4 -10-66.7111 81.7145  19
   1  -4 -10-19.3070 96.2138   1
   1  -4 -10 167.964 104.671   4
   1  -4 -10 57.1769 99.6135  12
   1  -4 -10 18.9419 87.8764   9
   1  -4 -10-18.6672 79.6623  35
  -1  -4   9 1496.66 210.877  10
   1  -4  -9 1264.28 189.108   9
   1  -4  -9 1849.52 218.492   4
  -1  -4   9 1523.14 211.342   5
   1  -4  -9 1061.76 188.666   1
   1  -4  -9 1569.41 211.770   8
   1  -4  -9 1445.06 208.039  12
   1  -4  -9 1434.53 202.339  35
   1  -4  -8 2836.46 282.600   4
  -1  -4   8 2256.48 266.258   5
  -1  -4   8 2540.33 258.232   4
   1  -4  -8 2400.33 277.504   1
  -1  -4   8 2529.46 249.920  12
   1  -4  -8 2729.03 282.800  12
   1  -4  -8 2028.35 252.135   9
  -1  -4   8 2784.15 288.551  10
   1  -4  -8 2447.70 284.670  35
  -1  -4   8 2130.74 251.190  35
  -1  -4   7 482.497 135.491   5
  -1  -4   7 351.406 108.620   4
   1  -4  -7 412.528 131.701   4
   1  -4  -7 415.837 122.933  12
  -1  -4   7 350.119 101.383  12
   1  -4  -7 413.031 125.742   9
  -1  -4   7 560.488 137.497  10
   1  -4  -7 332.200 107.256  34
  -1  -4   7 148.764 97.0221  35
   1  -4  -7 362.838 137.280  35
   1  -4  -6 213.211 108.151   9
  -1  -4   6 602.443 136.058  10
  -1  -4   6 438.914 125.102   5
   1  -4  -6 483.598 134.414   4
  -1  -4   6 471.327 128.420   4
   1  -4  -6 407.009 131.205   8
  -1  -4   6 312.330 105.951  12
   1  -4  -6 383.829 133.587  35
   1  -4  -6 367.544 110.779  34
  -1  -4   6 322.294 116.884  35
   1  -4  -5-131.623 123.372   9
  -1  -4   5-21.3477 93.1560  10
  -1  -4   5 21.9059 86.8839   5
   1  -4  -5-42.6638 118.063   4
  -1  -4   5-42.4363 90.5560   4
   1  -4  -5 89.2949 103.572   1
   1  -4  -5 43.3430 88.1868   8
  -1  -4   5 61.0908 74.1191  12
   1  -4  -5-159.732 147.339  35
   1  -4  -5 133.393 79.4609  34
  -1  -4   5-122.630 122.228  35
   1  -4  -4 1821.67 215.577   9
   1  -4  -4 2306.91 270.788   5
  -1  -4   4 1813.31 234.327   5
   1  -4  -4 1711.86 230.670   1
  -1  -4   4 1803.96 228.271   4
   1  -4  -4 1555.13 225.434   8
   1  -4  -4 1947.61 240.946  12
  -1  -4   4 1784.34 225.353  12
   1  -4  -4 1452.82 239.391  35
   1  -4  -4 1699.85 211.521  34
  -1  -4   4 1774.96 247.089  35
   1  -4  -3 4390.25 395.329   9
  -1  -4   3 4437.27 417.296   4
  -1  -4   3 5451.55 444.070   5
   1  -4  -3 5676.93 460.469   5
  -1  -4   3 4972.58 397.946   1
   1  -4  -3 5043.04 432.203   1
   1  -4  -3 4800.86 422.526   8
  -1  -4   3 4245.20 387.735   8
   1  -4  -3 4641.48 410.010  11
  -1  -4   3 5231.05 432.388  12
   1  -4  -3 5638.12 445.506  12
  -1  -4   3 4848.72 417.559  11
   1  -4  -3 4675.92 403.192  34
   1  -4  -3 4753.50 461.759  35
  -1  -4   3 5290.75 465.482  35
   1  -4  -2 299.935 107.186   9
   1  -4  -2 67.3423 178.436   5
  -1  -4   2 480.789 149.332   5
   1  -4  -2 471.243 149.013   1
   1  -4  -2 586.418 162.259   4
  -1  -4   2 620.697 152.760   4
  -1  -4   2 355.219 109.751   1
  -1  -4   2 228.317 113.322   8
   1  -4  -2 396.716 133.710   8
   1  -4  -2 634.914 169.838  11
   1  -4  -2 534.124 159.669  12
  -1  -4   2 346.447 125.268  12
   1  -4  -2 537.290 181.637  35
   1  -4  -2 552.954 139.710  34
  -1  -4   2 305.886 147.239  35
  -1  -4   1 12662.3 902.634   4
   1  -4  -1 14228.5 916.641   4
  -1  -4   1 13807.3 916.081   5
   1  -4  -1 13338.1 918.545   5
  -1  -4   1 12523.1 880.176   1
   1  -4  -1 13242.6 897.613   1
   1  -4  -1 12474.7 890.548   8
  -1  -4   1 11000.7 873.446   8
   1  -4  -1 13055.8 887.716  11
  -1  -4   1 12818.4 904.452  12
   1  -4  -1 14040.3 912.914  12
   1  -4  -1 12008.8 867.840  34
  -1  -4   1 12447.8 937.841  35
   1  -4  -1 14042.6 959.716  35
  -1  -4   0-21.8776 173.980   5
   1  -4   0 513.874 214.415   5
  -1  -4   0 263.267 126.270   1
   1  -4   0 867.961 167.577   1
   1  -4   0 970.989 200.681   4
   1  -4   0 870.360 165.403   8
  -1  -4   0 252.270 142.722   8
   1  -4   0 1020.98 190.123  11
   1  -4   0 965.744 179.887  12
  -1  -4   0 546.186 154.491  12
   1  -4   0 1426.81 181.964  34
  -1  -4  -1 18197.5 1155.90   5
   1  -4   1 18027.6 1145.76   4
   1  -4   1 16868.5 1146.98   5
  -1  -4  -1 16648.8 1132.52   1
   1  -4   1 17415.8 1122.01   1
  -1  -4  -1 14625.9 1119.62   8
   1  -4   1 16216.0 1110.55   8
   1  -4   1 17809.3 1140.23  12
   1  -4   1 17342.2 1121.84  11
  -1  -4  -1 18121.5 1151.43  12
   1  -4   1 17523.6 1189.10  35
   1  -4   1 15664.5 1097.59  34
   1  -4   2 563.893 121.135  10
  -1  -4  -2 677.897 124.002   9
   1  -4   2 447.649 130.772   5
  -1  -4  -2 724.435 188.771   5
   1  -4   2 383.627 108.403   1
  -1  -4  -2 768.317 158.937   1
   1  -4   2 357.838 121.923   4
   1  -4   2 570.119 117.172   8
  -1  -4  -2 596.697 159.969   8
   1  -4   2 403.536 117.215  11
  -1  -4  -2 626.696 156.566  11
   1  -4   2 404.145 112.953  12
   1  -4   2 544.783 159.674  35
  -1  -4  -2 783.389 196.364  35
  -1  -4  -3-52.0790 141.241   9
   1  -4   3 311.221 105.847  10
   1  -4   3 200.300 100.611  11
   1  -4   3 673.613 146.719   5
  -1  -4  -3 154.326 110.960   5
  -1  -4  -3 44.8814 120.062   1
  -1  -4  -3 323.581 123.552   4
   1  -4   3 267.112 111.684   4
   1  -4   3 336.433 109.211   1
  -1  -4  -3 334.967 122.893   8
  -1  -4  -3 397.699 121.610  11
   1  -4   3 391.596 119.185  12
  -1  -4  -3 315.393 157.291  35
  -1  -4  -3 340.512 88.1889  34
   1  -4   3 369.605 150.807  35
   1  -4   4 612.630 144.135  11
   1  -4   4 820.643 153.971  10
  -1  -4  -4 367.658 120.760   9
   1  -4   4 608.691 157.212   5
  -1  -4  -4 663.826 159.607   5
  -1  -4  -4 596.696 151.525   4
   1  -4   4 735.349 147.494   4
  -1  -4  -4 771.779 158.245   1
  -1  -4  -4 536.930 140.712   8
  -1  -4  -4 584.902 139.378  11
  -1  -4  -4 512.117 135.991  12
   1  -4   4 525.612 123.115  12
  -1  -4  -4 336.804 139.336  35
   1  -4   4 533.203 151.776  35
  -1  -4  -4 717.085 119.993  34
   1  -4   5 7208.84 563.938  10
  -1  -4  -5 6441.45 545.674   9
  -1  -4  -5 7841.80 579.146   4
   1  -4   5 7523.47 558.482   4
   1  -4   5 7739.36 585.314   5
  -1  -4  -5 6179.54 560.696   1
  -1  -4  -5 7075.15 572.369   8
  -1  -4  -5 8355.42 589.008  12
   1  -4   5 7330.36 548.729  12
   1  -4   5 7237.54 549.556  11
  -1  -4  -5 8951.76 581.044  11
   1  -4   5 8111.42 603.661  35
  -1  -4  -5 6700.77 531.537  34
  -1  -4  -5 6798.99 594.440  35
   1  -4   6 90.1864 112.415   5
   1  -4   6 17.8857 100.377   4
  -1  -4  -6 143.041 105.232   4
   1  -4   6 205.584 115.771  35
  -1  -4  -6 66.6387 62.5984  34
  -1  -4  -6-51.8850 100.204  35
  -1  -4  -6-19.5802 89.1457   9
   1  -4   6 166.254 96.4781  10
   1  -4   6 34.7676 77.5666  11
  -1  -4  -6 93.0371 91.2391  11
  -1  -4  -6 62.0132 97.7907  12
  -1  -4  -7 3692.24 347.244   4
   1  -4   7 4480.59 381.231   5
  -1  -4  -7 4183.61 357.131  11
   1  -4   7 3343.96 319.859  11
  -1  -4  -7 4382.96 367.010  12
  -1  -4  -7 2911.56 324.010   9
   1  -4   7 3120.98 330.264  10
   1  -4   7 4104.33 365.862  35
  -1  -4  -7 3706.64 367.649  35
   1  -4   8 7916.47 617.056  10
  -1  -4  -8 7097.85 599.926   9
  -1  -4  -8 8924.25 623.921   4
   1  -4   8 9095.09 646.804   5
  -1  -4  -8 8158.48 626.410   1
  -1  -4  -8 8675.24 628.108   8
   1  -4   8 7680.79 589.066  11
  -1  -4  -8 8916.47 631.949  12
   1  -4   8 8422.26 617.164  35
  -1  -4  -8 8240.73 640.326  35
   1  -4   9 9168.97 703.709  10
  -1  -4  -9 8574.24 689.384   9
   1  -4   9 10415.3 729.269   5
  -1  -4  -9 10411.8 705.062   4
  -1  -4  -9 10069.1 714.486   1
  -1  -4  -9 10263.2 709.752   8
  -1  -4  -9 9802.37 700.235  12
  -1  -4  -9 9391.26 706.654  35
   1  -4  10 120.585 100.900  10
  -1  -4 -10 130.698 92.2988   9
  -1  -4 -10 294.579 109.249   8
  -1  -4 -10 279.014 93.5017  35
  -1  -4 -10 362.576 115.819   1
  -1  -4 -10 189.588 99.9313   4
   1  -4  10 191.632 121.601   5
  -1  -4 -10 161.301 101.264  12
  -1  -4 -11 20693.7 1279.62  12
  -1  -4 -11 18737.5 1262.24  19
  -1  -4 -11 19961.9 1282.28   9
   1  -4  11 18256.2 1282.31  10
   1  -4  11 19528.4 1299.91   5
  -1  -4 -11 20078.5 1272.08   4
  -1  -4 -11 22659.6 1297.31   1
  -1  -4 -11 21978.4 1289.42   8
   1   4  11 17937.3 1234.72  22
  -1  -4 -11 19849.4 1268.74  35
   1   4  12 328.795 80.8188  22
  -1  -4 -12 379.155 87.8531  35
   1  -4  12 388.452 121.927   5
  -1  -4 -12 245.697 98.3154   4
  -1  -4 -12 706.225 125.072   1
  -1  -4 -12 400.948 117.009  12
  -1  -4 -12 320.427 100.687  19
  -1  -4 -12 501.161 113.521   8
   1  -4  13 2704.29 285.154   5
  -1  -4 -13 2891.74 263.364   4
  -1  -4 -13 3302.92 278.886   1
  -1  -4 -13 2936.58 270.970  12
  -1  -4 -13 3324.04 277.917   8
  -1  -4 -13 3227.02 278.770  19
  -1  -4 -14 111.701 69.1679   4
   1  -4  14-49.1162 77.4273   5
  -1  -4 -14 36.5962 57.7062   8
  -1  -4 -14-23.3538 63.7759  12
  -1  -4 -14 13.0613 59.4521  19
  -1  -4 -14 195.878 77.1961   1
  -1  -4 -15 1560.16 167.256  19
   1  -4  15 1752.21 182.277  10
  -1  -4 -15 1827.21 178.906   9
  -1  -4 -15 1377.97 152.190  12
  -1  -4 -15 1592.16 158.887   1
  -1  -4 -15 1483.14 156.755   8
   1  -4  15 1740.60 188.295   5
  -1  -4 -16-10.0396 49.1933  19
   1  -4  16-11.4814 60.0113  10
  -1  -4 -16-20.3689 48.1515   9
  -1  -4 -16 38.1782 41.6865   8
  -1  -4 -16 22.3441 38.9317   1
  -1  -4 -17-16.4953 45.6539  19
   1  -4  17 64.8925 50.6150  10
  -1  -4 -17 32.7283 40.0991   9
  -1  -4 -18 497.280 69.0264  19
  -1  -4 -18 600.880 69.3863   9
   1  -5  -9 6.08357 34.1265   4
   1  -5  -9 5.91100 31.8236   8
   1  -5  -9 25.5427 38.5440  12
   1  -5  -8 7327.69 463.247   4
  -1  -5   8 7010.16 457.397   5
   1  -5  -8 6995.54 454.743   8
   1  -5  -8 6453.84 456.509   1
   1  -5  -7 59.7527 57.4732   4
   1  -5  -7 89.9519 48.7002   8
   1  -5  -7 73.5911 49.2536   1
   1  -5  -6 3553.68 276.187   4
  -1  -5   6 3568.26 263.504  11
   1  -5  -6 2875.49 260.998   1
   1  -5  -5 462.269 89.9009  12
  -1  -5   5 440.095 77.7514  11
   1  -5  -5 180.044 64.4307   1
   1  -5  -5 413.453 89.0421  35
   1  -5  -4 71.4111 63.0762  12
  -1  -5   4 169.361 61.8906  11
   1  -5  -3 2296.26 208.344   4
  -1  -5   3 2566.26 204.158  11
   1  -5  -3 2157.84 202.818  12
   1  -5  -3 1913.25 213.763  35
  -1  -5   3 2206.25 215.931  35
  -1  -5   2 2905.40 240.521   4
   1  -5  -2 2997.34 247.314   4
  -1  -5   2 3051.24 238.771  11
   1  -5  -2 2356.95 229.633  12
  -1  -5   2 2958.57 258.829  35
   1  -5  -2 2772.26 258.982  35
  -1  -5   1 863.558 120.913  12
  -1  -5   1 990.157 129.219   4
   1  -5  -1 672.200 114.839   4
  -1  -5   1 984.638 140.324  35
  -1  -5   0 32.3371 58.9745  12
   1  -5   0 105.180 69.1200   4
  -1  -5   0 78.5684 69.3733   4
  -1  -5  -1 469.995 98.7599  12
  -1  -5  -1 370.939 93.7583   4
  -1  -5  -2 1313.93 160.539  35
  -1  -5  -2 1305.25 151.848  12
  -1  -5  -3 52.8129 63.6399  35
  -1  -5  -4 13488.5 869.459   4
  -1  -5  -4 11831.4 874.981  35
  -1  -5  -5 37.9653 66.4153   4
  -1  -5  -5 103.527 52.7617   1
  -1  -5  -5 44.4462 58.1723  35
   1  -5   5 20.3977 65.0411   5
  -1  -5  -5 58.7189 55.6633   8
  -1  -5  -6 857.285 110.360   8
  -1  -5  -6 1124.45 118.207   1
  -1  -5  -6 1041.62 121.830  35
  -1  -5  -6 1128.08 122.327   4
  -1  -5  -6 878.660 117.909  12
  -1  -5  -7-51.5854 58.4548   8
  -1  -5  -7 7.62063 40.4335   1
  -1  -5  -7 68.3203 42.5799  35
  -1  -5  -7-39.4952 56.1340  12
   1  -5   7 120.559 60.6918   5
  -1  -5  -7 7.51262 53.3883   4
  -1  -5  -8 3404.90 228.066   8
  -1  -5  -8 2685.51 222.336   1
  -1  -5  -8 2683.85 218.088   4
   1  -5   8 3542.97 238.095   5
  -1  -5  -8 3081.07 227.362  12
   1  -5   9 296.136 53.6793   5
   2   0 -29 28.8325 34.7434  27
   2   0 -28 31061.4 1889.44  27
  -2   0  27 17.3998 38.7784  36
   2   0 -27-27.6886 60.4088  27
   2   0 -27-36.2471 60.2114  28
  -2   0  27 14.7614 62.9946  42
  -2   0  26 7414.54 575.901  36
   2   0 -26 8691.15 606.580  28
   2   0 -26 9867.53 634.411  27
  -2   0  26 9123.59 630.713  42
  -2   0  25-15.4209 56.1323  36
  -2   0  25-20.2181 68.8369  42
   2   0 -25 17.7036 66.4213  28
   2   0 -25-57.4427 95.4255  27
  -2   0  24 111.315 99.2317  42
  -2   0  24 17.8967 67.1367  36
   2   0 -24 21.1548 101.848  27
   2   0 -24-59.5216 103.699  28
  -2   0  23 59.3181 76.3246  36
  -2   0  23 23.5968 96.0131  42
  -2   0  23-21.3903 82.5687  21
   2   0 -23 21.3895 72.8161  28
   2   0 -23-67.7264 106.729  27
  -2   0  22 2365.07 261.881  21
   2   0 -22 2431.03 276.150  27
   2   0 -22 1519.32 382.965  31
  -2   0  22 2118.11 245.643  36
  -2   0  22 2031.12 379.171  37
  -2   0  22 1894.73 252.099  42
  -2   0  21 24.3334 99.0101  42
  -2   0  21 51.2697 93.2939  43
   2   0 -21-60.7200 110.490  31
  -2   0  21 21.5467 75.9256  36
   2   0 -21-47.0711 85.6537  27
  -2   0  21 22.1828 85.6277  21
  -2   0  20 51.4093 93.5819  43
  -2   0  20-142.705 146.789  42
   2   0 -20-59.2281 178.743  31
  -2   0  20-21.7219 79.0933  21
   2   0 -19 113.268 136.344  31
  -2   0  19-41.6654 78.1768  21
   2   0 -19-66.7193 80.9633  27
  -2   0  19-50.4916 102.743  43
  -2   0  19-22.7155 77.3567  42
   2   0 -18 26212.8 1700.82  27
  -2   0  18 26959.9 1704.39  42
  -2   0  18 27556.6 1890.60  43
  -2   0  18 26254.6 1686.17  21
   2   0 -18 26026.3 1907.53  31
   2   0 -17-19.6559 81.9613  27
   2   0 -17-49.3701 118.849  31
  -2   0  17-39.6736 72.2022  42
  -2   0  17-46.3050 84.2678  43
  -2   0  17 18.2942 62.2896  21
  -2   0  16 2529.16 351.570  43
  -2   0  16 1897.01 230.216  42
   2   0 -16 1980.30 239.462  27
   2   0 -16 2044.40 352.618  31
  -2   0  16 1955.43 352.425  41
  -2   0  16 2348.24 236.354  21
   2   0 -15 33.3164 58.7336  27
   2   0 -15 124.067 106.443  31
  -2   0  15-43.4184 118.527  41
  -2   0  15 81.6407 98.2828  43
  -2   0  15 49.9208 74.1969  42
  -2   0  15 15.4441 59.6492  21
   2   0 -14 9933.68 820.792  31
  -2   0  14 11071.6 861.539  41
  -2   0  14 9564.03 685.767  42
  -2   0  13 70.6311 90.8814  41
  -2   0  13-13.5347 57.7601  42
   2   0 -13-33.6894 81.0975  31
  -2   0  12 1293.82 247.659  41
  -2   0  12 1577.72 164.370  42
   2   0 -12 1540.22 252.237  31
  -2   0  11-28.1001 84.8058  41
   2   0 -11-26.9299 84.8881  31
  -2   0  11-21.6567 54.8713  42
   2   0 -10 4120.82 385.603  31
  -2   0  10 3407.04 374.100  41
  -2   0  10 4068.65 298.317  42
  -2   0   9-21.7980 108.635  41
   2   0  -9-20.9824 83.2229  31
  -2   0   8 9795.80 703.896  41
   2   0  -8 9909.75 703.373  31
   2   0  -7-15.9242 63.1605  31
  -2   0   7-16.3186 71.2108  41
  -2   0   6 4351.58 347.594  41
  -2   0   5 23.5535 65.1907  41
  -2   0   4 168519. 9892.29  41
  -2   0   3-8.17803 49.3580  41
  -2   0   2 4973.96 332.377  40
  -2   0   1-5.55912 31.1805  40
   2   0   0 27844.5 1670.73  37
   2   0   1-14.1436 44.1182  37
   2   0   2 13767.1 861.012  37
   2   0   3-10.2302 29.4341  43
   2   0   3 57.7334 61.9047  37
   2   0   4 50400.6 3073.83  43
   2   0   4 54958.5 3117.69  37
   2   0   5 16.7880 44.5323  43
   2   0   5-13.6384 74.4525  37
   2   0   6 13780.1 944.393  37
  -2   0  -6 14567.1 937.022  31
   2   0   6 14159.9 902.299  43
  -2   0  -7-35.5942 80.9655  31
   2   0   7 37.2610 57.6262  43
  -2   0  -8 118698. 7003.21  31
   2   0   8 116796. 6957.65  43
  -2   0  -9-23.1552 117.345  31
   2   0   9-137.435 77.9350  42
   2   0   9 16.8770 55.4636  43
  -2   0 -10 136647. 7769.03  31
   2   0  10 130644. 7707.60  43
   2   0  10 126730. 7643.45  42
  -2   0 -11 147.219 107.156  31
   2   0  11 129.986 76.3402  43
   2   0  11-74.5675 59.8332  42
  -2   0 -12 5696.28 511.223  31
   2   0  12 4762.66 435.917  43
   2   0  12 4572.20 377.559  42
   2   0  12 6077.18 530.726  37
  -2   0 -13 36.5822 81.5290  31
   2   0  13 15.4112 62.7076  42
   2   0  13-26.7011 59.5081  43
   2   0  13 76.4006 109.909  37
   2   0  14 701.171 155.032  43
   2   0  14 866.555 138.202  42
   2   0  14 717.546 204.818  37
  -2   0 -14 645.658 185.697  31
   2   0  14 881.355 130.036  21
   2   0  15-65.2100 62.9538  21
   2   0  15 31.5979 70.4419  43
   2   0  15 111.988 81.4605  42
  -2   0 -15-44.3121 53.7842  33
   2   0  15-138.867 119.133  37
   2   0  15-14.9815 56.2282  30
  -2   0 -15 44.2250 89.9908  31
   2   0  15 15.1854 55.2926  22
   2   0  16 88.3306 73.9764  21
   2   0  16 33.6792 68.8620  43
   2   0  16 101.319 78.5212  42
  -2   0 -16 189.699 70.7955  33
   2   0  16 352.605 165.386  37
   2   0  16 143.362 68.3238  30
  -2   0 -16 96.1893 107.405  31
   2   0  16 114.440 66.8745  22
   2   0  17 18.9506 59.7497  21
   2   0  17 21.7991 81.7921  42
  -2   0 -17 50.0862 56.8592  33
   2   0  17 54.2176 130.522  37
   2   0  17 16.7462 59.0320  30
   2   0  17 17.6140 73.4575  22
   2   0  18 822.617 149.259  21
   2   0  18 762.717 155.116  42
  -2   0 -18 728.824 128.095  33
   2   0  18 403.478 220.691  37
   2   0  18 853.062 147.915  22
   2   0  18 729.124 132.920  30
  -2   0 -18 943.258 240.869  31
   2   0  19-38.3892 69.8811  22
   2   0  19-48.1794 98.0367  42
  -2   0 -19 17.6523 50.8232  33
   2   0  19-20.8859 80.6438  21
  -2   0 -19-232.433 217.992  31
   2   0  19-17.6377 71.7906  30
   2   0  20-61.6301 286.349  37
  -2   0 -20 375.745 121.883  27
   2   0  20 213.838 96.5321  22
   2   0  20 380.509 125.277  36
   2   0  20 344.109 117.257  42
  -2   0 -20 209.806 82.6168  33
  -2   0 -20 476.893 188.536  31
   2   0  20 192.279 87.0710  30
   2   0  20 468.618 122.043  21
   2   0  21-19.3364 74.6723  22
   2   0  21 24.4827 94.5308  42
   2   0  21-124.381 110.901  36
  -2   0 -21-59.7182 108.689  31
   2   0  21-33.4825 59.0327  30
   2   0  21 61.6227 125.387  37
   2   0  21-21.2395 82.0157  21
   2   0  22 1032.47 164.322  22
   2   0  22 1280.37 196.121  42
   2   0  22 1232.03 197.174  36
  -2   0 -22 1038.49 182.155  27
   2   0  22 1233.20 181.152  21
   2   0  23 65.6292 89.0136  36
   2   0  23-89.0397 110.930  42
   2   0  23-34.0938 69.3629  22
   2   0  23 173.439 92.7786  21
   2   0  24 5875.08 447.711  21
   2   0  24 4960.80 421.223  22
  -2   0 -24 6082.78 463.217  27
   2   0  24 5480.36 453.565  36
   2   0  25 24.2676 50.5994  22
   2   0  25-15.2032 75.7691  21
   2   0  25-49.8691 75.6269  36
  -2   0 -25-33.2431 72.5328  27
   2   0  26 1643.58 178.791  36
  -2   0 -26 1763.17 184.357  27
  -2   0 -26 1478.70 163.987  28
   2   0  26 1447.39 152.996  22
   2   0  27 9.85607 45.7285  36
  -2   0 -28 813.833 91.5676  27
  -2  -1  28 11.1004 28.1232  13
  -2  -1  27 19.0335 45.0075  13
  -2   1  27 27.3880 41.5479  36
  -2  -1  26 63.9612 60.4771  13
  -2   1  26 89.2049 60.2469  36
   2  -1 -26-81.2701 75.9685  27
   2   1 -26-39.9614 74.7090  27
   2   1 -26 15.0348 72.3832  28
  -2  -1  26 14.0711 65.2793  42
  -2   1  26-57.7258 66.9513  42
   2  -1 -26 14.4663 49.2475  39
   2   1 -25 2498.72 259.514  27
   2   1 -25 2481.52 266.729  28
   2  -1 -25 2654.77 263.778  27
  -2   1  25 2692.78 267.922  42
  -2  -1  25 2881.25 273.278  42
   2  -1 -25 2817.15 268.598  39
  -2   1  25 2551.11 254.877  36
  -2   1  24 4035.34 342.437  21
  -2  -1  24 3029.25 303.918  36
   2   1 -24 4409.08 368.550  28
   2  -1 -24 3778.19 348.630  27
   2   1 -24 3643.65 346.867  27
  -2   1  24 4022.64 357.065  42
  -2  -1  24 3899.76 349.872  42
   2  -1 -24 4170.75 361.077  39
  -2  -1  23 249.565 130.457  42
  -2   1  23 317.873 140.949  42
  -2   1  23 668.562 131.217  21
   2   1 -23 482.367 142.486  27
   2   1 -23 655.651 156.942  28
   2  -1 -23 363.199 138.228  27
  -2  -1  23 772.860 129.604  36
   2  -1 -23 609.437 116.121  26
   2  -1 -22 5591.09 452.964  26
  -2  -1  22 4935.11 433.047  22
  -2   1  22 6172.17 472.734  21
  -2  -1  22 5010.30 442.611  36
   2  -1 -22 6538.00 489.139  27
   2   1 -22 5840.83 475.249  27
   2  -1 -22 5178.79 438.916  28
  -2  -1  22 6193.89 483.287  42
  -2   1  22 6071.73 485.444  42
   2  -1 -21 8390.02 605.063  26
  -2  -1  21 7742.76 587.905  22
  -2   1  21 8171.23 609.172  21
  -2  -1  21 6738.54 758.601  43
  -2   1  21 8494.91 623.307  42
  -2  -1  21 8940.38 629.877  42
  -2  -1  21 7859.95 601.706  36
  -2  -1  21 8019.86 796.841  37
  -2   1  21 7479.51 795.330  37
   2   1 -21 6961.73 766.224  31
   2  -1 -21 7644.84 781.785  31
   2   1 -21 9249.58 633.435  27
   2  -1 -21 7407.23 583.167  28
   2  -1 -21 8582.55 622.753  27
   2  -1 -21 7161.27 560.774  19
   2  -1 -20 144.269 76.2365  19
  -2  -1  20 413.058 178.255  43
  -2   1  20 158.154 98.9330  42
  -2  -1  20-22.3447 103.995  42
  -2   1  20 367.637 110.249  21
   2  -1 -20 166.791 77.7127  28
   2  -1 -20 56.6889 186.150  31
   2   1 -20 113.411 178.914  31
   2  -1 -20 21.9873 111.690  27
   2   1 -20 87.8416 125.053  27
   2  -1 -20 224.263 98.5035  26
  -2  -1  20 102.840 79.8271  36
  -2  -1  20 205.855 82.0778  22
  -2  -1  19 58.5620 106.597  43
  -2   1  19-109.813 121.578  42
  -2   1  19-19.8657 76.7307  21
   2  -1 -19-91.9769 109.783  28
   2  -1 -19-165.250 274.514  31
  -2  -1  19 18.7979 68.4650  22
   2   1 -19-128.991 148.989  27
   2  -1 -19-150.717 142.640  27
  -2  -1  19 82.4798 75.0913  36
   2  -1 -18 4122.75 400.870  26
  -2  -1  18 4199.84 387.498  22
  -2  -1  18 4807.18 413.800  21
  -2   1  18 5499.63 417.193  21
   2   1 -18 5548.25 437.301  27
   2  -1 -18 4423.76 410.379  27
   2  -1 -18 3685.10 538.488  31
   2   1 -18 4417.99 563.068  31
  -2  -1  18 4503.89 564.943  43
  -2   1  18 4840.13 415.699  42
  -2  -1  18 4684.66 413.772  42
  -2   1  18 4491.29 524.743  43
  -2  -1  18 5071.56 411.748  36
  -2  -1  17 502.792 119.314  36
   2   1 -17 565.176 134.953  27
   2  -1 -17 640.749 133.322  26
   2  -1 -17 430.191 123.130  27
  -2  -1  17 670.308 122.007  22
   2  -1 -17 726.790 135.799  33
   2   1 -17 789.674 244.357  31
   2  -1 -17 791.346 227.724  31
  -2   1  17 668.933 145.261  42
  -2  -1  17 372.265 115.367  42
  -2  -1  17 820.053 230.632  43
  -2  -1  17 594.070 129.674  21
  -2   1  17 820.311 133.487  21
   2  -1 -16 4884.55 405.027  26
  -2  -1  16 4765.14 392.138  22
  -2   1  16 5283.59 400.844  21
  -2  -1  16 4259.96 392.436  21
   2  -1 -16 4631.36 523.470  31
   2   1 -16 5085.15 545.871  31
  -2  -1  16 4709.47 401.012  42
  -2   1  16 5083.95 405.882  42
  -2  -1  16 5389.15 580.861  43
  -2  -1  16 4153.52 394.319  36
   2  -1 -16 4696.52 401.023  27
   2   1 -16 4655.98 400.717  27
   2  -1 -16 5138.86 412.195  33
   2  -1 -15 6931.19 511.526  26
  -2  -1  15 5444.65 479.856  22
  -2   1  15 7024.90 497.027  21
  -2  -1  15 6507.85 501.128  21
   2  -1 -15 6674.86 507.235  33
  -2   1  15 7289.86 510.512  42
  -2  -1  15 8378.68 719.664  43
  -2  -1  15 7120.81 507.501  42
   2   1 -15 6550.20 504.841  27
   2  -1 -15 6136.30 498.440  27
   2  -1 -15 6498.85 636.497  31
   2   1 -15 6086.13 622.730  31
  -2   1  15 6938.52 664.700  41
  -2  -1  15 6636.44 655.364  41
  -2   1  14 9359.19 785.754  41
  -2  -1  14 9657.98 798.277  41
   2  -1 -14 9045.81 636.987  33
  -2  -1  14 7633.22 616.945  21
   2   1 -14 9710.73 777.787  31
   2  -1 -14 9243.61 770.704  31
  -2  -1  14 8693.20 627.076  42
  -2  -1  14 10623.8 837.552  43
  -2   1  14 9176.08 628.143  42
   2  -1 -13 29835.8 1920.67  31
   2   1 -13 30655.0 1926.20  31
  -2   1  13 29106.5 1925.90  41
  -2  -1  13 28891.4 1925.19  41
  -2   1  13 28197.4 1768.49  42
  -2  -1  13 32819.2 2003.89  43
  -2  -1  13 26653.4 1762.33  42
   2   1 -12 13690.1 1101.42  31
   2  -1 -12 15545.8 1124.87  31
  -2  -1  12 17497.8 1157.94  41
  -2   1  12 15837.7 1137.84  41
  -2   1  12 15564.4 1003.10  42
  -2  -1  12 15768.3 1004.42  42
  -2  -1  12 16576.8 1192.01  43
   2  -1 -11 1401.78 228.994  31
   2   1 -11 1547.98 228.986  31
  -2  -1  11 1180.45 214.491  41
  -2   1  11 1573.74 238.842  41
  -2  -1  11 1433.10 155.101  42
  -2  -1  11 1455.28 251.417  43
  -2   1  11 1425.30 153.844  42
   2   1 -10 4533.49 428.144  31
   2  -1 -10 5031.19 444.492  31
  -2   1  10 5431.48 459.603  41
  -2  -1  10 4447.88 435.145  41
  -2   1  10 5130.16 355.941  42
  -2  -1  10 4715.50 472.222  43
  -2  -1  10 4460.74 347.157  42
   2   1  -9 5305.03 430.541  31
   2  -1  -9 4918.35 427.624  31
  -2   1   9 4181.31 413.978  41
  -2  -1   9 5070.45 434.027  41
  -2  -1   9 4817.87 463.689  43
   2  -1  -8-76.7263 97.1852  31
   2   1  -8 56.6021 70.8003  31
  -2   1   8-19.4940 88.6995  41
  -2  -1   8-19.6538 87.6199  41
  -2   1   7 15038.1 978.032  41
  -2  -1   7 14802.8 975.999  41
   2  -1  -7 14258.9 969.250  31
   2   1  -7 14604.8 969.735  31
  -2  -1   6 2166.86 221.955  41
  -2   1   6 2251.86 224.011  41
   2  -1  -6 2279.63 223.804  31
   2   1  -6 2481.63 228.740  31
  -2  -1   5 65081.6 3966.20  41
  -2   1   5 68865.0 3970.92  41
  -2  -1   5 70550.7 4017.06  43
   2   1  -5 63755.8 3962.84  31
   2  -1  -5 66220.1 3967.13  31
  -2  -1   4 46419.5 2725.49  43
  -2  -1   4 45278.7 2720.07  40
  -2  -1   4 43526.6 2678.58  41
  -2   1   4 44568.4 2681.51  41
   2  -1  -3 294537. 17566.0  20
  -2   1   3 303756. 17564.4  41
  -2  -1   3 291786. 17561.5  41
  -2  -1   3 306084. 17600.5  43
  -2  -1   3 314607. 17614.8  40
   2  -1  -2 243182. 14234.4  20
   2   1  -2 240798. 14234.5  20
  -2  -1   2 241801. 14260.9  43
  -2  -1   2 232713. 14227.7  41
  -2   1   2 250888. 14232.9  41
  -2  -1   2 260258. 14289.2  40
   2  -1  -1 1241.62 110.806  20
   2   1  -1 1023.75 104.046  20
  -2  -1   1 988.641 101.957  41
  -2  -1   1 823.169 113.611  43
  -2   1   1 1072.43 104.051  41
  -2  -1   1 932.401 144.717  40
   2   1   0 91721.3 5427.42  20
   2  -1   0 92387.4 5427.57  20
  -2  -1   0 94166.2 5486.43  40
   2   1   1 230854. 13613.1  37
   2  -1   1 234597. 13613.6  37
   2  -1   2 11780.4 742.417  37
   2   1   2 11653.0 744.242  37
   2   1   3 117035. 6885.35  37
   2  -1   3 115076. 6880.91  37
  -2  -1  -3 115931. 6881.02  31
  -2   1  -3 119683. 6885.51  31
   2  -1   4 59894.8 3583.15  37
   2   1   4 61887.6 3589.90  37
  -2   1  -4 63060.5 3586.65  31
  -2  -1  -4 55892.3 3577.24  31
  -2  -1  -5 3257.21 289.241  31
  -2   1  -5 3505.46 292.852  31
   2   1   5 3341.92 296.778  37
   2  -1   5 3461.84 294.868  37
   2  -1   5 4027.66 333.074  43
  -2   1  -6 6297.58 466.844  31
  -2  -1  -6 5811.86 461.571  31
   2  -1   6 6154.49 472.044  37
   2   1   6 6261.42 473.302  37
   2  -1   6 6102.01 492.301  43
  -2  -1  -7 25515.1 1662.00  31
  -2   1  -7 25239.6 1661.04  31
   2   1   7 27710.5 1677.87  37
   2  -1   7 26405.9 1669.53  37
   2  -1   7 26895.7 1696.48  43
  -2   1  -8-20.9114 95.1636  31
   2   1   8-87.3778 107.060  37
   2  -1   8-24.8492 87.6001  43
  -2  -1  -9 1289.02 206.680  31
  -2   1  -9 1425.11 209.180  31
   2  -1   9 1387.98 148.912  42
   2  -1   9 1591.86 230.572  43
   2   1   9 1287.67 144.532  42
   2   1   9 1366.55 230.001  37
   2  -1   9 1429.28 218.214  37
  -2  -1 -10 44283.8 2721.30  31
  -2   1 -10 47390.8 2733.96  31
   2   1  10 40502.0 2602.94  42
   2   1  10 43816.5 2627.84  43
   2  -1  10 45815.4 2754.68  43
   2  -1  10 42854.3 2608.10  42
   2  -1  10 43857.8 2734.02  37
   2   1  10 43618.2 2730.72  37
  -2  -1 -11 16289.7 1148.05  31
  -2   1 -11 17872.7 1168.72  31
   2  -1  11 16576.9 1174.57  43
   2  -1  11 15636.8 1032.38  42
   2   1  11 15558.9 1032.51  42
   2   1  11 16136.8 1161.45  37
   2  -1  11 17306.6 1173.06  37
  -2   1 -12 13158.9 957.952  31
  -2  -1 -12 12700.5 956.844  31
   2   1  12 11917.1 826.378  42
   2  -1  12 13636.3 985.253  43
   2  -1  12 12377.5 832.312  42
   2  -1  12 12664.7 967.893  37
   2   1  12 12793.3 967.615  37
   2   1  13 38927.8 2368.75  21
   2  -1  13 39419.2 2371.97  42
   2   1  13 38855.7 2369.71  42
   2  -1  13 38680.8 2532.17  43
  -2   1 -13 42448.2 2542.63  31
  -2  -1 -13 37044.5 2503.44  31
   2  -1  13 38630.9 2366.33  16
  -2  -1 -13 38790.9 2373.60  33
   2  -1  13 38270.9 2401.52  36
   2   1  13 40674.1 2541.88  37
   2  -1  13 38808.9 2532.73  37
   2  -1  13 38543.0 2377.63  22
   2  -1  13 36858.5 2366.42  30
  -2  -1 -14 15463.1 1226.94  31
  -2   1 -14 19006.6 1275.66  31
   2  -1  14 16687.6 1093.98  16
  -2  -1 -14 17978.8 1109.62  33
   2  -1  14 16271.6 1094.92  30
   2  -1  14 17109.7 1088.74  14
   2  -1  14 17012.5 1100.83  10
   2  -1  14 16433.9 1084.30  21
   2  -1  14 15923.2 1100.55  22
   2   1  14 16094.9 1081.18  22
   2   1  14 17590.5 1101.57  42
   2  -1  14 16646.1 1098.81  42
   2  -1  14 17219.8 1261.97  43
   2  -1  14 17346.3 1269.67  37
   2  -1  14 15815.6 1126.43  36
   2   1  14 17062.4 1266.55  37
   2   1  14 16667.1 1093.46  21
   2   1  15 511.943 172.927  37
   2  -1  15 790.238 205.806  37
   2  -1  15 761.001 125.361  21
   2   1  15 818.271 132.121  21
   2  -1  15 508.439 134.227  36
  -2  -1 -15 561.032 121.748  33
   2  -1  15 411.612 109.935  30
  -2  -1 -15 353.590 143.601  31
  -2   1 -15 572.656 173.577  31
   2  -1  15 587.402 109.840  14
  -2  -1 -15 534.852 117.906  26
   2  -1  15 554.064 126.578  22
   2   1  15 443.933 109.017  22
   2  -1  15 489.114 165.537  43
   2   1  15 762.295 136.643  42
   2  -1  15 774.116 136.480  42
   2  -1  15 778.887 135.411  10
   2  -1  15 762.148 132.696  16
   2   1  16 2008.26 338.975  37
   2  -1  16 2004.11 341.422  37
   2  -1  16 1706.71 246.989  36
   2   1  16 2336.30 244.630  21
  -2  -1 -16 2288.63 247.592  33
   2  -1  16 2477.97 252.831  42
   2  -1  16 2434.51 354.156  43
   2   1  16 2183.06 243.395  42
   2  -1  16 1899.42 223.191  16
  -2   1 -16 1999.10 348.776  31
  -2  -1 -16 1911.24 338.985  31
   2  -1  16 1806.02 229.217  30
   2  -1  16 1905.49 216.075  14
  -2  -1 -16 2035.44 237.562  26
   2  -1  16 1937.00 228.505  10
   2  -1  16 2300.33 248.482  22
   2  -1  16 2250.87 234.629  21
   2   1  16 2173.05 223.912  22
  -2  -1 -16 2132.47 242.471  39
  -2   1 -17 9135.96 899.544  31
  -2  -1 -17 8413.18 889.803  31
   2  -1  17 9964.51 718.992  14
   2  -1  17 10869.0 742.650  16
   2  -1  17 10678.6 917.332  43
   2   1  17 10670.3 754.163  42
   2  -1  17 10220.0 750.873  42
   2   1  17 8345.93 885.997  37
   2  -1  17 10396.6 937.331  37
   2  -1  17 10862.3 789.484  36
   2   1  17 9837.85 740.368  21
  -2  -1 -17 10394.0 752.338  39
  -2  -1 -17 11119.8 760.303  26
   2  -1  17 10673.6 744.032  10
  -2  -1 -17 11798.7 764.008  33
   2  -1  17 10534.2 737.931  21
   2   1  17 10905.7 732.652  22
   2  -1  17 9678.81 747.543  22
  -2  -1 -18 7341.28 585.052  33
   2  -1  18 7814.05 578.078  16
   2  -1  18 7644.41 559.241  14
   2   1  18 8132.33 603.665  42
   2  -1  18 7382.38 588.621  42
  -2   1 -18 7192.73 760.894  31
  -2  -1 -18 6536.74 738.422  31
   2   1  18 7065.33 551.882  30
  -2  -1 -18 7123.35 581.154  39
   2   1  18 9689.30 619.161  21
  -2  -1 -18 7109.03 577.404  26
   2  -1  18 7790.98 578.795  10
   2  -1  18 6419.67 734.179  37
   2   1  18 6566.04 741.955  37
   2  -1  18 7990.62 623.125  36
   2   1  18 8119.17 572.202  22
   2  -1  18 7773.81 596.329  22
   2  -1  18 7690.35 578.317  21
   2   1  19 4739.06 597.206  37
   2  -1  19 4817.64 602.992  37
   2  -1  19 5602.65 488.469  36
   2   1  19 6560.98 478.337  21
   2   1  19 5809.73 472.454  42
   2  -1  19 5277.85 462.770  42
  -2  -1 -19 5320.58 453.422  33
   2   1  19 4889.30 414.376  30
  -2  -1 -19 5317.26 459.082  27
  -2   1 -19 5619.90 465.453  27
  -2  -1 -19 5465.72 455.134  26
   2  -1  19 5531.25 441.298  10
   2  -1  19 5135.07 437.063  16
   2   1  19 5367.89 431.555  22
   2  -1  19 4990.62 452.570  22
   2  -1  19 5456.44 444.537  21
  -2   1 -19 5773.87 640.033  31
  -2  -1 -19 4364.02 584.620  31
  -2  -1 -19 5075.89 449.618  39
  -2  -1 -20 174.394 99.2537  33
   2   1  20-68.8381 120.000  42
   2  -1  20 23.0540 102.840  42
  -2   1 -20 55.3808 123.492  31
  -2  -1 -20 111.728 124.568  31
   2  -1  20 57.5892 117.235  37
   2   1  20 58.1981 118.473  37
   2  -1  20 76.8412 96.1737  36
   2  -1  20 19.9212 70.3180  21
   2   1  20 172.304 100.005  21
  -2  -1 -20 125.788 83.2449  26
  -2  -1 -20-21.8101 120.774  27
   2  -1  20 71.1798 68.8131  10
  -2  -1 -20 106.966 80.3587  39
   2  -1  20 44.1568 82.9255  22
   2   1  20 122.649 79.8130  22
   2  -1  20 132.714 79.1550  16
  -2  -1 -21 485.715 114.654  39
   2   1  21 463.360 128.027  21
   2  -1  21 443.873 113.724  21
  -2  -1 -21 474.897 110.765  26
  -2   1 -21 230.968 115.647  27
  -2  -1 -21 446.425 137.592  27
   2   1  21 452.551 108.460  22
   2  -1  21 595.695 136.327  22
   2  -1  21 269.356 118.098  42
   2   1  21 313.792 131.283  42
   2  -1  21 268.108 144.094  36
   2  -1  21 454.891 102.140  10
  -2  -1 -21 546.474 127.771  33
  -2   1 -22 5107.33 428.000  27
  -2  -1 -22 4583.24 419.353  27
   2   1  22 4790.50 396.862  22
   2   1  22 5976.75 444.324  21
   2  -1  22 4880.93 410.270  21
   2  -1  22 5832.25 441.954  22
  -2  -1 -22 5315.58 418.529  26
  -2  -1 -22 4444.10 403.918  39
   2  -1  22 4830.13 437.315  36
   2   1  22 4863.49 435.133  42
   2  -1  22 5065.31 438.470  42
   2   1  23 1325.02 172.944  22
   2  -1  23 1572.47 195.117  22
  -2   1 -23 1836.40 210.158  27
   2   1  23 1422.24 195.384  21
  -2  -1 -23 1333.77 171.086  26
  -2  -1 -23 1707.55 207.643  27
   2  -1  23 1558.60 203.441  36
   2  -1  24 1704.70 200.284  22
   2   1  24 2320.50 227.030  21
   2   1  24 1772.95 182.810  22
  -2  -1 -24 2014.73 213.129  27
  -2   1 -24 1793.59 205.483  27
  -2  -1 -24 1881.89 187.603  26
   2  -1  24 1842.83 212.332  36
   2   1  24 2157.45 230.768  36
   2  -1  25 36.3707 52.9264  22
  -2  -1 -25-121.382 83.2415  27
  -2   1 -25-52.2974 77.1097  27
   2   1  25 14.0320 62.5665  21
   2   1  25-62.7389 65.4170  36
   2  -1  25 57.0732 58.0803  36
  -2  -1 -26 1450.65 161.332  27
  -2   1 -26 1713.61 165.500  27
   2   1  26 1585.30 164.439  21
   2   1  26 1545.12 169.247  36
   2  -1  26 1605.81 162.615  36
   2  -1  27 1746.97 147.357  13
   2  -1  27 1399.51 126.881  36
   2   1  27 1651.13 145.665  36
  -2   1 -27 1346.34 130.690  27
   2  -1  27 1036.21 122.244   5
   2  -2 -27-12.4779 26.6307   7
  -2  -2  27-5.93304 25.8943   5
  -2  -2  26 50.8241 45.6768  13
   2  -2 -26 109.005 43.0317  18
   2   2 -26-66.0254 61.9815  28
  -2  -2  26 106.731 52.2985   5
  -2   2  26 75.9409 45.5006  36
   2   2 -25 2917.32 257.588  28
  -2  -2  25 3060.87 261.268  13
  -2  -2  25 3221.70 270.853   5
   2  -2 -25 3304.64 274.570  39
   2  -2 -24 2472.96 233.371  19
   2   2 -24 2998.05 265.639  28
  -2  -2  24 3346.65 278.016  13
  -2  -2  24 3138.33 286.886   5
   2  -2 -24 3014.53 277.751  39
   2  -2 -23-167.757 96.8279  19
  -2   2  23 23.2400 47.3025  21
   2  -2 -23 157.048 85.6703  39
   2   2 -23-113.726 103.481  28
  -2  -2  23 34.8829 74.4452  13
   2  -2 -23-16.5395 78.2058  26
   2  -2 -22 1708.06 217.107  26
   2  -2 -22 1949.47 211.474  19
   2  -2 -22 2007.47 237.204  39
   2   2 -22 1697.92 214.866  28
  -2   2  22 1714.77 187.197  21
  -2  -2  22 2487.18 251.155  13
   2  -2 -21 14718.8 994.254  26
   2  -2 -21 16388.8 1030.41  39
   2  -2 -21 14555.1 966.341  19
   2   2 -21 14285.1 982.865  28
  -2   2  21 12805.4 939.209  21
  -2  -2  21 15681.4 1011.07  13
   2   2 -20 125.502 85.4025  28
   2  -2 -20 179.601 112.100  26
  -2  -2  20 258.009 117.100  13
   2  -2 -20 75.2713 84.1734  19
  -2   2  20 221.715 84.3143  21
  -2  -2  20 95.7766 70.0100  10
   2  -2 -20-14.1847 80.9058   9
   2  -2 -20 305.518 118.326  39
   2  -2 -19 4658.82 390.994  26
  -2   2  19 3820.71 331.217  21
   2  -2 -19 4186.23 395.596  39
  -2  -2  19 3317.25 335.589  36
  -2  -2  19 3886.88 341.554  10
   2  -2 -19 3592.49 326.889   9
  -2  -2  19 4504.19 573.592  43
   2  -2 -18 70.0015 71.2079  27
   2  -2 -18-71.5966 108.569  26
  -2  -2  18 56.0460 67.9906  10
   2  -2 -18-33.6064 90.4461   9
  -2   2  18 32.7903 51.6743  21
   2  -2 -18-53.2541 99.8876  39
  -2  -2  18 39.8307 62.7690  36
  -2  -2  18 133.055 160.145  43
  -2  -2  18-17.6167 75.1798  42
   2  -2 -18-16.3798 66.6483   4
  -2  -2  17 3055.30 472.407  43
  -2  -2  17 2204.58 259.256  42
  -2  -2  17 2111.65 255.282  36
   2  -2 -17 3462.77 333.748  39
   2  -2 -17 2803.38 280.727  12
   2  -2 -17 2134.97 252.418  27
   2  -2 -17 3028.12 311.676  26
  -2  -2  17 2951.33 280.502  10
   2  -2 -17 2178.59 261.400   9
   2  -2 -17 2651.00 269.287   4
  -2   2  17 2849.67 259.564  21
   2  -2 -16 43.4619 88.4927  33
   2  -2 -16 35.4231 80.6513   4
   2  -2 -16 112.381 90.2446  12
   2  -2 -16 93.8457 95.5285  26
   2  -2 -16 35.2662 98.9610   9
  -2  -2  16 175.025 90.2906  10
  -2   2  16 62.0739 60.0084  21
  -2  -2  16 79.7858 77.0774  36
   2  -2 -16 15.9038 72.4367   8
  -2  -2  16 50.1485 64.6241  42
  -2  -2  16 65.2584 132.813  43
   2  -2 -15 1240.06 177.966   8
   2  -2 -15 2394.30 247.303  33
   2  -2 -15 1472.13 206.693   4
   2  -2 -15 1686.67 219.292  12
   2  -2 -15 1844.03 241.800  26
  -2  -2  15 1908.25 224.117  22
  -2  -2  15 1436.96 198.510  36
  -2  -2  15 1279.53 300.037  37
  -2  -2  15 2008.11 225.374  10
   2  -2 -15 1928.53 215.123   9
  -2  -2  15 1359.50 194.104  42
  -2  -2  15 1829.65 366.526  43
  -2  -2  14 2472.98 244.468  42
   2  -2 -14 2545.18 266.404   4
   2  -2 -14 2474.29 267.910  12
   2  -2 -14 2823.04 289.532  26
  -2  -2  14 2504.87 273.152  22
   2  -2 -14 2787.10 259.264   8
  -2  -2  14 3057.95 288.910  14
   2  -2 -14 2880.75 282.655  33
   2  -2 -14 2184.70 243.612   1
  -2  -2  14 2757.30 272.491  10
   2  -2 -13 3974.54 361.576   4
   2  -2 -13 4194.25 369.908  12
  -2  -2  13 4517.42 378.705  10
  -2  -2  13 3565.59 363.738  22
   2  -2 -13 4629.28 367.286   8
  -2  -2  13 5217.66 396.617  14
   2  -2 -13 4451.77 377.601  33
  -2  -2  13 4537.53 348.260  42
   2  -2 -13 4024.93 349.526   1
   2  -2 -12 2324.41 239.927  12
  -2  -2  12 2109.51 240.887  22
   2  -2 -12 2614.66 237.729   1
   2  -2 -12 2285.49 239.888  33
   2  -2 -12 2384.18 237.448   8
  -2  -2  12 2533.17 252.542  14
   2  -2 -12 1952.24 236.673   4
  -2  -2  12 2290.00 240.096  10
   2  -2 -11 25563.3 1558.12   4
   2  -2 -11 26209.4 1564.16  12
   2  -2 -11 24694.6 1578.26  26
  -2  -2  11 23372.7 1558.86  10
  -2  -2  11 27216.1 1576.33  14
   2  -2 -11 24464.8 1558.88  33
   2  -2 -11 23304.8 1545.61   8
  -2  -2  11 21966.7 1743.05  43
   2  -2 -11 24731.3 1547.45   1
  -2  -2  10 2645.38 269.571  14
   2  -2 -10 2737.79 281.612  26
   2  -2 -10 2971.66 275.099  12
  -2  -2  10 3222.35 291.492  13
  -2  -2  10 3203.78 412.518  43
  -2  -2  10 3208.25 283.195  10
  -2  -2   9 18446.5 1340.75  43
   2  -2  -9 18059.9 1180.77  39
  -2  -2   8 690.182 192.186  43
   2  -2  -8 293.975 83.4479  39
  -2  -2   7 1606.99 251.641  43
   2  -2  -7 1604.29 176.849  39
   2  -2  -7 1213.96 156.195  20
  -2  -2   6 3820.91 387.298  43
   2  -2  -6 3017.96 269.114  39
   2  -2  -5 17463.7 1189.87  40
   2  -2  -5 20581.3 1197.76  39
   2  -2  -4 16731.1 1055.82  39
   2  -2  -4 15385.7 1042.01  40
   2  -2  -3 68930.0 3877.70  39
   2  -2  -3 59790.7 3844.27  40
  -2  -2   2 264.672 109.161  40
  -2  -2   1 11285.7 809.842  40
  -2  -2   0 2680.81 290.652  40
  -2  -2  -1 17966.5 1223.71  40
  -2  -2  -1 18375.8 1151.47  39
  -2  -2  -2 19310.2 1236.75  39
  -2  -2  -2 20517.3 1323.74  40
  -2  -2  -3 1524.50 163.965  39
  -2  -2  -3 1278.55 202.703  40
  -2  -2  -4 5554.45 495.118  40
  -2  -2  -5 14304.0 911.748  31
   2  -2   6 6417.55 467.635  37
  -2  -2  -6 6250.40 467.305  31
   2  -2   7 4156.89 365.713  37
  -2  -2  -7 5148.82 386.011  39
  -2  -2  -7 4415.21 376.424  31
   2  -2   8 97.9019 64.3401  37
  -2  -2  -8 34.4898 66.6709  39
  -2  -2  -9 212.169 106.485  31
   2  -2   9 408.131 98.9168   6
  -2  -2  -9 322.104 109.368  25
  -2  -2  -9 314.638 88.8023  26
   2  -2   9 432.699 99.8456  10
   2  -2   9 252.240 77.8369  16
  -2  -2  -9 441.244 103.203  39
   2  -2   9 383.769 103.252  36
   2  -2   9 115.136 97.5486  37
   2   2   9 235.674 116.754  37
   2   2  10 295.339 104.331  37
   2  -2  10 265.626 97.4115  37
   2  -2  10 206.175 88.7991  36
   2   2  10 183.904 70.3424  21
  -2  -2 -10 195.595 82.1076  33
   2  -2  10 185.600 84.9342  16
  -2  -2 -10 266.959 106.550  31
  -2  -2 -10 204.856 79.4970  11
   2  -2  10 294.975 87.2968  14
  -2  -2 -10 260.810 87.2546  26
  -2  -2 -10 149.883 90.9938  25
   2  -2  10 201.994 81.0184  10
  -2  -2 -10 176.153 86.2414  39
   2  -2  10 102.331 75.3791   6
   2  -2  11 131.412 82.7848  36
   2  -2  11 120.530 82.8686  37
   2   2  11 301.238 113.458  37
   2   2  11 273.416 82.3870  21
   2  -2  11 161.781 73.8401  16
  -2  -2 -11 122.520 77.0415  33
  -2  -2 -11 210.185 72.9867   8
  -2  -2 -11 179.250 102.207  31
   2  -2  11 109.735 75.1038  14
  -2  -2 -11 238.336 76.1410  12
  -2  -2 -11 175.980 85.9192  25
  -2  -2 -11 138.511 83.1209  26
  -2  -2 -11 62.3592 73.9444  39
   2  -2  11 231.156 83.1120   6
   2  -2  11 252.152 92.2569  10
  -2  -2 -12 11395.1 798.885  33
  -2  -2 -12 10851.1 878.480  31
  -2  -2 -12 12485.3 830.079  39
   2   2  12 11571.4 785.672  21
   2  -2  12 10669.8 883.465  37
   2   2  12 9977.90 870.767  37
   2  -2  12 10886.5 826.944  36
   2  -2  12 10208.4 761.524  42
   2  -2  12 14086.1 828.392  14
  -2  -2 -12 11799.3 816.617  25
   2  -2  12 10656.4 812.333  22
   2   2  12 12479.5 802.871  22
  -2  -2 -12 10800.1 772.541   8
   2  -2  12 13030.7 813.175   6
   2  -2  12 11569.4 813.836  10
  -2  -2 -13 1270.67 191.473  39
   2   2  13 1425.39 175.295  21
   2  -2  13 1296.05 229.180  37
   2  -2  13 890.250 180.809  36
  -2  -2 -13 1338.28 160.649   8
  -2  -2 -13 1371.81 184.311  33
  -2  -2 -13 1147.38 212.816  31
   2  -2  13 1331.27 176.628   6
   2  -2  13 1208.67 184.071  10
   2  -2  13 979.162 177.186  22
   2   2  13 1310.91 180.094  22
   2  -2  13 1417.01 188.451  14
   2  -2  13 811.904 146.819  42
  -2  -2 -14 8236.46 646.059  39
   2   2  14 9591.09 627.137  21
  -2  -2 -14 9575.27 647.070  33
   2  -2  14 9255.56 642.682  16
   2  -2  14 8982.07 636.034  14
   2  -2  14 7057.30 707.653  37
   2  -2  14 6294.89 625.657  36
  -2  -2 -14 9004.38 648.531  26
   2  -2  14 9806.76 659.567  10
   2  -2  14 7740.23 644.898  22
   2   2  14 7011.91 600.404  22
  -2  -2 -14 7747.67 717.702  31
  -2  -2 -15 13474.4 1181.50  31
  -2  -2 -15 16645.5 1123.96  39
   2   2  15 17153.2 1085.90  21
  -2  -2 -15 14714.0 1051.80  27
  -2  -2 -15 17324.7 1118.30  26
   2  -2  15 18001.9 1119.51  10
   2  -2  15 17438.6 1104.57  14
   2  -2  15 16537.6 1098.93  16
   2  -2  15 14137.3 1111.05  36
   2  -2  15 16139.1 1119.03  22
   2   2  15 16224.9 1076.89  22
  -2  -2 -15 16630.5 1102.27  33
   2  -2  16 544.416 138.514  36
   2   2  16 346.802 103.044  21
  -2  -2 -16 234.115 110.126  27
  -2  -2 -16 674.036 146.329  26
   2  -2  16 582.705 144.024  10
   2  -2  16 528.226 123.279  14
   2  -2  16 549.671 137.086  16
  -2  -2 -16 581.395 140.808  39
   2  -2  16 613.881 151.624  22
   2   2  16 480.565 117.885  22
   2  -2  17 12620.9 882.647  36
   2   2  17 12744.2 827.946  21
  -2  -2 -17 12986.7 862.545  26
   2  -2  17 11529.9 834.924  10
  -2  -2 -17 9879.10 788.158  27
   2  -2  17 11596.6 825.304  14
  -2  -2 -17 10977.7 846.104  39
   2  -2  17 11711.9 858.516  22
   2   2  17 12264.5 811.493  22
   2  -2  18 8505.32 712.922  36
   2   2  18 9941.01 685.041  21
  -2  -2 -18 9050.64 702.262  26
   2  -2  18 8494.05 681.056  10
   2  -2  18 9956.72 688.838  14
  -2  -2 -18 10054.3 722.268  39
   2   2  18 9335.85 664.193  22
   2  -2  18 9190.60 711.571  22
   2  -2  19 697.357 132.701  14
   2  -2  19 763.377 164.816  36
   2   2  19 658.263 129.084  21
   2  -2  19 719.078 140.005  10
  -2  -2 -19 950.369 167.547  39
  -2  -2 -19 754.400 151.879  26
  -2  -2 -19 442.257 144.450  33
   2   2  19 520.049 116.472  22
   2  -2  19 523.753 148.594  22
   2  -2  20 2435.36 275.784  36
  -2  -2 -20 2701.23 268.177  26
   2  -2  20 2230.83 240.229  10
  -2  -2 -20 1861.40 200.954   9
   2  -2  20 2324.31 234.274  14
  -2  -2 -20 1925.59 245.446  39
  -2  -2 -20 1848.72 243.048  33
   2   2  20 2189.41 234.170  21
   2   2  20 1962.68 212.445  22
   2  -2  20 2166.99 259.699  22
  -2  -2 -21 292.390 102.313  26
   2  -2  21 252.914 91.4437  10
   2   2  21 147.417 78.0061  21
   2  -2  21 104.668 91.8248  36
  -2  -2 -21 159.444 81.6384  39
  -2  -2 -21 155.332 107.868  33
   2   2  21 136.720 61.6192  22
   2  -2  21 99.4381 94.4904  22
  -2  -2 -22 993.004 149.978  26
   2  -2  22 896.906 127.395  10
   2   2  22 1133.00 147.549  21
   2  -2  22 1131.91 165.526  36
  -2  -2 -22 689.839 127.007  39
   2  -2  22 1103.93 171.681   5
  -2  -2 -23 200.859 75.7336  26
   2  -2  23 126.147 56.8371  10
   2   2  23 160.636 72.7650  21
   2  -2  23 307.437 93.7126   5
   2  -2  23 219.510 80.5890  36
  -2  -2 -23 169.477 65.1191  39
  -2  -2 -23 190.664 64.8020  19
  -2  -2 -24 2844.09 226.789  26
   2  -2  24 2316.50 213.737  36
   2   2  24 2720.33 215.537  21
   2  -2  24 2507.84 230.057   5
  -2  -2 -24 2131.11 187.748  19
  -2   2 -24 2530.60 221.256  28
   2  -2  25 4756.19 321.191   5
  -2   2 -25 4646.36 314.297  28
   2   2  25 4232.70 300.818  21
   2   2  25 4800.11 331.336  36
   2  -2  25 3627.69 294.716  36
   2   2  26 107.069 38.0467  36
   2  -3 -24-5.65282 25.7292  18
  -2  -3  24-38.4578 28.2886   5
  -2  -3  24 23.3756 28.1472  13
   2  -3 -23 8.29144 38.4663   7
  -2  -3  23 8.96462 42.3816  13
   2  -3 -23-8.48274 42.9715  18
  -2  -3  23-8.91336 39.7293   5
   2  -3 -23-7.47025 45.0842  19
  -2  -3  22 156.738 62.0953   5
   2  -3 -22 66.2750 51.2949   7
  -2  -3  22 141.698 66.2660  13
  -2  -3  22 98.5489 53.6982  15
   2  -3 -22 109.864 55.7004  18
   2  -3 -22-46.5013 49.3807   9
   2  -3 -22-30.4462 64.6756  19
  -2  -3  21 1211.58 158.872   5
   2  -3 -21 1445.61 163.029   7
  -2  -3  21 1668.35 180.620  13
  -2  -3  21 1379.54 162.877  15
   2  -3 -21 1138.63 135.257   9
  -2  -3  21 1282.14 139.320  10
   2  -3 -21 1242.22 157.136  19
   2  -3 -20 1124.32 155.320   7
  -2  -3  20 1055.67 161.483  13
   2  -3 -20 1001.89 149.223  19
  -2  -3  20 1120.18 161.951  15
  -2  -3  20 1419.06 153.418  10
   2  -3 -20 1093.27 136.191   9
  -2  -3  20 1261.47 171.178   5
   2  -3 -19 5789.36 445.259  19
   2  -3 -19 6096.98 473.736  39
   2  -3 -19 5062.06 400.160   8
  -2  -3  19 5891.60 460.641  13
  -2  -3  19 6465.98 474.858  15
  -2  -3  19 5603.00 429.589  10
   2  -3 -19 5481.98 421.221   9
  -2  -3  19 5390.05 459.835   5
   2  -3 -19 5313.81 407.052   4
   2  -3 -18 604.604 135.869  39
   2  -3 -18 511.609 103.998   8
  -2  -3  18 404.348 127.962  13
   2  -3 -18 293.967 130.118  19
  -2  -3  18 786.393 154.878   5
   2  -3 -18 669.851 117.545   4
  -2  -3  18 675.525 129.032  10
   2  -3 -18 480.595 119.944   9
   2  -3 -17 7291.61 546.448  19
   2  -3 -17 6710.87 519.183   4
  -2  -3  17 6547.24 557.106   5
   2  -3 -17 6113.83 493.136   1
   2  -3 -17 6844.89 514.962   8
   2  -3 -17 6824.05 552.184  26
   2  -3 -17 7219.63 536.459  12
  -2  -3  17 6907.23 553.638  13
  -2  -3  17 7918.73 547.411  10
   2  -3 -17 6668.15 524.204   9
   2  -3 -17 7256.51 571.605  39
  -2  -3  16 684.862 171.285   5
   2  -3 -16 1137.36 174.626   4
   2  -3 -16 817.245 149.330   1
   2  -3 -16 1327.55 174.133   8
   2  -3 -16 1059.87 192.119  26
  -2  -3  16 1465.55 213.071  13
   2  -3 -16 1375.97 191.340  12
   2  -3 -16 990.182 171.812   9
  -2  -3  16 1571.86 201.059  10
   2  -3 -16 1354.21 207.472  39
   2  -3 -15 5003.51 441.790   4
  -2  -3  15 4485.38 459.306   5
   2  -3 -15 5215.91 428.363   1
   2  -3 -15 5982.34 452.388   8
   2  -3 -15 5483.81 475.899  26
   2  -3 -15 5299.69 453.106  12
   2  -3 -15 5622.44 454.924   9
  -2  -3  15 6230.06 475.252  10
   2  -3 -15 5134.99 475.085  39
  -2  -3  14 289.627 120.879   5
   2  -3 -14 248.422 125.994   4
   2  -3 -14 388.079 118.815   1
   2  -3 -14 451.483 122.219   8
   2  -3 -14 73.7716 115.237  26
   2  -3 -14 277.662 117.727  12
  -2  -3  14 293.158 115.389  10
   2  -3 -14 249.153 123.502   9
   2  -3 -14 297.014 118.936  39
  -2  -3  13 183.299 106.724   5
   2  -3 -13 315.749 122.787   4
   2  -3 -13 38.7515 117.098   1
   2  -3 -13 444.818 119.378   8
   2  -3 -13-98.2356 146.652  26
   2  -3 -13 86.5258 107.973  12
   2  -3 -13-21.1957 141.846   9
  -2  -3  13 298.271 114.504  10
   2  -3 -13 26.8499 88.2949  39
  -2  -3  12-25.7287 84.4548   5
   2  -3 -12-24.2062 98.5380  26
   2  -3 -12-160.091 126.178   1
   2  -3 -12-42.2083 96.0530   4
   2  -3 -12-82.2418 93.5809   8
   2  -3 -12 86.3552 103.980  12
   2  -3 -12-79.0395 95.9304  39
  -2  -3  12 92.1790 100.598  10
   2  -3 -11 254.054 103.486  35
   2  -3 -11 435.026 121.664   8
  -2  -3  11 526.044 144.397   5
   2  -3 -11 282.972 132.756  26
   2  -3 -11 284.945 122.455   1
   2  -3 -11 628.102 136.879   4
  -2  -3  11 515.665 139.857  15
   2  -3 -11 597.421 140.755  12
   2  -3 -11 536.714 133.775  39
   2  -3 -11 319.292 123.372   9
  -2  -3  11 435.245 132.416  10
   2  -3 -10 1051.64 172.579  35
   2  -3 -10 1326.67 192.756   8
   2  -3 -10 1281.11 187.508   7
   2  -3 -10 1739.66 213.306  12
  -2  -3  10 1374.67 201.604   5
   2  -3 -10 1227.52 192.745  26
   2  -3 -10 1008.94 176.401   1
   2  -3 -10 1465.20 203.606   4
  -2  -3  10 1333.77 205.242  15
   2  -3 -10 1103.51 186.726  39
  -2  -3  10 1377.94 199.277  10
  -2  -3   9 643.273 121.719  35
   2  -3  -9 192.221 118.764  35
  -2  -3   9 546.476 117.569  36
   2  -3  -9 783.365 142.257   8
   2  -3  -9 496.423 125.553   7
   2  -3  -9 389.358 128.576  12
  -2  -3   9 601.438 138.021   5
   2  -3  -9 607.690 134.332  26
   2  -3  -9 546.683 132.354   4
   2  -3  -9 514.654 129.132   1
  -2  -3   9 483.196 134.092  15
   2  -3  -9 420.709 131.028  39
  -2  -3   9 531.441 136.923  10
   2  -3  -8 154.078 96.4358  35
  -2  -3   8 59.7907 79.5171  35
  -2  -3   8 92.9134 74.2072  36
   2  -3  -8 313.594 91.3422   7
   2  -3  -8 202.956 99.8193   8
   2  -3  -8 119.925 91.3406  12
  -2  -3   8 219.088 100.045  13
  -2  -3   8 311.786 107.570   5
   2  -3  -8 102.702 110.902  26
   2  -3  -8 40.9148 112.015   1
   2  -3  -8 218.010 105.503   4
  -2  -3   8 66.5714 83.6964  15
   2  -3  -8 331.757 106.835  39
   2  -3  -8 120.465 84.1608   9
  -2  -3   8 129.503 94.5793  10
  -2  -3   7 766.744 142.102  35
   2  -3  -7 1277.28 186.980  35
  -2  -3   7 898.763 144.652  36
   2  -3  -7 906.542 138.834   7
   2  -3  -7 700.831 153.845  12
  -2  -3   7 507.912 132.853  13
  -2  -3   7 469.859 125.213   5
   2  -3  -7 674.741 131.902  26
   2  -3  -7 608.806 139.410   1
   2  -3  -7 447.033 145.245   4
  -2  -3   7 599.362 139.768  15
   2  -3  -7 875.806 147.868  39
   2  -3  -7 875.304 154.741   9
  -2  -3   6 278.721 99.7808  35
   2  -3  -6 478.568 127.866  35
  -2  -3   6 471.859 109.062  36
   2  -3  -6 383.725 94.8985   7
   2  -3  -6 422.377 108.559  11
  -2  -3   6 491.711 116.821  13
  -2  -3   6 266.996 106.150   5
   2  -3  -6 305.132 93.3305  26
   2  -3  -6 459.682 126.429   1
   2  -3  -6 304.221 105.910   4
  -2  -3   6 207.124 100.158  15
   2  -3  -6 391.913 101.475  39
   2  -3  -6 375.030 109.937   9
   2  -3  -5 11730.5 779.727  11
  -2  -3   5 11357.8 798.550  13
  -2  -3   5 11518.3 800.958   5
   2  -3  -5 10046.9 768.083  26
   2  -3  -5 12821.5 801.078  39
   2  -3  -5 10577.6 770.007   7
   2  -3  -5 12154.2 805.183   8
  -2  -3   5 10847.6 795.862  15
  -2  -3   5 10990.0 786.277  36
  -2  -3   5 11765.6 818.590  35
   2  -3  -5 11050.8 817.480  35
   2  -3  -5 11697.1 789.239   9
  -2  -3   5 11075.9 794.155  10
   2  -3  -4 1662.15 230.258  35
  -2  -3   4 2321.61 257.859  35
   2  -3  -4 1765.67 218.582   8
   2  -3  -4 1918.68 206.510   7
  -2  -3   4 1942.37 231.128   5
  -2  -3   4 1615.48 206.808  25
  -2  -3   4 2022.07 210.550   1
   2  -3  -4 2149.90 236.678   1
  -2  -3   4 1998.03 236.383  15
   2  -3  -4 2239.97 233.180  12
   2  -3  -4 2346.23 226.682  11
  -2  -3   4 1532.32 210.849  13
   2  -3  -4 2343.60 228.370  39
   2  -3  -4 2077.85 220.148   9
  -2  -3   4 2168.42 240.824  10
   2  -3  -3 155.933 63.9865   6
  -2  -3   3 206.488 90.7530   5
  -2  -3   3 285.085 90.2330  25
  -2  -3   3 78.5446 73.3474   1
   2  -3  -3 125.415 83.5309   4
   2  -3  -3 112.059 78.3092   1
   2  -3  -3 165.762 67.0178  19
  -2  -3   3 134.434 87.7582  15
   2  -3  -3 91.4050 78.4530   8
   2  -3  -3 117.349 55.6476   7
   2  -3  -3 194.546 84.0225  12
   2  -3  -3 185.894 80.1596  11
  -2  -3   3 140.159 93.0120  35
   2  -3  -3 46.2735 73.3908  35
  -2  -3   3 170.026 97.5844  10
   2  -3  -3 163.448 81.8726   9
   2  -3  -2 131.900 67.9764   6
  -2  -3   2 110.074 108.728   5
  -2  -3   2 236.798 90.4366  25
   2  -3  -2 282.690 100.986   4
   2  -3  -2 200.049 101.244   1
  -2  -3   2 82.9071 79.1542   1
  -2  -3   2 189.864 83.5679  15
   2  -3  -2 194.416 68.9182   7
   2  -3  -2 355.002 102.726   8
   2  -3  -2 329.840 112.223  12
   2  -3  -2 393.401 117.739  35
  -2  -3   2 71.7612 85.0003  35
  -2  -3   2 92.4365 102.900  10
   2  -3  -2 272.622 93.0874  11
   2  -3  -2 201.076 83.9747   9
   2  -3  -1 9428.63 649.388  35
  -2  -3   1 7395.98 618.929  35
   2  -3  -1 7172.05 552.803   7
   2  -3  -1 8574.69 596.295   8
   2  -3  -1 7484.99 581.369   6
   2  -3  -1 8817.12 599.939  12
   2  -3  -1 8972.32 583.943  11
   2  -3  -1 8789.31 603.165   4
  -2  -3   1 6927.25 584.317   5
  -2  -3   1 7924.64 604.023  25
   2  -3  -1 8797.70 603.160   1
  -2  -3   1 8641.09 605.252  15
  -2  -3   1 6593.45 653.918  40
  -2  -3   1 7642.18 590.248  10
   2  -3  -1 8027.41 573.311  10
   2  -3  -1 7648.63 567.455   9
   2  -3   0 24034.8 1508.27  34
   2  -3   0 22241.5 1488.46  11
   2  -3   0 25284.5 1517.35  12
   2  -3   0 25202.4 1519.02   4
  -2  -3   0 24288.7 1521.36   4
  -2  -3   0 23747.3 1522.93   5
  -2  -3   0 24409.6 1541.30  25
   2  -3   0 26229.7 1524.62   1
   2  -3   0 24227.5 1510.27   8
   2  -3   0 22800.6 1478.02   7
   2  -3   0 22954.6 1513.92   6
   2  -3   0 23317.2 1539.91  36
  -2  -3   0 23702.4 1606.02  40
  -2  -3   0 25483.2 1529.66  10
   2  -3   0 21768.9 1493.30  10
   2  -3   0 23477.5 1487.54   9
   2  -3   1 7391.16 550.777  34
   2  -3   1 7385.90 590.248  35
  -2  -3  -1 7969.87 613.566  35
   2  -3   1 7370.69 583.108  36
   2  -3   1 7010.14 559.534   6
   2  -3   1 7854.24 553.943   8
   2  -3   1 7300.87 526.490   7
   2  -3   1 7687.38 558.305  12
  -2  -3  -1 7445.72 564.575  12
  -2  -3  -1 7693.74 576.912   5
  -2  -3  -1 7876.48 570.115   4
   2  -3   1 7478.98 555.959   4
  -2  -3  -1 9073.60 611.300  25
   2  -3   1 8641.86 568.795   1
   2  -3   1 7119.05 535.290  14
  -2  -3  -1 7047.89 638.832  40
   2  -3   1 6849.75 543.690  10
   2  -3   2 113.291 87.6803  35
  -2  -3  -2 25.2817 86.2876  35
   2  -3   2 97.5622 71.2190  34
  -2  -3  -2 91.1081 74.3987  12
   2  -3   2 61.3921 61.1809  14
   2  -3   2 195.516 80.0679  12
   2  -3   2 117.359 75.7552   6
  -2  -3  -2-18.3894 93.3605   5
  -2  -3  -2 154.350 92.1422  25
  -2  -3  -2 146.175 99.9375   4
   2  -3   2 95.0895 69.4277   1
   2  -3   2 67.6850 65.6090   4
   2  -3   2 120.540 68.8222   8
   2  -3   2 195.693 101.063  36
  -2  -3  -2 188.628 90.6623  40
   2  -3   2 136.782 78.0256  10
   2  -3   3 2863.38 282.340  35
   2  -3   3 2350.12 236.311  34
  -2  -3  -3 2211.16 267.717  35
   2  -3   3 2180.68 255.333  36
   2  -3   3 1866.66 207.564   8
   2  -3   3 2064.30 241.454   6
  -2  -3  -3 2136.11 233.826  12
   2  -3   3 1953.18 219.084  12
  -2  -3  -3 2187.84 232.828  11
   2  -3   3 2252.49 228.575  13
   2  -3   3 2049.94 225.726   4
  -2  -3  -3 2398.29 247.519   4
  -2  -3  -3 2670.95 264.938   5
  -2  -3  -3 2099.98 257.683  25
   2  -3   3 2600.76 234.293   1
   2  -3   3 2214.64 228.734  15
   2  -3   3 2008.72 221.666  14
  -2  -3  -3 2102.60 293.746  40
   2  -3   3 2424.20 244.073  10
   2  -3   4 3279.76 315.182  35
  -2  -3  -4 2850.71 315.241  35
   2  -3   4 2985.89 278.589  34
   2  -3   4 3279.08 316.686  36
   2  -3   4 2885.92 295.674   6
  -2  -3  -4 2847.43 273.055  11
  -2  -3  -4 2798.19 284.733  12
   2  -3   4 2651.95 261.165  12
   2  -3   4 2624.84 267.828  13
  -2  -3  -4 2831.28 283.996   4
   2  -3   4 2984.04 275.367   4
  -2  -3  -4 3106.65 304.087   5
  -2  -3  -4 2844.92 306.652  25
   2  -3   4 3036.51 264.222   1
  -2  -3  -4 3667.38 382.056  40
   2  -3   4 2631.33 269.500  14
   2  -3   4 2849.19 272.270  15
   2  -3   4 2434.64 273.741  10
   2  -3   5 10554.8 802.526  14
   2  -3   5 12158.4 807.256  15
   2  -3   5 12168.2 848.078  36
   2  -3   5 11795.4 833.174   6
  -2  -3  -5 11597.6 844.312  25
  -2  -3  -5 11247.9 801.900  26
  -2  -3  -5 10566.3 910.398  40
   2  -3   5 11692.5 806.282  13
  -2  -3  -5 11839.1 814.410  12
   2  -3   5 10701.5 783.564  12
  -2  -3  -5 11520.9 801.237  11
   2  -3   5 11114.7 792.543   4
  -2  -3  -5 11790.3 812.588   4
  -2  -3  -5 13005.5 843.483   5
   2  -3   5 10923.7 814.791  10
   2  -3   5 13514.7 856.706  35
   2  -3   5 13694.9 821.835  34
  -2  -3  -5 11853.2 857.095  35
   2  -3   6 6215.25 467.737  15
   2  -3   6 5612.40 467.167  14
   2  -3   6 6221.67 504.585  36
  -2  -3  -6 5457.27 460.882  26
  -2  -3  -6 6326.79 501.266  39
  -2  -3  -6 5418.74 562.656  40
  -2  -3  -6 5784.80 472.178  12
   2  -3   6 5633.65 440.525  12
   2  -3   6 5163.34 455.866  13
  -2  -3  -6 5992.05 466.837  11
  -2  -3  -6 7143.24 512.470   5
   2  -3   6 5048.33 439.765   4
  -2  -3  -6 6479.97 479.128   4
   2  -3   6 5998.48 483.247  10
   2  -3   6 7504.91 513.655  35
  -2  -3  -6 5088.09 486.109  35
   2  -3   7 12651.7 957.175  14
   2  -3   7 14631.7 961.748  15
   2  -3   7 14072.4 999.877  36
   2  -3   7 13424.3 981.135   5
  -2  -3  -7 15411.0 968.743   4
   2  -3   7 13831.4 934.704   4
  -2  -3  -7 12952.2 956.575  26
  -2  -3  -7 15553.2 1006.61  39
  -2  -3  -7 12279.2 1073.94  40
   2  -3   7 14428.8 968.932  13
  -2  -3  -7 14129.6 962.456  12
  -2  -3  -7 15971.4 969.853  11
  -2  -3  -7 13574.5 990.371  35
  -2  -3  -7 13054.6 936.813  33
   2  -3   7 17013.5 1003.53  35
   2  -3   7 14547.6 982.794  10
   2  -3   8 2478.46 254.376  15
   2  -3   8 2314.87 263.042  14
   2  -3   8 2693.51 296.001  36
   2  -3   8 2511.93 273.353   6
  -2  -3  -8 2215.07 253.621   8
  -2  -3  -8 2551.52 258.974  11
   2  -3   8 2323.40 260.920  13
  -2  -3  -8 2237.66 249.413  12
  -2  -3  -8 2312.66 250.249   4
   2  -3   8 2527.18 283.178   5
  -2  -3  -8 2292.98 276.976  25
  -2  -3  -8 1928.06 244.213  26
  -2  -3  -8 2012.88 316.659  40
  -2  -3  -8 2245.41 273.943  39
   2  -3   8 2171.76 248.776  35
  -2  -3  -8 2476.32 275.520  35
  -2  -3  -8 2059.05 230.101  33
   2  -3   8 2212.81 263.325  10
  -2  -3  -9 1887.89 218.077  11
  -2  -3  -9 1384.03 196.205  12
   2  -3   9 1707.69 215.505  14
   2  -3   9 1698.66 214.080  13
   2  -3   9 1348.88 201.824   6
   2  -3   9 1608.33 225.269   5
  -2  -3  -9 1870.13 215.284   4
  -2  -3  -9 1254.22 220.395  25
  -2  -3  -9 1775.19 221.706  26
  -2  -3  -9 1227.37 188.829   8
   2  -3   9 1190.43 212.260  36
  -2  -3  -9 1031.71 176.694  33
   2  -3   9 1638.53 200.672  15
   2  -3   9 1499.87 200.005  35
  -2  -3  -9 1291.60 195.955  35
   2  -3   9 1611.05 217.989  10
  -2  -3 -10 718.506 158.114  33
   2  -3  10 1092.33 166.098  15
  -2  -3 -10 828.214 195.023  25
  -2  -3 -10 954.813 174.601  26
  -2  -3 -10 643.674 157.702   8
   2  -3  10 1088.28 192.165  36
   2  -3  10 1268.43 189.250   6
   2  -3  10 988.368 181.053   5
   2  -3  10 886.657 165.796  14
   2  -3  10 1023.51 170.946  13
  -2  -3 -10 1374.23 187.258  11
  -2  -3 -10 939.406 165.873  12
  -2  -3 -10 1128.45 168.172   4
  -2  -3 -10 965.837 164.027  35
   2  -3  10 754.967 148.400  35
   2  -3  11 3022.87 302.110  15
   2  -3  11 2843.73 305.978  14
  -2  -3 -11 3191.67 298.817   4
   2  -3  11 3171.24 342.149   5
  -2  -3 -11 3107.47 316.975  26
   2  -3  11 3003.12 320.372   6
  -2  -3 -11 2843.48 299.245   8
   2  -3  11 2642.28 319.366  36
  -2  -3 -11 3102.44 303.194  12
   2  -3  11 2896.79 309.956  13
  -2  -3 -11 2621.34 284.338  33
  -2  -3 -11 2644.14 286.857  35
  -2  -3 -11 2808.18 294.139   1
  -2  -3 -12 20.0078 81.5460  33
   2  -3  12 204.951 97.0079  15
   2  -3  12 108.700 110.673  36
  -2  -3 -12 172.827 104.935  12
   2  -3  12 48.2543 85.1493  13
   2  -3  12 27.3714 93.2993   5
  -2  -3 -12 96.9873 88.3682  26
  -2  -3 -12 117.078 68.9210  35
  -2  -3 -12 20.0007 83.5236   8
  -2  -3 -12 61.6255 79.4335   1
  -2  -3 -12 144.572 87.1306   4
  -2  -3 -13 162.606 104.919  39
  -2  -3 -13 96.3065 82.5871   8
  -2  -3 -13 60.6195 71.6524  33
   2  -3  13-27.0229 92.3419  36
   2  -3  13 203.861 87.3656  15
  -2  -3 -13 241.596 104.539  12
   2  -3  13 195.088 99.5474  13
   2  -3  13 110.112 106.562   5
  -2  -3 -13 169.714 101.403  26
   2  -3  13 194.498 106.387  10
  -2  -3 -13 120.745 91.8610   4
  -2  -3 -13 196.863 91.6806   1
   2   3  13 168.986 99.9335  22
  -2  -3 -14 266.436 117.202  39
  -2  -3 -14 271.420 88.3716   8
  -2  -3 -14 382.370 106.227  33
   2  -3  14 211.387 103.072  36
   2  -3  14 238.668 93.4576  15
   2  -3  14 157.877 97.3876  14
  -2  -3 -14 210.810 93.0116  12
   2  -3  14 121.294 92.2066  13
   2  -3  14 381.552 127.306   5
  -2  -3 -14 502.501 129.653  26
   2  -3  14 142.457 115.268  10
  -2  -3 -14 314.459 97.8136   1
   2   3  14 285.028 107.315  22
  -2  -3 -15 2422.51 271.850  39
  -2  -3 -15 1781.63 203.543   8
   2  -3  15 1569.76 235.054  36
  -2  -3 -15 1617.23 209.382  33
   2  -3  15 1866.28 233.104  14
  -2  -3 -15 1532.76 195.216  12
   2  -3  15 1892.46 240.678  13
   2  -3  15 1986.01 266.539   5
  -2  -3 -15 1833.83 235.121  26
   2  -3  15 2295.55 256.591  10
  -2  -3 -15 1578.11 197.588   1
   2   3  15 1644.67 203.903  22
  -2  -3 -16 4796.02 414.717  39
  -2  -3 -16 3984.29 342.190   8
  -2  -3 -16 4194.40 368.527  33
   2  -3  16 3600.40 382.531  36
   2  -3  16 4933.90 395.759  14
   2  -3  16 4312.53 392.976  13
   2  -3  16 3977.66 402.875   5
  -2  -3 -16 3893.90 378.086  26
   2  -3  16 4248.73 384.417  10
  -2  -3 -16 3979.89 340.938   1
   2   3  16 4453.17 352.526  22
  -2  -3 -17 22.7353 82.7551  39
  -2  -3 -17-12.2454 57.9111   8
   2  -3  17 23.3512 90.1503   5
  -2  -3 -17 144.856 99.6386  26
  -2  -3 -17-16.6525 77.2697   9
   2  -3  17 39.1000 79.5611  10
   2  -3  17 21.6017 83.3983  36
   2   3  17 12.7741 65.7628  22
  -2  -3 -17-17.8977 78.1096  33
   2  -3  17 105.135 83.4043  13
  -2  -3 -17 50.5192 47.4025   1
   2   3  18 1234.50 135.258  22
   2  -3  18 1166.75 165.551  10
  -2  -3 -18 1074.11 149.949   9
   2  -3  18 1215.89 184.474   5
  -2  -3 -18 1135.23 173.076  39
   2  -3  18 1142.93 172.611  13
   2  -3  18 1121.47 171.427  36
  -2  -3 -19 62.4848 60.3415   9
   2  -3  19-60.0366 94.7226  10
   2  -3  19 73.2941 72.8148   5
  -2  -3 -19 182.183 81.3346  39
   2  -3  19 241.173 90.2936  36
   2  -3  19 83.5481 71.4571  13
   2  -3  20 1012.88 144.389   5
   2  -3  20 1030.36 138.593  13
   2  -3  20 717.624 120.031  36
   2  -3  20 991.061 129.685  10
  -2  -3 -20 834.094 111.487   9
   2  -3  21 330.293 81.8706   5
   2  -3  21 249.322 72.3907  13
  -2  -3 -21 278.410 71.7926  19
   2  -3  21 221.556 61.1150  36
  -2  -3 -21 109.839 43.0552   9
   2  -3  21 219.237 67.0793  10
   2  -3  22 27.0268 40.3400   5
   2  -3  22 125.573 50.0946  13
  -2  -3 -22 76.5721 43.1190  19
   2  -3  22 31.1666 34.7121  10
  -2  -3 -22 131.245 51.3212  26
   2   3  23 1420.18 126.016  36
   2  -4 -19-11.3561 26.3502  34
   2  -4 -18-21.3935 49.8374   9
   2  -4 -18 30.3166 38.3952  19
  -2  -4  18-7.78232 36.7932   5
   2  -4 -18 16.1510 38.1792  34
   2  -4 -17 3698.31 266.924  19
   2  -4 -17 3306.51 247.425   8
   2  -4 -17 3577.10 264.882   9
  -2  -4  17 3907.42 272.024   5
   2  -4 -17 3047.97 233.764   4
   2  -4 -17 2851.25 227.727   1
   2  -4 -16 9.82703 49.9332   8
   2  -4 -16 177.561 68.5913  19
   2  -4 -16 99.9739 63.2358   9
   2  -4 -16 138.473 61.8438   4
  -2  -4  16 147.084 67.0240   5
   2  -4 -16-17.0199 45.9714   1
   2  -4 -15 11960.5 798.561   4
  -2  -4  15 11496.1 810.660   5
   2  -4 -15 12491.4 802.295   8
   2  -4 -15 12263.1 806.032  19
  -2  -4  15 13637.5 823.678  10
   2  -4 -15 12338.5 808.834   9
   2  -4 -15 11559.0 790.307   1
  -2  -4  15 12372.0 813.903  15
   2  -4 -15 12612.3 810.184  12
   2  -4 -14 492.786 114.466   4
  -2  -4  14 315.378 97.9572   5
   2  -4 -14 326.781 95.5661   8
   2  -4 -14 402.266 97.2535  19
  -2  -4  14 565.709 119.308  10
   2  -4 -14 337.013 92.0128   1
  -2  -4  14 431.978 102.894  15
   2  -4 -14 417.411 108.892  12
   2  -4 -13 3197.71 286.780   4
  -2  -4  13 2542.89 272.985   5
  -2  -4  13 3363.45 294.426  10
   2  -4 -13 3359.01 285.886   8
   2  -4 -13 2463.36 261.338  19
   2  -4 -13 3556.17 287.458   1
   2  -4 -13 2872.21 282.525  12
  -2  -4  13 2858.72 280.547  15
   2  -4 -12 118.177 97.2232   4
  -2  -4  12 91.7788 83.5929   5
  -2  -4  12 185.519 95.5613  10
   2  -4 -12-16.6087 85.5690   8
   2  -4 -12-31.4648 93.9419  19
   2  -4 -12 53.0415 69.4143  35
   2  -4 -12 49.4678 96.1407   1
   2  -4 -12 138.293 94.4466  12
  -2  -4  12 110.054 81.8479  15
  -2  -4  11 1505.15 200.622   5
   2  -4 -11 1117.55 192.957   9
   2  -4 -11 1784.16 204.624   8
   2  -4 -11 1007.77 168.351  19
   2  -4 -11 1283.52 183.670  35
   2  -4 -11 1172.38 185.956   4
   2  -4 -11 1326.14 195.453   1
   2  -4 -11 1452.94 198.380  12
  -2  -4  11 1611.22 200.868  15
  -2  -4  10 280.311 98.4980   5
   2  -4 -10 168.746 101.309   9
   2  -4 -10 188.959 100.635   8
   2  -4 -10 184.248 92.2416  35
   2  -4 -10 38.3846 102.202   1
   2  -4 -10 132.818 112.227   4
   2  -4 -10 96.2309 97.8957  12
  -2  -4  10 182.194 94.3311  15
   2  -4 -10 98.8587 82.5822  19
  -2  -4   9 511.046 122.670   5
   2  -4  -9 430.609 120.175  35
   2  -4  -9 345.950 122.030   9
   2  -4  -9 571.951 144.241   4
   2  -4  -9 303.015 119.875   1
  -2  -4   9 307.147 98.5257   4
  -2  -4   9 304.419 95.0969  12
   2  -4  -9 577.664 144.514  12
  -2  -4   8-20.8195 75.7708   5
  -2  -4   8 76.6967 90.6498  35
   2  -4  -8-60.8949 99.4548  34
   2  -4  -8-111.610 134.718  35
  -2  -4   8 107.182 99.4502  10
   2  -4  -8-63.1523 118.066   1
   2  -4  -8 40.5948 101.151   4
  -2  -4   8-38.8822 77.1026   4
  -2  -4   8 36.8034 76.7253  12
   2  -4  -8 122.587 108.392  12
   2  -4  -7 3407.93 320.169   8
  -2  -4   7 2699.51 299.008   4
   2  -4  -7 3712.96 337.131   4
  -2  -4   7 3269.01 320.299   5
  -2  -4   7 3094.83 317.828  10
   2  -4  -7 2907.06 302.681   9
  -2  -4   7 3193.02 313.541  35
   2  -4  -7 3036.36 328.518  35
   2  -4  -7 3225.05 313.386  34
  -2  -4   7 2957.85 297.906  12
   2  -4  -6 2046.85 241.361   8
  -2  -4   6 1722.70 224.774   5
  -2  -4   6 2222.51 250.973  35
   2  -4  -6 1690.70 215.690  34
   2  -4  -6 1786.36 247.634  35
   2  -4  -6 1469.26 203.999   9
  -2  -4   6 1263.71 202.756   4
   2  -4  -6 1730.16 216.765  11
  -2  -4   6 1886.28 226.670  12
   2  -4  -5 10649.5 794.861   8
  -2  -4   5 11584.8 809.208   4
  -2  -4   5 12399.2 816.551   5
  -2  -4   5 12046.2 833.671  35
   2  -4  -5 10800.3 789.092  34
   2  -4  -5 10991.8 829.919  35
   2  -4  -5 10840.1 782.720   9
   2  -4  -5 10940.5 806.998   1
   2  -4  -5 11364.8 809.132  12
  -2  -4   5 10907.5 798.723  12
   2  -4  -5 11429.9 790.107  11
   2  -4  -4 3375.75 329.286   8
  -2  -4   4 3671.82 341.143   5
  -2  -4   4 3541.25 339.030   4
  -2  -4   4 3105.40 344.948  35
   2  -4  -4 2613.75 334.984  35
   2  -4  -4 3082.78 308.473  34
   2  -4  -4 2714.43 290.732   9
   2  -4  -4 3282.94 329.601   1
   2  -4  -4 3518.95 334.531  12
   2  -4  -4 3636.14 325.440  11
  -2  -4   4 3226.42 326.053  12
  -2  -4   3 9610.71 718.762   8
   2  -4  -3 10367.0 741.960   8
   2  -4  -3 11072.9 758.001   4
  -2  -4   3 11429.0 759.086   5
  -2  -4   3 10273.1 753.602   4
   2  -4  -3 11518.5 805.619  35
  -2  -4   3 9936.36 772.336  35
   2  -4  -3 9814.42 725.593  34
   2  -4  -3 8551.55 698.453   9
   2  -4  -3 11092.1 757.857   1
  -2  -4   3 9472.98 702.147   1
   2  -4  -3 10738.4 732.429  11
   2  -4  -3 10328.0 746.560  12
  -2  -4   3 11090.1 758.265  12
   2  -4  -2 2707.15 293.082   8
  -2  -4   2 2680.97 287.824   8
  -2  -4   2 3542.79 339.289   5
  -2  -4   2 3232.71 322.598   4
   2  -4  -2 3057.21 310.360   4
   2  -4  -2 2836.69 332.095  35
   2  -4  -2 2586.89 277.962  34
  -2  -4   2 3521.32 363.008  35
   2  -4  -2 2267.49 252.819   9
  -2  -4   2 3239.52 292.331   1
   2  -4  -2 3183.27 312.095   1
   2  -4  -2 2766.23 285.684  11
   2  -4  -2 3270.47 314.951  12
  -2  -4   2 3264.01 319.771  12
   2  -4  -1 424.320 118.046   8
  -2  -4   1 314.163 112.834   8
  -2  -4   1 485.665 165.317   5
  -2  -4   1 660.865 168.541  35
   2  -4  -1 167.482 135.814  35
   2  -4  -1 202.046 95.0955  34
  -2  -4   1 647.735 148.383  11
   2  -4  -1 413.827 134.558  12
   2  -4  -1 253.288 108.469  11
  -2  -4   1 287.526 118.969  12
  -2  -4   1 501.529 121.910   1
   2  -4  -1 233.941 112.877   4
   2  -4  -1 244.160 112.794   1
  -2  -4   0 169.344 131.628   5
   2  -4   0 414.268 117.009  34
   2  -4   0 406.682 125.163  12
  -2  -4   0 37.9728 95.9981  11
   2  -4   0 610.941 132.803  11
  -2  -4   0 142.874 90.5266   1
   2  -4   0 292.531 106.220   1
   2  -4   0 293.944 124.860   4
  -2  -4   0 325.470 109.341   8
   2  -4   0 400.641 109.855   8
  -2  -4  -1 403.542 145.804   5
   2  -4   1 795.213 146.193  34
   2  -4   1 773.164 150.382  12
  -2  -4  -1 567.129 133.186  11
   2  -4   1 763.771 150.406  11
   2  -4   1 682.522 139.625   1
  -2  -4  -1 470.520 128.894   1
  -2  -4  -1 792.692 162.332   4
   2  -4   1 847.300 158.602   4
   2  -4   1 866.683 136.675   8
  -2  -4  -1 399.952 140.921   8
  -2  -4  -2 1892.15 251.629   8
   2  -4   2 2054.51 241.185   4
  -2  -4  -2 2276.62 257.768   4
  -2  -4  -2 1917.97 253.674   5
   2  -4   2 2527.35 298.094  35
  -2  -4  -2 2249.22 294.087  35
   2  -4   2 2035.54 234.900  10
  -2  -4  -2 2362.25 261.351   1
   2  -4   2 2291.20 237.464   1
   2  -4   2 2185.12 243.608  12
   2  -4   2 2075.10 234.568  11
  -2  -4  -2 2276.49 252.220  11
  -2  -4  -3 293.015 112.586   8
  -2  -4  -3 362.697 126.035   5
  -2  -4  -3 144.163 117.568  35
   2  -4   3 26.1046 106.495  35
   2  -4   3 130.306 83.3276  10
  -2  -4  -3 156.763 87.1404   9
   2  -4   3 69.4466 77.7662  11
  -2  -4  -3 149.659 107.922  11
   2  -4   3 73.3434 75.0017  12
  -2  -4  -3 171.140 103.278  12
  -2  -4  -3 21.3028 104.658   4
   2  -4   3 94.9278 70.9373   1
   2  -4   3 252.942 98.8638   4
  -2  -4  -3 135.183 106.793   1
  -2  -4  -4-22.7365 92.5150   1
   2  -4   4-18.5807 81.0780   4
  -2  -4  -4 56.3475 105.691  35
   2  -4   4-25.1357 102.277  35
  -2  -4  -4-36.7374 83.5650   9
   2  -4   4 38.5463 78.4234  10
  -2  -4  -4 44.9119 93.6297   8
   2  -4   4-17.2963 72.1179  12
  -2  -4  -4 18.5753 82.7977  11
  -2  -4  -4-84.2345 131.355  12
   2  -4   4-17.0234 77.4451  11
   2  -4   5 697.618 155.355  35
  -2  -4  -5 462.970 144.647  35
   2  -4   5 449.198 113.164  11
   2  -4   5 356.466 112.582  10
  -2  -4  -5 438.751 125.397   9
  -2  -4  -5 392.495 123.069  12
  -2  -4  -5 423.289 124.589  11
   2  -4   5 349.589 108.586   4
  -2  -4  -5 385.705 131.459   1
  -2  -4  -5 672.225 145.851   4
   2  -4   6 68.0881 92.3621  35
  -2  -4  -6 26.0155 100.435  35
   2  -4   6 48.3159 74.7344  11
  -2  -4  -6 58.4222 88.6058   9
   2  -4   6 20.1549 98.7643  10
  -2  -4  -6 54.4933 89.0134  11
  -2  -4  -6-40.3511 111.669  12
  -2  -4  -6-39.5773 118.074   4
  -2  -4  -7 1527.43 207.002   4
  -2  -4  -7 1586.65 220.122  35
   2  -4   7 1180.16 189.246  35
  -2  -4  -7 1194.60 178.186   9
   2  -4   7 1034.08 161.703  11
   2  -4   7 1546.56 203.328  10
  -2  -4  -7 1325.66 200.304   8
  -2  -4  -7 1371.03 201.615  12
  -2  -4  -7 1585.57 199.818  11
  -2  -4  -8 840.140 155.599   4
  -2  -4  -8 714.608 150.924   1
  -2  -4  -8 815.845 159.300  35
   2  -4   8 962.580 153.812  35
   2  -4   8 379.883 105.409  11
   2  -4   8 690.361 143.807  10
  -2  -4  -8 756.794 151.909   9
  -2  -4  -8 664.876 156.264   8
  -2  -4  -8 698.119 149.974  12
  -2  -4  -9 995.617 163.604   1
  -2  -4  -9 603.685 134.138   4
  -2  -4  -9 657.932 142.792  35
   2  -4   9 780.716 152.928  10
  -2  -4  -9 606.233 133.542   9
  -2  -4  -9 477.162 125.165   8
  -2  -4  -9 701.413 145.049  12
  -2  -4 -10 690.456 128.044   4
  -2  -4 -10 540.892 129.872   1
  -2  -4 -10 527.815 121.405  35
  -2  -4 -10 472.930 120.203   9
   2  -4  10 603.512 137.519  10
  -2  -4 -10 524.368 123.447  12
  -2  -4 -10 517.832 122.544   8
  -2  -4 -11 34514.8 2036.81  12
  -2  -4 -11 33748.6 2025.64   4
   2   4  11 30438.3 2005.00  22
  -2  -4 -11 30554.5 2022.64  35
   2  -4  11 31242.9 2045.36  10
  -2  -4 -11 33292.0 2043.01   9
  -2  -4 -11 34171.6 2046.18   1
  -2  -4 -11 36802.6 2049.89   8
  -2  -4 -12 787.801 135.393  12
  -2  -4 -12 703.380 134.793   9
   2  -4  12 911.936 148.591  10
  -2  -4 -12 591.063 111.315   4
  -2  -4 -12 625.336 131.297   8
  -2  -4 -12 537.128 101.832  35
   2   4  12 570.909 107.811  22
  -2  -4 -12 757.532 129.196   1
  -2  -4 -13 3406.57 277.664   8
  -2  -4 -13 3394.76 277.358  19
  -2  -4 -13 2556.65 245.795   4
   2   4  13 2901.41 242.744  22
  -2  -4 -13 3289.28 269.144  12
  -2  -4 -13 3504.07 280.218   1
  -2  -4 -14 2621.89 238.411  19
  -2  -4 -14 3056.25 242.591   8
  -2  -4 -14 2392.28 222.173  12
  -2  -4 -14 2827.94 238.367   1
  -2  -4 -15 161.751 64.2341  19
  -2  -4 -15 236.491 75.0899   9
  -2  -4 -15 267.642 66.4073   1
  -2  -4 -15 257.882 64.5946   8
  -2  -4 -16 256.789 52.3644   8
  -2  -4 -16 274.034 66.1256  19
   2  -4  16 353.338 79.0703   5
  -2  -4 -16 337.781 69.9192   9
   2  -4  16 351.862 80.0916  10
  -2  -4 -16 280.393 54.8427   1
  -2  -4 -17 167.407 48.2559  19
   2  -4  17 111.773 49.9597   5
   2  -4  17 168.228 55.6214  10
  -2  -4 -17 58.4351 42.6010   9
   2  -4  18 680.645 76.8760   5
   2  -4  18 733.778 79.7010  10
   2  -5  -9 39.3853 32.0792   8
   2  -5  -9 55.8445 41.1853   4
   2  -5  -8 1389.34 142.272   1
   2  -5  -8 1584.16 136.353   8
   2  -5  -8 1665.48 146.295   4
  -2  -5   8 1661.31 135.311  11
   2  -5  -7 368.200 71.7238   1
  -2  -5   7 374.620 66.3911  11
   2  -5  -7 549.880 84.6325  12
   2  -5  -6 274.129 67.2643  12
  -2  -5   6 210.296 58.9312  11
   2  -5  -5 17.5163 50.6563   1
   2  -5  -5 87.7613 68.9127   4
   2  -5  -5 148.532 61.7019  12
  -2  -5   5 126.764 57.7658  11
   2  -5  -4 2649.78 230.795   4
  -2  -5   4 2629.52 221.037   4
   2  -5  -4 2530.14 221.802  12
  -2  -5   4 3115.00 228.602  11
  -2  -5   3 2724.27 226.054   4
  -2  -5   3 3213.08 244.388  35
   2  -5  -2 1810.92 182.630   4
  -2  -5   2 2271.38 193.089   4
  -2  -5   2 2141.33 200.692  35
  -2  -5   2 1744.48 177.621  12
  -2  -5   1 1270.88 145.662   4
  -2  -5   1 1392.57 161.752  35
  -2  -5   1 1214.84 143.742  12
  -2  -5   0 1218.68 155.383  12
  -2  -5   0 1767.60 162.148  11
  -2  -5  -1 772.820 107.287  11
  -2  -5  -1 481.626 100.542  12
  -2  -5  -2 250.306 80.0681  35
  -2  -5  -2 274.125 81.1322   4
  -2  -5  -3 37.6700 58.2724  35
  -2  -5  -3 10.0763 68.6209   4
  -2  -5  -4 434.086 90.2892  12
  -2  -5  -4 500.607 88.5669   4
  -2  -5  -4 407.044 89.2073  35
  -2  -5  -5 747.953 94.3546   1
  -2  -5  -5 966.532 113.739   4
  -2  -5  -5 912.874 114.592  12
  -2  -5  -5 866.975 101.741   8
  -2  -5  -5 820.652 112.029  35
  -2  -5  -6 1806.69 157.133  35
  -2  -5  -6 1831.02 158.697  12
  -2  -5  -6 1634.93 151.515   4
  -2  -5  -6 1319.15 140.707   1
  -2  -5  -6 1697.59 150.013   8
  -2  -5  -7 3012.60 217.463  12
  -2  -5  -7 2855.70 213.160   1
  -2  -5  -7 3267.40 219.248   8
  -2  -5  -8 295.244 52.1584   1
   3   0 -29 37.2351 37.1746  27
   3   0 -28-87.2101 81.3440  27
  -3   0  27-44.7495 63.6625  42
   3   0 -27 12.2628 49.9040  28
   3   0 -27-13.9778 62.3092  27
  -3   0  26 9257.58 650.515  42
   3   0 -26 9020.84 643.010  27
   3   0 -26 8590.90 625.578  28
  -3   0  25 41.2802 54.5722  36
  -3   0  25-20.3274 69.2016  42
   3   0 -25 19.2588 89.3475  27
   3   0 -25-17.8137 64.8311  28
  -3   0  24-32.5704 67.9048  36
  -3   0  24 22.2679 85.9610  42
   3   0 -24 21.2602 88.6461  27
   3   0 -24-39.8553 90.6585  28
  -3   0  23-18.1558 68.1086  36
  -3   0  23-23.6343 93.7307  42
   3   0 -23 42.9665 78.1848  28
  -3   0  22 15020.6 1033.80  36
  -3   0  22 15396.1 1053.84  21
  -3   0  22 16072.0 1074.27  42
  -3   0  22 13286.9 1203.01  43
   3   0 -22 15453.2 1055.28  28
   3   0 -22 16333.3 1070.16  27
   3   0 -21-23.6228 85.9853  27
  -3   0  21 54.2808 98.7853  43
  -3   0  21-24.3357 101.477  42
   3   0 -21 61.1458 136.280  31
  -3   0  21 60.0635 75.1225  36
  -3   0  21 44.5358 88.3255  21
   3   0 -20 7903.23 603.316  27
   3   0 -20 7050.72 764.943  31
  -3   0  20 6834.34 583.716  42
  -3   0  20 7067.99 739.164  43
  -3   0  20 8076.34 593.294  21
   3   0 -19 57.3392 116.689  31
  -3   0  19 213.251 153.415  43
  -3   0  19-22.8118 77.7104  42
  -3   0  19 20.9655 80.9793  21
   3   0 -19 111.994 86.5089  27
  -3   0  18 84864.8 5196.97  21
   3   0 -18 82917.4 5205.73  27
   3   0 -18 85763.2 5437.31  31
  -3   0  18 90462.6 5220.07  42
  -3   0  18 90868.4 5439.49  43
  -3   0  18 90480.2 5478.98  41
  -3   0  17-104.756 158.101  41
   3   0 -17 50.3767 112.337  31
  -3   0  17-39.9801 65.6890  42
  -3   0  17 49.0907 99.9465  43
  -3   0  17-111.047 75.4050  21
   3   0 -17-39.8081 67.8682  27
  -3   0  16 15581.6 1035.25  21
  -3   0  16 15987.1 1227.68  43
  -3   0  16 16047.1 1045.64  42
   3   0 -16 15590.0 1221.84  31
   3   0 -16 14608.7 1041.46  27
  -3   0  16 17694.8 1273.07  41
  -3   0  15 31.3630 55.2629  21
   3   0 -15-42.4712 109.298  31
  -3   0  15-44.0505 132.928  41
   3   0 -15-16.9744 57.7904  27
  -3   0  15-16.8605 73.5731  42
   3   0 -14 423.760 191.008  31
  -3   0  14 977.896 140.947  42
  -3   0  14 758.759 213.661  41
   3   0 -13-34.8507 89.7923  31
  -3   0  13-96.7515 65.4914  42
  -3   0  13-72.1538 98.5700  41
   3   0 -12 219.671 122.782  31
  -3   0  12 472.264 94.0215  42
  -3   0  12 226.981 130.148  41
   3   0 -11 28.1357 88.6776  31
  -3   0  11-22.3045 51.7393  42
  -3   0  11 28.9278 94.8970  41
   3   0 -10 351.664 116.636  31
  -3   0  10 398.177 80.3258  42
  -3   0  10 487.945 144.037  41
  -3   0   9 22.7639 82.8560  41
   3   0  -9 22.3301 70.3914  31
  -3   0   8 164564. 9474.44  41
   3   0  -8 155679. 9460.50  31
   3   0  -7 17.5174 71.2777  31
  -3   0   7-35.2811 75.2822  41
  -3   0   6 153448. 9002.14  41
   3   0  -6 151575. 8998.84  31
  -3   0   5 13.5258 67.4086  41
  -3   0   4 39917.5 2413.87  41
  -3   0   3 76.6362 65.3865  41
  -3   0   3 36.3938 50.4425  40
  -3   0   2 173654. 10180.3  40
  -3   0   1-24.8294 47.6471  40
   3   0   0 94286.8 5568.51  37
   3   0   1-52.6311 69.7899  37
   3   0   2 34500.7 2093.32  37
   3   0   3 12.5708 62.6494  37
   3   0   4 227.235 93.2241  37
   3   0   5-16.1751 75.0426  37
   3   0   5 16.8995 40.6846  43
  -3   0  -6 3956.56 337.685  31
   3   0   6 3813.79 340.477  37
   3   0   6 3539.79 285.163  43
  -3   0  -7-121.023 108.607  31
   3   0   7 20.9287 93.3276  37
   3   0   7-11.9257 47.3805  43
  -3   0  -8 27438.8 1636.59  31
   3   0   8 26367.7 1640.29  37
   3   0   8 24278.8 1529.62  42
   3   0   8 24318.0 1560.64  43
  -3   0  -9-25.5646 95.9059  31
   3   0   9-106.521 125.902  37
   3   0   9 16.0376 54.6041  43
   3   0   9-32.6767 61.0967  42
  -3   0 -10 104128. 5695.33  31
   3   0  10 99144.4 5702.36  37
   3   0  10 90576.9 5549.72  42
   3   0  10 90143.9 5591.45  43
  -3   0 -11 63.7869 91.7656  31
   3   0  11 33.3169 109.297  37
   3   0  11-13.5538 52.3250  42
   3   0  11 20.4792 58.9270  43
  -3   0 -12 26163.5 1681.01  31
   3   0  12 23972.3 1528.40  42
   3   0  12 23178.3 1573.98  43
   3   0  12 25831.3 1690.74  37
   3   0  13 16.5619 63.9549  42
   3   0  13-24.9812 60.1604  43
   3   0  13-40.9400 105.370  37
  -3   0 -13-117.513 128.511  31
   3   0  14 1175.26 159.148  22
   3   0  14 1246.76 197.745  43
   3   0  14 1362.42 176.245  42
   3   0  14 1263.34 163.096  21
   3   0  14 1483.90 278.625  37
  -3   0 -14 1505.99 267.508  31
   3   0  15-98.0480 178.420  37
   3   0  15-39.5284 96.8463  42
   3   0  15-16.9087 63.4447  21
   3   0  15 16.4036 66.7586  30
  -3   0 -15-46.8311 120.523  31
   3   0  15-14.5889 53.1111  16
  -3   0 -15-15.3133 50.2529  33
   3   0  15-16.4380 59.8388  22
   3   0  16 5243.72 596.197  37
   3   0  16 5115.66 433.565  42
   3   0  16 6107.83 435.890  21
   3   0  16 4677.67 405.057  30
  -3   0 -16 4805.44 399.748  33
   3   0  16 4883.60 394.840  16
   3   0  16 4869.72 412.276  22
  -3   0 -16 5051.93 564.316  31
   3   0  17-113.086 185.487  37
   3   0  17-45.4052 101.192  42
   3   0  17-38.6676 72.5288  21
   3   0  17 79.1174 67.5280  16
   3   0  17 130.227 87.9535  22
  -3   0 -17-16.9709 57.7753  33
  -3   0 -17 53.9017 109.661  31
   3   0  17 54.2825 69.8465  30
   3   0  18 9039.50 842.545  37
   3   0  18 7625.81 590.867  30
   3   0  18 8249.69 603.742  22
   3   0  18 8348.96 609.764  21
  -3   0 -18 7431.26 579.180  33
   3   0  18 7832.64 574.497  16
  -3   0 -18 7873.75 790.389  31
   3   0  18 8269.10 627.484  42
   3   0  19 41.7857 78.3965  21
   3   0  19 20.1087 77.6421  22
   3   0  19-25.8099 93.9478  36
   3   0  19-24.5522 126.378  42
  -3   0 -19-17.4364 50.1989  33
   3   0  19-56.1860 72.3165  30
  -3   0 -19-295.466 234.363  31
   3   0  19-61.4478 125.025  37
   3   0  20 9590.67 698.438  22
   3   0  20 9968.91 709.208  21
  -3   0 -20 8814.38 668.153  33
   3   0  20 9994.71 732.354  42
  -3   0 -20 9762.61 919.177  31
   3   0  20 9513.10 926.080  37
   3   0  20 11028.1 759.005  36
   3   0  20 8891.19 682.072  30
   3   0  21-19.6226 77.8474  22
   3   0  21-48.5705 112.684  42
   3   0  21-24.8475 87.5807  36
  -3   0 -21-92.4762 126.223  27
   3   0  21-17.4864 69.3789  30
   3   0  21-20.6231 83.9379  21
   3   0  22 32137.9 2079.71  22
   3   0  22 33163.6 2090.13  21
  -3   0 -22 34591.4 2112.04  27
   3   0  22 34302.1 2120.94  36
   3   0  23 84.7401 75.5805  22
   3   0  23 72.5388 75.6493  21
  -3   0 -23 40.5848 95.9657  27
   3   0  23-21.2468 92.7403  36
   3   0  24-14.7647 60.1199  22
   3   0  24 48.3059 74.7363  21
  -3   0 -24-72.1222 99.8128  27
   3   0  24-112.029 88.3021  36
   3   0  25-47.9414 57.7459  22
   3   0  25-13.7000 58.5078  21
   3   0  25-46.9195 68.2800  36
  -3   0 -25-46.0900 79.1040  27
   3   0  26 336.731 69.8250  22
   3   0  26 583.054 99.7569  36
   3   0  26 372.412 94.8616  38
  -3   0 -26 618.623 105.685  27
   3   0  27-8.89805 47.9034  36
  -3   0 -27 63.6668 52.3444  27
   3   1 -28 3028.74 227.759  27
   3  -1 -27 1992.99 176.314  27
   3   1 -27 1738.59 166.395  27
  -3  -1  27 1556.84 147.313  13
   3   1 -26 148.343 77.0556  27
   3   1 -26 409.230 102.400  28
   3  -1 -26 191.341 78.0551  27
  -3  -1  26 297.743 76.5031  13
  -3   1  26 262.679 74.2124  36
   3  -1 -26 309.096 84.4806  39
  -3   1  26 290.832 83.9255  42
  -3  -1  26 198.079 74.2928  42
   3   1 -25 403.918 117.409  27
   3  -1 -25 244.259 105.561  27
   3   1 -25 196.088 104.449  28
  -3   1  25 540.191 105.597  36
  -3  -1  25 134.339 98.6128  42
  -3   1  25 361.843 112.587  42
   3  -1 -25 593.711 120.976  39
   3   1 -24 1850.49 232.583  28
   3  -1 -24 1779.24 226.762  27
   3   1 -24 2010.64 236.299  27
  -3   1  24 1774.64 228.460  42
  -3  -1  24 1959.75 232.059  42
   3   1 -23 7912.37 608.349  27
   3  -1 -23 7468.12 601.742  27
   3   1 -23 8637.93 628.488  28
  -3   1  23 8309.32 598.706  21
  -3   1  23 7683.26 607.637  42
  -3  -1  23 8116.33 612.827  42
  -3   1  22 4455.98 374.208  21
  -3  -1  22 4405.94 385.471  42
  -3   1  22 3874.17 376.030  42
   3  -1 -22 3722.36 351.675  26
   3   1 -22 4978.75 398.235  27
   3   1 -22 3772.64 376.919  28
   3  -1 -22 3762.44 349.781  28
   3  -1 -22 3889.11 374.325  27
  -3   1  21 826.344 147.084  21
   3  -1 -21 484.127 122.882  19
  -3   1  21 1092.25 178.581  42
  -3  -1  21 670.162 150.085  42
  -3  -1  21 837.934 240.419  43
  -3  -1  21 639.925 117.115  32
   3  -1 -21 684.867 151.234  27
   3  -1 -21 294.206 118.546  28
   3   1 -21 993.176 167.544  27
   3  -1 -21 707.488 151.257  26
   3  -1 -20 203.327 105.076  26
  -3   1  20 300.937 100.426  21
   3  -1 -20 112.666 73.8295  19
  -3   1  20 294.524 118.790  42
  -3  -1  20 245.162 107.717  42
  -3   1  20 298.995 143.688  43
  -3  -1  20 121.139 123.589  43
   3  -1 -20-57.2252 208.477  31
   3   1 -20 110.570 132.276  27
   3  -1 -20 44.2865 124.553  27
   3  -1 -20 169.023 80.7027  28
  -3  -1  20 156.257 73.0055  32
   3  -1 -19 9022.39 707.156  26
   3   1 -19 8534.13 883.997  31
   3  -1 -19 8707.30 891.605  31
  -3   1  19 9293.94 871.890  43
  -3  -1  19 9722.64 928.816  43
  -3   1  19 9967.12 723.454  42
  -3  -1  19 10432.2 725.716  42
   3  -1 -19 8738.48 674.819  19
  -3   1  19 10838.5 717.167  21
   3   1 -19 10784.3 734.592  27
   3  -1 -19 10178.2 725.620  27
   3  -1 -19 9938.04 701.841  28
  -3   1  18 25934.0 1638.67  21
   3   1 -18 24703.6 1858.48  31
   3  -1 -18 21866.2 1819.91  31
   3  -1 -18 24092.9 1642.84  26
  -3   1  18 26758.1 1660.88  42
  -3  -1  18 27941.2 1664.70  42
  -3  -1  18 27897.7 1922.79  43
   3   1 -18 27677.1 1668.05  27
   3  -1 -18 24715.5 1630.17  28
   3  -1 -18 25834.0 1656.49  27
   3  -1 -17 2416.96 260.168  28
   3   1 -17 2602.00 284.731  27
   3  -1 -17 3030.99 299.567  27
   3  -1 -17 3061.90 290.926  26
  -3   1  17 3324.35 287.188  21
  -3  -1  17 3032.53 442.812  43
  -3  -1  17 2932.76 287.606  42
  -3   1  17 2667.77 286.342  42
   3   1 -17 2158.34 381.142  31
   3  -1 -17 2972.30 423.977  31
  -3   1  17 2279.90 385.526  41
  -3  -1  17 3232.67 438.218  41
   3  -1 -17 2711.39 259.185   4
   3  -1 -16 10902.8 745.921  26
  -3   1  16 9970.35 721.351  21
   3  -1 -16 9768.51 891.684  31
   3   1 -16 11208.8 918.027  31
  -3  -1  16 10829.0 925.025  41
  -3   1  16 10629.1 923.114  41
   3  -1 -16 10445.1 744.415  27
   3   1 -16 10595.4 744.643  27
   3  -1 -16 9459.23 717.023  28
   3  -1 -16 9699.81 711.121   4
  -3   1  16 11746.4 753.765  42
  -3  -1  16 11583.8 968.320  43
  -3  -1  16 11167.4 743.529  42
   3  -1 -15 1709.17 206.302  26
   3  -1 -15 1705.49 207.652  27
   3   1 -15 1434.36 196.083  27
  -3  -1  15 2046.73 219.223  21
  -3   1  15 1835.26 194.559  21
   3  -1 -15 1704.41 190.372   4
   3  -1 -15 1384.63 291.692  31
   3   1 -15 1634.87 298.052  31
  -3   1  15 2034.47 325.923  41
  -3  -1  15 1713.37 303.602  41
  -3   1  15 2062.70 221.951  42
  -3  -1  15 1896.21 210.374  42
  -3  -1  15 2262.76 366.306  43
  -3   1  14 1050.48 148.845  42
  -3  -1  14 940.614 236.419  43
  -3  -1  14 875.074 143.351  42
   3  -1 -14 1043.00 148.595  26
   3  -1 -14 1116.11 150.931  33
  -3  -1  14 761.216 203.292  41
  -3   1  14 966.760 213.956  41
   3  -1 -14 594.353 197.953  31
   3   1 -14 1137.85 234.615  31
  -3  -1  14 684.338 125.544  21
  -3  -1  13 9517.23 659.905  42
  -3   1  13 9692.71 659.512  42
  -3  -1  13 11351.2 874.103  43
   3   1 -13 8546.52 770.116  31
   3  -1 -13 8937.87 786.228  31
  -3   1  13 9832.00 804.221  41
  -3  -1  13 10007.6 804.463  41
  -3   1  12 999.568 127.798  42
  -3  -1  12 808.157 122.302  42
  -3  -1  12 1533.34 259.573  43
  -3   1  12 758.679 187.371  41
  -3  -1  12 1314.76 217.713  41
   3  -1 -12 716.867 187.624  31
   3   1 -12 578.387 170.816  31
  -3   1  11 52987.9 3169.61  42
  -3  -1  11 51525.1 3168.06  42
  -3  -1  11 55127.6 3309.65  41
  -3   1  11 54024.7 3307.91  41
   3  -1 -11 51123.8 3292.34  31
   3   1 -11 55783.3 3303.15  31
  -3   1  10 2950.09 243.208  42
  -3  -1  10 2939.08 241.521  42
  -3   1  10 3170.14 333.588  41
  -3  -1  10 2660.35 316.055  41
   3  -1 -10 3065.13 325.503  31
   3   1 -10 3097.90 322.101  31
  -3   1   9 5864.94 416.537  42
  -3  -1   9 6320.61 418.892  42
  -3  -1   9 5898.12 504.468  41
  -3   1   9 5800.93 500.834  41
   3  -1  -9 5952.27 503.005  31
   3   1  -9 6290.29 504.878  31
  -3  -1   8 10826.1 817.721  43
   3   1  -8 10730.8 773.840  31
   3  -1  -8 10915.2 779.086  31
  -3   1   8 11051.2 781.552  41
  -3  -1   8 10930.8 776.401  41
  -3  -1   7 612.813 132.476  41
  -3   1   7 706.509 133.075  41
   3  -1  -7 1036.83 156.244  31
  -3  -1   7 763.339 159.821  43
  -3  -1   6 2866.69 264.633  41
  -3   1   6 2892.13 265.702  41
  -3  -1   6 2561.55 291.557  43
  -3  -1   5 56476.0 3476.42  41
  -3  -1   5 57012.8 3520.00  43
  -3   1   5 60327.4 3484.79  41
   3   1  -4 48385.1 2966.65  20
   3  -1  -4 48179.5 2968.99  20
  -3   1   4 51414.7 2965.16  41
  -3  -1   4 46790.7 2955.57  41
  -3  -1   4 53065.2 3004.13  43
   3   1  -3 84810.6 5101.46  20
   3  -1  -3 85777.1 5101.15  20
  -3  -1   3 90095.6 5121.91  43
  -3   1   3 90327.7 5101.75  41
  -3  -1   3 81083.5 5090.13  41
   3  -1  -2 64738.2 3837.30  20
   3   1  -2 65844.9 3840.52  20
  -3  -1   2 65304.6 3842.43  43
  -3   1   2 65993.9 3838.57  41
  -3  -1   2 61299.7 3829.26  41
   3   1  -1 27052.1 1631.53  20
   3  -1  -1 28334.7 1632.98  20
  -3  -1   1 25190.7 1620.54  43
   3   1   0 161861. 9342.43  20
   3  -1   0 170366. 9344.47  20
  -3  -1   0 149770. 9320.45  43
   3  -1   1 77093.1 4520.74  20
   3   1   1 76104.6 4521.45  20
   3   1   1 77041.4 4528.28  37
   3  -1   1 75093.3 4526.50  37
   3  -1   2 8933.80 617.632  37
   3   1   2 9516.76 623.839  37
   3   1   3 77412.1 4744.86  37
   3  -1   3 82294.3 4747.74  37
   3   1   4 5181.37 422.155  37
   3  -1   4 5381.43 419.639  37
  -3   1  -4 5910.13 423.169  31
  -3  -1  -4 5710.08 420.577  31
   3   1   5 43464.7 2630.91  37
   3  -1   5 43559.4 2627.14  37
  -3   1  -5 45503.1 2629.42  31
  -3  -1  -5 39929.2 2615.90  31
   3   1   6 37699.4 2406.49  37
   3  -1   6 39777.2 2407.16  37
  -3  -1  -6 38557.7 2398.87  31
  -3   1  -6 39627.0 2403.40  31
   3  -1   7 22790.4 1446.20  37
   3   1   7 21888.0 1442.15  37
  -3  -1  -7 22314.7 1435.55  31
  -3   1  -7 24527.8 1450.15  31
  -3  -1  -7 20828.6 1360.07  39
   3  -1   8 29125.3 1729.36  37
   3   1   8 28186.1 1725.83  37
  -3  -1  -8 25705.5 1617.71  39
  -3  -1  -8 25333.6 1697.93  31
  -3   1  -8 27369.9 1709.13  31
   3  -1   8 25978.3 1609.30  42
   3   1   8 25845.5 1609.53  42
   3  -1   9 108.835 95.9134  37
   3   1   9 54.9374 111.799  37
  -3  -1  -9 110.264 54.6723  39
  -3   1  -9-25.9814 91.5906  31
  -3  -1  -9 52.2677 71.3812  31
   3  -1   9 33.7372 54.2058  42
   3   1   9 11.1109 52.5946  42
   3   1  10 829.286 193.265  37
   3  -1  10 427.227 156.702  37
  -3  -1 -10 719.978 112.961  39
  -3  -1 -10 759.434 166.014  31
  -3   1 -10 813.442 165.165  31
   3   1  10 495.757 104.719  42
   3  -1  10 691.169 111.402  42
   3  -1  11 374.343 153.052  37
   3   1  11 410.002 143.908  37
   3   1  11 426.458 94.2117  42
   3  -1  11 335.245 88.5789  42
   3  -1  11 565.193 152.615  43
  -3  -1 -11 405.467 90.7071  39
  -3  -1 -11 64.9100 100.038  31
  -3   1 -11 387.421 139.279  31
  -3  -1 -12 35.8823 122.172  31
   3  -1  12 63.5129 69.3155  30
  -3   1 -12-35.6968 125.805  31
   3   1  12-60.7485 78.1937  42
   3  -1  12 15.4365 65.9094  42
   3  -1  12 37.7191 149.604  37
   3   1  12 37.7980 128.693  37
   3   1  12 75.2876 64.2928  21
   3  -1  12 138.664 84.5620  36
  -3  -1 -12 62.6927 55.2692  39
   3  -1  12 98.2423 59.6270  22
  -3   1 -13 2977.47 377.561  31
   3  -1  13 2656.89 258.595  16
  -3  -1 -13 2785.71 267.275  39
   3   1  13 2841.11 265.864  21
   3  -1  13 2669.89 267.628  30
  -3  -1 -13 2835.99 367.188  31
   3   1  13 2634.40 251.024  29
   3  -1  13 3138.21 267.895  14
   3  -1  13 2242.35 356.378  37
   3  -1  13 2468.45 280.491  36
   3   1  13 3158.25 394.649  37
   3  -1  13 2775.44 275.625  22
   3   1  13 2284.65 248.831  22
  -3  -1 -13 2421.70 259.244  33
   3   1  13 3449.33 284.300  42
   3  -1  13 3168.94 279.639  42
  -3  -1 -14 1239.46 173.512  33
   3  -1  14 1356.57 176.110  16
  -3  -1 -14 1500.61 263.704  31
   3  -1  14 1141.37 173.443  30
  -3   1 -14 1449.32 267.978  31
   3  -1  14 1331.88 169.264  14
   3   1  14 1360.72 277.769  37
   3  -1  14 1224.44 258.684  37
   3  -1  14 1337.72 201.040  36
   3   1  14 1054.66 160.732  21
   3  -1  14 1279.26 162.103  21
   3  -1  14 1292.41 184.491  22
   3   1  14 1385.67 173.360  22
  -3  -1 -14 1264.14 173.772  39
   3   1  14 1306.78 177.580  42
   3  -1  14 1403.46 183.238  42
  -3  -1 -15 4632.06 399.537  33
   3  -1  15 5031.03 401.862  16
  -3  -1 -15 4402.52 392.581  39
   3   1  15 5154.18 407.127  21
  -3  -1 -15 4813.00 527.770  31
  -3   1 -15 4872.49 536.699  31
   3  -1  15 4377.42 394.612  30
   3  -1  15 4738.37 385.596  14
   3  -1  15 5276.81 414.230  10
   3  -1  15 5142.83 416.953  22
   3  -1  15 4537.44 383.000  21
   3   1  15 4469.37 386.497  22
   3   1  15 3974.05 507.913  37
   3  -1  15 4208.64 422.186  36
   3  -1  15 5445.31 572.415  37
   3   1  15 4978.39 406.164  42
   3  -1  15 4184.17 392.243  42
   3  -1  16 2622.19 313.674  36
   3   1  16 2992.81 428.424  37
   3  -1  16 3043.34 430.842  37
   3   1  16 2846.74 292.872  21
  -3  -1 -16 2745.20 288.456  39
  -3  -1 -16 2695.24 294.164  33
   3  -1  16 3029.59 290.801  16
  -3   1 -16 3496.48 441.580  31
  -3  -1 -16 2529.88 380.094  31
   3  -1  16 2595.03 285.431  30
   3  -1  16 2482.45 267.700  14
  -3  -1 -16 2941.93 295.324  26
   3   1  16 3074.03 286.439  22
   3  -1  16 3108.84 306.059  22
   3  -1  16 2940.07 281.532  21
   3  -1  16 3246.52 305.123  10
   3   1  16 2887.12 299.328  42
   3  -1  16 3399.61 318.182  42
   3   1  17 5928.42 658.068  37
   3  -1  17 5641.41 647.545  37
   3  -1  17 6049.21 530.438  36
   3   1  17 6023.26 496.037  21
  -3  -1 -17 5639.34 486.730  39
  -3  -1 -17 6320.73 503.130  33
   3  -1  17 6435.69 496.092  16
  -3   1 -17 5412.13 624.820  31
  -3  -1 -17 5982.40 644.473  31
   3  -1  17 5817.08 489.574  30
   3  -1  17 5572.28 469.289  14
  -3  -1 -17 6469.59 507.588  26
   3  -1  17 6377.79 488.160  21
   3  -1  17 5955.16 503.580  22
   3   1  17 5896.74 478.035  22
   3  -1  17 6725.99 506.540  10
   3  -1  17 7037.21 521.031  42
   3   1  17 6983.09 520.688  42
  -3  -1 -18 2828.84 307.785  33
  -3  -1 -18 3088.26 303.708  39
   3   1  18 3028.03 310.307  21
  -3   1 -18 3296.59 454.679  31
  -3  -1 -18 1855.45 394.933  31
   3  -1  18 3277.01 327.711  42
   3   1  18 2895.48 313.415  42
  -3  -1 -18 3037.42 307.911  26
   3  -1  18 3230.07 306.947  10
   3  -1  18 2933.38 297.083  16
   3  -1  18 3206.97 288.227  14
   3  -1  18 3097.21 446.185  37
   3  -1  18 2832.09 329.443  36
   3   1  18 3107.97 447.500  37
   3  -1  18 3532.68 330.051  22
   3   1  18 2962.78 293.308  22
   3  -1  18 2543.07 279.937  21
  -3  -1 -19 3033.02 302.749  33
  -3  -1 -19 2219.75 268.213  39
   3   1  19 3108.83 309.400  21
   3  -1  19 2986.10 290.561  16
   3  -1  19 2844.87 268.033  14
   3   1  19 2638.04 269.502  30
  -3  -1 -19 3003.95 427.481  31
  -3   1 -19 2646.38 412.192  31
   3  -1  19 2776.57 302.280  42
   3   1  19 2518.52 293.497  42
  -3  -1 -19 2812.39 294.410  26
   3  -1  19 2991.11 293.724  10
   3  -1  19 2505.76 418.884  37
   3  -1  19 3100.73 331.476  36
   3   1  19 3516.61 468.876  37
   3  -1  19 2608.34 295.942  22
   3   1  19 2892.94 284.845  22
   3  -1  19 2782.21 284.368  21
  -3  -1 -20 279.108 101.518  33
  -3  -1 -20 235.292 93.0566  39
   3   1  20 473.190 123.775  21
   3  -1  20 303.457 102.513  21
   3  -1  20 419.441 110.090  16
  -3  -1 -20 610.744 221.066  31
  -3   1 -20 547.781 187.510  31
   3   1  20 307.754 89.3658  30
   3  -1  20 368.232 116.355  42
   3   1  20 365.681 121.054  42
   3  -1  20 460.805 110.440  10
   3   1  20 407.752 176.866  37
   3  -1  20 520.069 190.575  37
   3  -1  20 413.275 134.380  36
   3   1  20 362.199 106.040  22
   3  -1  20 268.988 117.025  22
  -3   1 -20 192.068 102.782  27
  -3  -1 -20 281.451 104.217  27
  -3  -1 -20 272.397 93.5102  26
   3   1  21 307.982 87.6139  30
   3  -1  21 484.872 148.635  36
   3   1  21 249.206 112.665  21
   3  -1  21 252.728 92.5241  21
  -3   1 -21 326.981 109.329  27
  -3  -1 -21 155.771 84.2783  26
  -3  -1 -21 207.977 104.594  27
   3  -1  21 250.728 87.1739  10
  -3  -1 -21 143.689 72.6095  39
  -3  -1 -21 305.400 112.033  33
   3  -1  21 301.374 93.7200  16
   3  -1  21 256.121 105.518  22
   3   1  21 173.392 90.3450  22
   3  -1  22 888.005 137.405  10
   3  -1  22 991.528 180.495  36
  -3   1 -22 1326.65 183.261  27
  -3  -1 -22 1238.56 180.717  27
  -3  -1 -22 985.169 153.254  26
  -3  -1 -22 1360.87 179.062  33
   3  -1  22 1002.87 169.626  22
   3   1  22 1313.16 167.363  22
   3  -1  22 1192.56 160.604  21
   3   1  22 1496.70 191.469  21
   3   1  23 6269.92 490.828  22
   3  -1  23 6783.61 516.644  22
   3   1  23 7022.12 518.722  21
   3   1  23 7614.48 544.199  36
   3  -1  23 6649.05 523.581  36
  -3  -1 -23 6455.95 490.212  26
  -3   1 -23 6808.84 513.901  27
  -3  -1 -23 6721.98 513.596  27
   3   1  24 338.889 95.9958  21
   3   1  24 226.567 96.0804  36
   3   1  24 322.970 75.4093  22
   3  -1  24 309.567 90.9644  22
  -3  -1 -24 74.7330 79.2617  27
  -3  -1 -24 196.079 59.3253  26
  -3   1 -24 188.234 91.3056  27
   3  -1  24 249.087 89.1111  36
   3   1  25 4152.50 334.436  36
   3  -1  25 4082.20 328.947  36
   3  -1  25 3595.30 313.052  38
   3   1  25 4261.78 326.537  38
   3   1  25 3773.73 291.460  22
   3   1  25 4120.10 326.054  21
   3  -1  25 3721.87 312.521  22
  -3  -1 -25 4129.22 323.309  27
  -3   1 -25 4637.34 326.258  27
  -3   1 -26 247.136 60.4529  27
   3   1  26 391.669 76.6928  21
   3   1  26 278.270 74.9738  36
   3  -1  26 281.957 66.3407  36
   3  -1  27 122.004 40.9193  13
   3   1  27 190.711 48.0003  36
   3  -2 -27 757.982 83.1112   7
  -3  -2  27 790.781 84.2059  15
   3  -2 -26 1348.84 127.157  18
   3   2 -26 1636.31 144.297  28
  -3   2  26 1457.14 133.408  36
  -3  -2  26 1441.72 136.354  13
  -3  -2  26 1357.33 141.611   5
   3  -2 -25 7040.01 509.108  39
  -3  -2  25 7103.14 488.267  13
  -3  -2  25 6605.44 492.435   5
   3   2 -25 7681.36 496.138  28
   3  -2 -25 6602.38 474.834  18
  -3  -2  24-42.3612 59.0395  13
  -3  -2  24 31.6376 69.1657   5
   3   2 -24-181.106 100.703  28
   3  -2 -23 2288.62 237.804  39
   3   2 -23 2149.82 220.274  28
  -3  -2  23 1736.72 208.788  13
   3  -2 -23 1667.06 188.090  19
   3  -2 -22 2500.01 287.512  26
   3  -2 -22 3054.64 286.443  19
   3  -2 -22 4143.01 351.264  39
   3   2 -22 3144.95 301.199  28
  -3  -2  22 3605.46 320.758  13
   3  -2 -21-48.4014 82.4613  39
  -3   2  21-27.7648 56.5958  21
   3  -2 -21-103.986 121.169  19
  -3  -2  21 170.278 104.346  13
   3  -2 -21-209.377 133.395  26
   3  -2 -20 1009.69 172.544  26
   3  -2 -20 746.759 127.415   9
   3  -2 -20 947.033 172.985  39
  -3   2  20 698.010 119.650  21
  -3  -2  20 775.046 159.669  13
   3  -2 -20 866.233 148.100  19
   3   2 -20 878.689 153.763  28
  -3  -2  19 3326.58 325.116  13
   3  -2 -19 2904.05 305.686  26
  -3   2  19 2933.78 262.713  21
   3  -2 -19 3137.31 295.432  19
   3  -2 -19 2838.86 272.128   4
   3   2 -19 2407.34 285.163  28
  -3  -2  19 2375.50 421.462  43
  -3  -2  19 2829.99 267.567  10
   3  -2 -19 2350.97 256.312   9
  -3  -2  18 212.820 79.0704  10
   3  -2 -18-33.5563 86.3730   9
  -3  -2  18-134.392 136.719  43
  -3  -2  18 34.7923 70.8067  42
   3   2 -18 21.5659 78.5068  28
   3  -2 -18 35.3514 70.1234  27
  -3  -2  18 120.950 90.7635  13
   3  -2 -18 106.543 77.5034   4
   3  -2 -18 95.5970 92.2716  26
   3  -2 -17 21172.0 1290.90  26
  -3  -2  17 20439.6 1244.74  10
   3  -2 -17 19183.7 1231.20   9
  -3  -2  17 19029.0 1227.39  42
  -3  -2  17 19909.3 1554.93  43
   3  -2 -17 16493.8 1216.75  27
   3   2 -17 20168.5 1264.82  28
  -3  -2  17 18607.2 1272.97  13
   3  -2 -17 18932.7 1239.13   4
   3  -2 -17 17574.7 1210.94   8
   3  -2 -16 7261.71 541.834   9
  -3  -2  16 6496.10 534.712  10
   3  -2 -16 6959.00 528.407   8
   3  -2 -16 8276.24 591.372  26
   3  -2 -16 7483.08 561.808  12
  -3  -2  16 6983.75 575.101  13
   3  -2 -16 6933.06 548.697   4
  -3  -2  16 6967.36 526.172  42
  -3  -2  15 15110.5 1040.01  10
   3  -2 -15 15447.6 1035.48   9
   3  -2 -15 16051.0 1032.30   8
   3  -2 -15 17117.9 1084.50  26
  -3  -2  15 14705.6 1064.11  13
   3  -2 -15 15344.2 1049.28  12
   3  -2 -15 15446.3 1043.92   4
  -3  -2  15 15724.0 1021.63  42
   3  -2 -14 879.735 156.994   4
   3  -2 -14 849.219 142.492   9
  -3  -2  14 882.733 144.497  10
   3  -2 -14 929.768 142.930   8
   3  -2 -14 684.599 151.629  26
  -3  -2  14 796.211 125.377  42
  -3  -2  14 1118.29 175.101  13
   3  -2 -14 829.022 155.396  12
   3  -2 -14 733.296 129.707   1
  -3  -2  13 708.048 145.954  13
   3  -2 -13 853.547 149.929  12
   3  -2 -13 760.737 133.752   9
  -3  -2  13 877.271 143.471  10
   3  -2 -13 832.491 136.373   8
  -3  -2  13 857.615 132.724  42
  -3  -2  13 977.954 255.505  43
   3  -2 -13 841.240 128.530   1
   3  -2 -13 761.768 145.742   4
   3  -2 -12 26219.9 1733.30  12
  -3  -2  12 27619.3 1758.03  13
  -3  -2  12 28413.4 1742.27  10
   3  -2 -12 27388.2 1729.31   9
   3  -2 -12 27531.0 1728.54   8
   3  -2 -12 27189.7 1739.44  33
  -3  -2  12 28148.9 1981.29  43
   3  -2 -12 29309.8 1726.92   1
   3  -2 -12 27326.3 1736.65   4
   3  -2 -11 3196.46 312.708  12
  -3  -2  11 4279.56 349.158  13
  -3  -2  11 4395.77 499.686  43
   3  -2 -11 4016.26 324.285   9
  -3  -2  11 3395.33 314.418  10
   3  -2 -11 3465.19 313.512   8
   3  -2 -11 3325.22 312.901  33
   3  -2 -11 3894.30 326.474   4
   3  -2 -11 3703.80 310.714   1
   3  -2 -10 24642.2 1622.52  20
   3  -2 -10 24142.3 1560.17  26
  -3  -2  10 24445.9 1738.61  43
   3  -2 -10 26365.3 1550.60   8
  -3  -2  10 22986.4 1542.76  10
   3  -2 -10 24420.6 1542.76   9
  -3  -2  10 23562.6 1608.75  41
   3  -2 -10 25369.5 1549.63  12
  -3  -2  10 23599.8 1555.45  13
   3  -2 -10 25986.4 1553.24   4
  -3  -2   9 3161.38 322.991  41
   3  -2  -9 2955.30 316.879  20
  -3  -2   9 4042.37 441.847  43
  -3  -2   8 1731.40 213.500  41
   3  -2  -8 1588.66 223.898  20
  -3  -2   8 1804.20 281.546  43
   3  -2  -7 1964.26 191.414  39
  -3  -2   7 1207.97 188.450  41
   3  -2  -7 1623.37 187.911  20
  -3  -2   7 2017.27 284.954  43
   3  -2  -6 739.805 113.168  39
  -3  -2   6 586.452 100.989  41
   3  -2  -6 789.508 109.697  20
  -3  -2   6 977.006 186.152  43
  -3  -2   5 684.109 154.384  43
   3  -2  -5 844.858 116.233  39
  -3  -2   5 973.261 183.511  40
  -3  -2   4 5022.91 437.174  40
   3  -2  -4 4206.06 327.825  39
   3  -2  -3 1363.03 144.872  39
  -3  -2   3 1982.75 249.204  40
  -3  -2   2 48873.6 3037.72  40
  -3  -2   1 66896.0 4085.41  40
  -3  -2   0 13991.8 995.561  40
  -3  -2  -1-27.2337 95.9786  40
  -3  -2  -2 254.691 100.817  40
  -3  -2  -3 324.748 124.537  40
  -3  -2  -4 15385.6 1046.30  31
  -3  -2  -4 18332.0 1081.46  39
  -3  -2  -4 16807.4 1188.88  40
   3  -2   5 31549.7 2046.43  37
  -3  -2  -5 31127.3 2049.74  31
   3  -2   6 43732.1 2697.50  37
  -3  -2  -6 40414.3 2692.42  31
  -3  -2  -6 49255.9 2708.50  39
   3  -2   7 4936.60 427.177  37
  -3  -2  -7 5115.10 429.595  31
  -3  -2  -7 5448.82 420.917  39
   3  -2   8 24079.7 1552.60  22
   3  -2   8 24768.5 1591.80  37
   3  -2   8 24077.9 1565.02  36
   3   2   8 23317.8 1585.39  37
  -3  -2  -8 26665.4 1569.67  39
  -3  -2  -8 22918.4 1579.77  31
   3  -2   8 25232.0 1547.49   6
   3  -2   9 2045.86 211.937  16
   3  -2   9 2029.15 212.658   6
  -3  -2  -9 1383.66 224.368  31
   3   2   9 1429.44 221.246  37
   3  -2   9 1480.03 220.492  37
   3  -2   9 2235.60 241.973  36
   3   2   9 1812.97 193.154  21
  -3  -2  -9 1649.36 217.578  25
  -3  -2  -9 1914.68 220.453  39
  -3  -2  -9 1776.97 204.058  33
   3  -2   9 1750.78 212.465  22
  -3  -2 -10 3918.62 349.179  33
   3  -2  10 4037.14 351.853  16
   3  -2  10 4394.46 358.499   6
  -3  -2 -10 4093.35 406.936  31
   3  -2  10 3452.39 357.152  22
   3  -2  10 4718.64 367.683  14
  -3  -2 -10 4387.69 373.201  25
  -3  -2 -10 3832.87 364.684  39
   3   2  10 4211.43 344.626  21
   3   2  10 3765.58 405.990  37
   3  -2  10 3848.14 403.516  37
   3  -2  10 4196.66 381.272  36
   3  -2  10 4051.56 365.592  10
  -3  -2 -11 3030.93 298.639  33
   3  -2  11 3536.13 299.401   6
   3  -2  11 2396.72 329.886  37
   3   2  11 1869.23 328.252  37
   3  -2  11 3199.23 324.025  36
   3   2  11 3184.64 286.388  21
  -3  -2 -11 2276.69 326.166  31
   3  -2  11 3316.69 301.276  14
  -3  -2 -11 2923.34 296.647  26
  -3  -2 -11 2568.41 299.004  25
  -3  -2 -11 2846.18 301.996  39
   3  -2  11 3442.54 303.313  16
   3  -2  11 3222.01 307.013  10
  -3  -2 -12 853.984 164.256  39
   3   2  12 1265.60 165.674  21
  -3  -2 -12 976.639 154.901  33
   3  -2  12 1229.95 220.561  37
   3  -2  12 924.839 183.478  36
  -3  -2 -12 901.025 136.134   8
  -3  -2 -12 619.580 163.366  31
   3  -2  12 1014.42 160.460  14
  -3  -2 -12 682.912 161.842  25
   3  -2  12 1181.09 180.398  10
   3  -2  12 1165.12 162.900   6
   3   2  12 952.157 157.450  22
  -3  -2 -13 867.216 163.473  39
   3   2  13 814.083 146.028  21
   3  -2  13 826.310 192.941  37
   3  -2  13 737.171 168.647  36
  -3  -2 -13 819.771 129.926   8
  -3  -2 -13 825.317 157.554  33
  -3  -2 -13 816.809 188.979  31
   3  -2  13 1211.77 163.755   6
  -3  -2 -13 845.562 171.041  25
   3  -2  13 1001.06 171.024  10
   3  -2  13 845.076 154.021  14
   3   2  13 966.740 159.720  22
  -3  -2 -14 6124.43 631.282  31
   3  -2  14 7925.56 568.360  14
  -3  -2 -14 6902.36 566.510  39
   3   2  14 7225.88 544.082  21
   3  -2  14 7085.60 578.160  22
   3   2  14 6680.11 539.448  22
   3  -2  14 8220.31 588.837  10
  -3  -2 -14 7453.14 565.270  33
   3  -2  14 7214.69 547.966   6
   3  -2  14 6843.02 552.126  16
   3  -2  14 6657.77 665.831  37
   3  -2  14 5947.85 569.165  36
   3  -2  15 309.333 119.939  36
   3   2  15 615.994 132.795  21
  -3  -2 -15 115.089 105.618  27
  -3  -2 -15 577.488 139.032  26
   3  -2  15 670.014 144.790  10
   3  -2  15 835.032 149.229  14
   3  -2  15 483.560 124.240  16
   3   2  15 459.011 125.610  22
   3  -2  15 233.332 127.348  22
  -3  -2 -15 593.432 142.746  39
  -3  -2 -16 10856.8 862.815  27
  -3  -2 -16 14734.3 944.641  26
   3  -2  16 13979.2 933.645  10
   3   2  16 13053.3 901.526  21
   3  -2  16 12126.8 946.124  36
   3  -2  16 13122.8 916.182  16
   3  -2  16 13912.6 917.575  14
  -3  -2 -16 13517.4 938.528  39
   3   2  16 13348.3 901.351  22
   3  -2  16 13268.3 944.399  22
   3  -2  17 20.8654 80.5481  14
   3  -2  17 141.153 108.977  36
   3   2  17-40.3442 84.1107  21
  -3  -2 -17 169.093 112.071  26
  -3  -2 -17-50.1009 103.059  27
   3  -2  17 89.9810 89.2185  10
   3  -2  17 21.9843 89.4571  16
  -3  -2 -17 122.653 92.0273  39
   3   2  17-55.3683 90.4326  22
   3  -2  17-25.8947 99.9605  22
   3  -2  18 577.496 130.131  14
  -3  -2 -18 470.483 134.635  26
   3  -2  18 579.743 139.630  10
   3   2  18 770.852 140.039  21
   3  -2  18 408.038 137.627  36
  -3  -2 -18 544.057 133.611  39
  -3  -2 -18 675.830 147.521  33
   3  -2  18 575.614 158.200  22
   3   2  18 705.253 129.902  22
   3  -2  19 110.531 76.8596  14
  -3  -2 -19 21.6611 83.6617  33
  -3  -2 -19 66.6752 75.7131  39
   3   2  19 18.9444 75.1839  21
   3  -2  19 39.8849 81.1929  10
  -3  -2 -19 89.5250 95.5536  26
   3  -2  19 25.6702 90.4999  36
   3  -2  19 165.471 115.855  22
   3   2  19-16.3749 71.5061  22
  -3  -2 -20 1745.61 214.434  33
  -3  -2 -20 1215.46 186.072  39
   3  -2  20 1693.82 190.611  14
  -3  -2 -20 1376.56 163.161   9
   3  -2  20 1595.40 197.437  10
   3  -2  20 1455.35 219.690  36
   3  -2  20 1627.32 217.915  22
   3   2  20 1824.34 203.387  21
   3   2  20 1452.37 179.234  22
  -3  -2 -20 1782.32 218.154  26
   3  -2  21 564.950 131.554   5
  -3  -2 -21 817.200 139.304  26
   3   2  21 564.822 104.652  22
   3  -2  21 655.452 135.494  22
   3  -2  21 509.464 109.462  10
   3   2  21 609.308 115.160  21
  -3  -2 -21 479.584 108.806  39
   3  -2  21 577.732 134.338  36
  -3  -2 -21 535.987 125.836  33
   3  -2  22 1895.97 207.941  13
   3  -2  22 1646.43 199.789   5
  -3  -2 -22 1780.10 198.511  26
   3  -2  22 1584.04 172.666  10
   3  -2  22 1540.26 195.364  36
   3   2  22 1468.15 159.972  22
   3   2  22 1935.54 190.019  21
   3  -2  22 1551.55 193.952  22
  -3  -2 -22 1329.58 170.247  39
  -3  -2 -23 577.409 101.794  26
   3  -2  23 498.959 85.1150  10
   3  -2  23 607.788 110.347  36
   3  -2  23 790.009 117.546   5
   3  -2  23 500.172 104.895  13
   3   2  23 679.056 101.424  21
  -3  -2 -23 475.334 84.0492  19
   3   2  24 2123.56 192.025  21
  -3  -2 -24 2599.13 205.227  26
   3  -2  24 2298.15 206.420  13
   3  -2  24 2318.38 202.511   5
  -3   2 -24 2097.45 194.036  28
   3  -2  24 2265.60 202.640  36
   3  -2  25 12.5121 30.1207  36
   3  -2  25-15.1522 33.0592  13
   3   2  25 35.4982 28.9895  21
  -3   2 -25-45.8973 38.1995  28
   3  -3 -24 726.204 68.6628  18
   3  -3 -24 260.427 49.4138   7
   3  -3 -23-60.6333 43.1794   7
  -3  -3  23-52.1395 44.0346  13
   3  -3 -23-8.48385 38.6101  18
  -3  -3  23 25.7817 36.6909  15
  -3  -3  23 8.22365 38.1675   5
   3  -3 -23 30.0609 44.3264  19
   3  -3 -22 60.9408 57.0564  19
   3  -3 -22 79.8204 51.9737   7
   3  -3 -22 80.9101 54.9637  39
  -3  -3  22 103.464 60.1711  13
   3  -3 -22 131.637 59.1340  18
  -3  -3  22 23.2923 49.8042  15
   3  -3 -22-17.3590 46.0088   9
  -3  -3  22 101.375 51.3428   5
   3  -3 -21 413.105 106.309  19
   3  -3 -21 671.089 113.001   7
   3  -3 -21 923.637 133.209  39
  -3  -3  21 834.194 125.856  13
  -3  -3  21 798.726 126.225  15
   3  -3 -21 416.618 89.2259   9
  -3  -3  21 960.912 131.573   5
   3  -3 -20 73.4516 77.1346  19
   3  -3 -20 81.9914 70.3681   7
  -3  -3  20 249.019 93.4019  13
  -3  -3  20 103.266 84.6499  15
   3  -3 -20 187.209 90.4318  39
  -3  -3  20 218.764 85.5656   5
   3  -3 -20 69.5670 54.0008   4
  -3  -3  20 283.386 75.5632  10
   3  -3 -20 58.3878 58.6601   9
   3  -3 -19 18.6139 71.8518   7
   3  -3 -19-11.9032 56.2742   8
  -3  -3  19 94.2221 89.0898  13
   3  -3 -19-133.147 120.192  19
  -3  -3  19-19.6467 81.9149  15
   3  -3 -19 105.015 87.5699  39
  -3  -3  19 38.3780 87.2943   5
   3  -3 -19-13.0831 66.2756   4
   3  -3 -19-97.5224 97.3634   9
  -3  -3  19 72.0367 69.3628  10
   3  -3 -18 1244.39 160.925   8
   3  -3 -18 1561.54 200.796   7
   3  -3 -18 1745.83 217.903  39
  -3  -3  18 1495.33 206.115  13
   3  -3 -18 1355.86 193.767  19
   3  -3 -18 1175.85 174.519   9
  -3  -3  18 1716.30 191.731  10
  -3  -3  18 1470.29 199.682   5
   3  -3 -18 1048.59 163.392   4
   3  -3 -17 12162.9 807.836  19
   3  -3 -17 10936.5 772.122   8
   3  -3 -17 9883.93 749.493   1
   3  -3 -17 11320.4 787.322   4
  -3  -3  17 10840.2 810.029   5
   3  -3 -17 11871.2 800.198  12
  -3  -3  17 10900.2 810.790  13
   3  -3 -17 11727.6 821.301  26
  -3  -3  17 12648.4 803.558  10
   3  -3 -17 11761.9 790.808   9
   3  -3 -17 11304.5 826.085  39
   3  -3 -16-17.7834 75.8996   8
   3  -3 -16-93.7404 96.4160   1
  -3  -3  16 48.1438 87.6136   5
   3  -3 -16 19.3862 89.9452   4
   3  -3 -16 161.461 103.882  12
  -3  -3  16-70.4803 100.265  13
   3  -3 -16-70.6085 115.324  26
   3  -3 -16-94.5351 110.154   9
  -3  -3  16 20.0966 81.7795  10
   3  -3 -16 51.2702 96.1731  39
   3  -3 -15 814.977 143.045   8
   3  -3 -15 601.821 131.880   1
  -3  -3  15 619.175 151.838   5
   3  -3 -15 738.871 158.403   4
   3  -3 -15 804.196 164.132  12
  -3  -3  15 654.573 152.105  13
   3  -3 -15 800.653 170.342  26
   3  -3 -15 798.269 159.580   9
  -3  -3  15 765.902 151.939  10
   3  -3 -15 605.171 153.316  39
   3  -3 -14 3897.99 348.886   8
   3  -3 -14 3468.90 361.428  26
   3  -3 -14 3957.20 338.466   1
   3  -3 -14 3682.17 355.779   4
  -3  -3  14 3254.65 354.841   5
   3  -3 -14 3309.51 348.943  12
  -3  -3  14 3617.85 365.654  13
   3  -3 -14 3933.79 357.052   9
  -3  -3  14 4237.99 366.043  10
   3  -3 -14 2864.56 348.316  39
   3  -3 -13 2577.38 283.300  19
   3  -3 -13 2435.23 272.585   8
  -3  -3  13 2743.26 302.701   5
   3  -3 -13 2571.28 286.183   4
   3  -3 -13 2385.23 290.995  26
   3  -3 -13 2279.97 258.919   1
   3  -3 -13 2666.50 291.076  12
  -3  -3  13 2587.83 295.770  13
   3  -3 -13 2448.20 292.037  39
  -3  -3  13 2727.90 295.372  10
   3  -3 -13 2471.08 281.449   9
   3  -3 -12 2908.22 290.708  19
   3  -3 -12 2584.72 292.962   7
   3  -3 -12 2309.70 271.407   8
   3  -3 -12 3418.87 317.900   4
  -3  -3  12 2541.08 292.453   5
   3  -3 -12 2159.25 278.972  26
   3  -3 -12 2457.40 273.208   1
  -3  -3  12 2386.25 298.187  15
   3  -3 -12 3016.43 303.630  12
  -3  -3  12 2684.13 301.305  13
   3  -3 -12 2317.50 292.128  39
   3  -3 -12 2532.62 283.740   9
  -3  -3  12 2705.47 294.142  10
   3  -3 -11 2960.76 288.957   8
   3  -3 -11 2793.81 294.379   7
  -3  -3  11 2837.63 302.872   5
   3  -3 -11 2617.12 282.632   4
   3  -3 -11 2318.95 281.197  26
   3  -3 -11 1912.44 261.146   1
  -3  -3  11 2905.99 313.366  15
   3  -3 -11 2458.58 263.976  35
   3  -3 -11 2652.36 286.098  12
  -3  -3  11 2588.57 291.283  13
   3  -3 -11 2091.83 272.898  39
   3  -3 -11 2595.60 276.230   9
  -3  -3  11 2473.86 282.114  10
   3  -3 -10 179.521 93.6862   7
   3  -3 -10 125.033 91.0562   8
  -3  -3  10 138.106 83.9084   5
   3  -3 -10 22.8435 85.8297  26
   3  -3 -10 41.1639 91.8661   1
   3  -3 -10 169.000 107.122   4
  -3  -3  10 169.067 100.816  15
   3  -3 -10 20.4605 69.8206  35
   3  -3 -10 85.4274 84.8362  12
   3  -3 -10 71.4996 84.1216  39
  -3  -3  10 22.4815 96.0614  10
   3  -3  -9 1955.44 240.058   7
   3  -3  -9 2320.72 250.650   8
   3  -3  -9 1942.22 242.664  12
   3  -3  -9 2196.24 255.550   4
  -3  -3   9 2158.53 255.363   5
   3  -3  -9 1857.64 242.263  26
   3  -3  -9 2142.80 251.682   1
  -3  -3   9 2317.07 270.633  15
  -3  -3   9 1980.78 227.671  35
   3  -3  -9 2623.37 269.839  35
   3  -3  -9 2190.30 254.960  39
  -3  -3   9 1926.46 258.356  10
   3  -3  -8 10382.6 766.320  19
   3  -3  -8 11560.9 787.059   7
   3  -3  -8 10606.0 776.938   8
  -3  -3   8 9966.46 775.954   5
   3  -3  -8 11573.3 789.474   4
   3  -3  -8 11174.6 784.334  26
   3  -3  -8 11008.9 784.034   1
   3  -3  -8 10988.8 773.800  11
   3  -3  -8 10658.3 788.119  35
  -3  -3   8 10116.2 767.322  35
   3  -3  -8 11632.9 792.688  39
   3  -3  -8 11155.8 783.845   9
  -3  -3   8 11797.9 801.249  10
   3  -3  -7 40975.7 2628.63  19
   3  -3  -7 42706.9 2642.67   7
   3  -3  -7 46016.6 2657.53   4
   3  -3  -7 47133.3 2678.02   5
  -3  -3   7 40822.2 2644.83   5
   3  -3  -7 42515.7 2642.23  26
   3  -3  -7 42933.9 2650.12   1
   3  -3  -7 42739.3 2665.94  35
  -3  -3   7 41353.8 2650.84  35
   3  -3  -7 44361.6 2633.22  11
  -3  -3   7 43538.2 2659.12  10
   3  -3  -7 41726.6 2638.37   9
   3  -3  -7 42440.1 2643.99  39
  -3  -3   6 39.6778 67.6480   5
   3  -3  -6 123.205 100.683   5
   3  -3  -6 92.7457 63.2649  39
   3  -3  -6 100.430 79.7524   1
   3  -3  -6 69.3243 65.1297  19
   3  -3  -6 100.964 65.0701  18
   3  -3  -6 91.5429 83.3785  35
  -3  -3   6-44.0875 69.5842  35
   3  -3  -6 151.415 86.6757  11
   3  -3  -6 157.553 86.0205   8
   3  -3  -6 73.7189 73.1922   7
   3  -3  -6-18.8623 74.9054   9
   3  -3  -5 937.635 169.719   5
  -3  -3   5 1036.71 162.308   5
  -3  -3   5 1100.76 166.190  25
   3  -3  -5 844.038 140.467  39
   3  -3  -5 992.172 144.388  19
   3  -3  -5 1068.19 150.874  18
   3  -3  -5 1201.94 185.155  35
  -3  -3   5 1211.18 183.290  35
   3  -3  -5 1071.18 166.549  12
   3  -3  -5 1284.23 167.475  11
   3  -3  -5 1210.64 169.800   8
   3  -3  -5 874.460 144.857   7
   3  -3  -5 1121.89 162.058   9
   3  -3  -4 893.863 137.168   7
   3  -3  -4 884.345 152.183   8
   3  -3  -4 1060.85 161.007  12
   3  -3  -4 835.026 139.935  11
   3  -3  -4 1125.90 169.790   5
  -3  -3   4 971.042 153.079   5
   3  -3  -4 971.349 136.320   6
  -3  -3   4 910.516 148.570  25
   3  -3  -4 945.861 153.097   4
   3  -3  -4 1121.85 142.306  19
   3  -3  -4 759.740 123.722  18
  -3  -3   4 1038.90 175.006  35
   3  -3  -4 721.376 156.378  35
   3  -3  -4 735.094 128.324  39
  -3  -3   4 1074.59 172.680  10
   3  -3  -4 1161.41 158.353   9
   3  -3  -3 2427.12 242.825  12
   3  -3  -3 1578.90 199.517  11
   3  -3  -3 1862.23 229.801   5
   3  -3  -3 2357.74 240.282   4
  -3  -3   3 2083.90 233.596   5
  -3  -3   3 2171.63 237.562  25
   3  -3  -3 2603.10 248.309   1
   3  -3  -3 2009.78 251.162  35
  -3  -3   3 2381.26 265.586  35
   3  -3  -3 1711.12 204.161   6
   3  -3  -3 1879.83 207.602   7
   3  -3  -3 1991.52 224.459   8
   3  -3  -3 1753.45 193.966  19
  -3  -3   3 1777.22 233.234  10
   3  -3  -3 2014.22 215.689   9
   3  -3  -2 4723.33 394.524   8
   3  -3  -2 4656.78 377.310   7
   3  -3  -2 4040.21 379.489   6
   3  -3  -2 5099.88 412.374   5
  -3  -3   2 4462.03 393.743   5
   3  -3  -2 5612.47 415.384   4
  -3  -3   2 4410.89 409.570  25
   3  -3  -2 5173.33 409.584   1
  -3  -3   2 4437.24 376.723  32
   3  -3  -2 5059.81 433.351  35
  -3  -3   2 5169.31 443.908  35
   3  -3  -2 4941.77 383.683  11
   3  -3  -2 4796.32 397.166  12
  -3  -3   2 4700.49 487.451  40
  -3  -3   2 4712.22 406.195  10
   3  -3  -2 5014.98 389.126   9
   3  -3  -1 364.028 85.5080   7
   3  -3  -1 322.396 95.1145   8
   3  -3  -1 527.820 116.899  12
   3  -3  -1 368.168 93.4071  11
   3  -3  -1 168.370 122.279   5
   3  -3  -1 402.092 102.085   6
  -3  -3   1 338.235 127.305   5
  -3  -3   1 410.685 126.241  25
   3  -3  -1 447.129 107.647   1
   3  -3  -1 473.466 110.344   4
  -3  -3   1 350.428 90.7609  32
   3  -3  -1 385.901 101.980  34
  -3  -3   1 355.868 126.403  35
   3  -3  -1 396.737 122.040  35
  -3  -3   1 34.6459 152.710  40
   3  -3  -1 389.237 89.6449  10
   3  -3  -1 459.749 97.8270   9
   3  -3   0 1678.89 218.355  36
   3  -3   0 1434.16 161.987   7
   3  -3   0 1548.16 178.114   8
   3  -3   0 1366.94 171.018  12
  -3  -3   0 1099.45 176.163   5
   3  -3   0 1244.61 187.673   5
   3  -3   0 1254.82 174.126   6
  -3  -3   0 1302.73 194.078  25
   3  -3   0 1411.61 178.975   4
   3  -3   0 1283.21 170.826   1
  -3  -3   0 1333.37 179.864   4
  -3  -3   0 1315.11 169.118  32
   3  -3   0 1457.79 182.914  34
  -3  -3   0 983.557 231.928  40
   3  -3   0 1029.61 149.984  11
   3  -3   0 1192.31 157.901  10
   3  -3   0 1383.20 159.174   9
   3  -3   1 1437.73 210.774  36
   3  -3   1 605.998 111.530   7
   3  -3   1 1322.38 161.477   8
   3  -3   1 1057.99 150.427  12
  -3  -3  -1 465.276 121.854  12
   3  -3   1 702.459 116.529  14
  -3  -3  -1 519.219 126.614   5
   3  -3   1 729.215 147.805   6
   3  -3   1 1200.12 196.419   5
   3  -3   1 1408.59 179.647   4
  -3  -3  -1 563.847 139.631  25
  -3  -3  -1 578.583 133.431   4
   3  -3   1 1397.58 166.779   1
   3  -3   1 1451.94 177.943  34
  -3  -3  -1 251.142 130.958  40
   3  -3   1 1104.98 148.922  11
   3  -3   1 1139.05 136.720   9
   3  -3   1 678.949 125.078  10
   3  -3   2 18612.4 1165.62  36
   3  -3   2 16382.6 1089.28   7
   3  -3   2 16235.9 1130.47   6
   3  -3   2 16892.7 1100.20   8
  -3  -3  -2 15688.2 1116.77  12
   3  -3   2 18045.1 1113.89  12
  -3  -3  -2 17290.7 1126.52   4
  -3  -3  -2 18090.8 1132.58   5
   3  -3   2 18521.4 1141.54   5
   3  -3   2 18088.0 1118.95   4
  -3  -3  -2 19059.5 1169.63  25
   3  -3   2 18964.9 1120.74   1
   3  -3   2 14643.6 1092.45  14
   3  -3   2 16648.9 1112.61  34
   3  -3   2 18873.8 1171.07  35
  -3  -3  -2 16134.5 1167.53  35
  -3  -3  -2 14387.1 1214.53  40
   3  -3   2 15580.2 1105.39  10
   3  -3   3 92.2129 84.2948  36
   3  -3   3 185.844 65.5506   7
   3  -3   3 123.811 70.8766  12
   3  -3   3 170.140 79.3535  14
  -3  -3  -3 186.492 88.5439  12
   3  -3   3 137.651 62.7655  13
  -3  -3  -3 167.246 97.4677   5
   3  -3   3-19.8872 83.3183   5
   3  -3   3 104.909 79.1323   6
  -3  -3  -3 187.576 113.178  25
   3  -3   3 187.645 75.7245   1
  -3  -3  -3 111.646 81.6023   4
   3  -3   3 195.773 78.9671   4
  -3  -3  -3 213.043 113.938  35
   3  -3   3 174.471 81.3522  34
   3  -3   3 184.010 102.847  35
  -3  -3  -3 308.821 116.772  40
  -3  -3  -3 82.0339 77.9938  11
   3  -3   3 145.010 77.7833  10
   3  -3   4 1460.57 216.774  36
   3  -3   4 1986.31 230.570   6
   3  -3   4 1531.32 170.383   7
   3  -3   4 1511.95 177.212  12
  -3  -3  -4 1503.98 191.321  11
  -3  -3  -4 1461.17 196.502  12
   3  -3   4 1640.99 187.573  13
   3  -3   4 1580.18 213.785   5
   3  -3   4 1608.01 183.250   4
  -3  -3  -4 1773.48 218.026   5
  -3  -3  -4 1816.13 236.949  25
  -3  -3  -4 1651.03 204.980   4
   3  -3   4 1576.38 181.742   1
   3  -3   4 1175.37 166.620  15
   3  -3   4 1504.84 188.714  14
  -3  -3  -4 1412.39 221.279  35
   3  -3   4 1944.55 209.384  34
   3  -3   4 1643.89 222.253  35
  -3  -3  -4 1819.48 285.446  40
   3  -3   4 1567.57 198.899  10
   3  -3   5 7384.73 580.410  36
   3  -3   5 7421.50 566.911   6
   3  -3   5 7065.87 510.896   7
  -3  -3  -5 7213.45 536.288  11
  -3  -3  -5 6695.07 538.465  12
   3  -3   5 6540.93 523.132  13
   3  -3   5 7299.31 562.660   5
  -3  -3  -5 9322.24 591.258   5
  -3  -3  -5 6840.91 538.006   4
   3  -3   5 6624.76 515.600   4
  -3  -3  -5 6517.91 529.686  26
   3  -3   5 7043.11 514.388   1
  -3  -3  -5 6742.81 663.211  40
   3  -3   5 9518.50 607.305  35
  -3  -3  -5 7384.69 592.520  35
   3  -3   5 6508.47 537.633  14
   3  -3   5 6762.05 520.505  15
   3  -3   5 7441.13 558.495  10
   3  -3   6 7960.44 654.479  14
   3  -3   6 9263.90 647.410  15
   3  -3   6 11244.1 718.223  35
  -3  -3  -6 9620.35 713.033  35
  -3  -3  -6 8953.68 663.082  12
  -3  -3  -6 10099.6 665.026  11
   3  -3   6 8340.36 650.573  13
   3  -3   6 8947.25 633.850   4
  -3  -3  -6 9747.15 669.919   4
   3  -3   6 9409.11 687.548   5
  -3  -3  -6 8462.66 658.769  26
  -3  -3  -6 8778.65 805.352  40
   3  -3   6 8880.14 628.721   7
   3  -3   6 9203.25 703.712  36
   3  -3   6 8931.03 672.790  10
   3  -3   7 617.591 154.602  36
   3  -3   7 475.619 93.9582   7
  -3  -3  -7 444.329 110.643  33
   3  -3   7 508.209 106.469  15
  -3  -3  -7 386.973 125.517  35
   3  -3   7 618.107 137.957  35
  -3  -3  -7 591.180 127.408  12
  -3  -3  -7 584.392 124.164  11
   3  -3   7 422.495 117.510  14
   3  -3   7 627.338 124.651  13
   3  -3   7 530.564 131.064   5
  -3  -3  -7 429.260 139.112  25
  -3  -3  -7 643.231 130.066  26
  -3  -3  -7 464.553 119.639   4
  -3  -3  -7 327.732 144.358  40
   3  -3   7 554.688 137.149  10
   3  -3   8 2292.94 256.689  35
  -3  -3  -8 2311.74 272.412  35
   3  -3   8 2193.33 255.585  14
   3  -3   8 1775.68 215.399  15
  -3  -3  -8 2325.59 242.345  11
   3  -3   8 1865.06 231.875  13
  -3  -3  -8 2358.94 252.108  12
  -3  -3  -8 2433.27 248.970   4
   3  -3   8 2163.40 263.053   5
  -3  -3  -8 1946.82 242.316  26
  -3  -3  -8 1742.20 258.395  25
  -3  -3  -8 1913.62 332.883  40
   3  -3   8 2447.29 269.156   6
  -3  -3  -8 1855.03 229.062  33
   3  -3   8 2570.48 300.227  36
   3  -3   8 2077.20 256.626  10
  -3  -3  -9 6687.92 524.539  35
   3  -3   9 6936.26 516.244  35
  -3  -3  -9 5812.10 483.921  33
  -3  -3  -9 6229.76 489.164  11
  -3  -3  -9 5980.49 486.597  12
   3  -3   9 5815.91 493.392  13
  -3  -3  -9 6590.96 492.545   4
   3  -3   9 6889.41 539.104   5
  -3  -3  -9 6600.70 540.897  25
  -3  -3  -9 5268.49 490.439  26
  -3  -3  -9 5166.18 609.934  40
   3  -3   9 6309.25 517.284   6
  -3  -3  -9 6593.14 505.987   8
   3  -3   9 6869.16 522.588  14
   3  -3   9 5261.70 464.919  15
   3  -3   9 6217.11 538.880  36
   3  -3   9 5554.79 501.958  10
  -3  -3 -10 2341.35 269.277  35
   3  -3  10 2538.06 277.229  14
   3  -3  10 2129.46 239.842  15
  -3  -3 -10 2387.96 270.728   8
   3  -3  10 2129.70 271.418   6
  -3  -3 -10 2142.53 257.717  33
  -3  -3 -10 2684.84 268.530  12
   3  -3  10 2793.05 282.739  13
  -3  -3 -10 2515.68 260.830   4
   3  -3  10 2650.78 301.753   5
  -3  -3 -10 2328.48 272.200  26
  -3  -3 -10 2288.99 294.028  25
  -3  -3 -10 2029.47 279.825  39
  -3  -3 -10 2002.13 346.112  40
   3  -3  10 2595.11 306.753  36
   3  -3  10 2074.95 271.903  10
  -3  -3 -11 11819.9 788.429  12
   3  -3  11 10359.3 796.259  13
  -3  -3 -11 10906.7 772.118   4
   3  -3  11 11779.1 837.417   5
  -3  -3 -11 12556.9 846.540  25
  -3  -3 -11 12476.7 827.752  26
  -3  -3 -11 7828.63 900.414  40
  -3  -3 -11 12192.1 846.262  39
   3   3  11 10838.2 755.948  21
  -3  -3 -11 10243.9 779.243  33
  -3  -3 -11 10450.0 788.029  35
   3  -3  11 12853.3 833.197   6
  -3  -3 -11 10235.7 777.772   8
   3  -3  11 11101.3 841.851  36
   3  -3  11 10413.1 769.669  15
   3  -3  11 12306.7 820.556  14
   3  -3  12 5299.84 503.263  36
   3   3  12 5097.79 424.682  21
  -3  -3 -12 5444.21 456.895  33
  -3  -3 -12 4858.46 442.246  35
   3  -3  12 5068.38 438.180  15
   3  -3  12 5926.34 484.788   6
  -3  -3 -12 5794.97 461.584   8
  -3  -3 -12 6088.08 459.631  12
   3  -3  12 5771.01 481.841  13
  -3  -3 -12 5586.15 441.409   4
   3  -3  12 5341.27 491.714   5
  -3  -3 -12 5450.31 475.734  26
  -3  -3 -12 5959.58 465.689   1
  -3  -3 -12 6121.24 509.604  39
   3   3  12 6358.95 481.057  22
  -3  -3 -13-40.5201 99.3185  33
   3  -3  13 28.0249 95.4591  36
   3   3  13 15.4594 56.3541  21
  -3  -3 -13 18.7808 82.0116   8
   3  -3  13 23.2856 76.4552  13
  -3  -3 -13 85.6690 76.4376  12
   3  -3  13 26.4861 96.4457   5
  -3  -3 -13 119.638 89.8181  26
  -3  -3 -13 136.904 83.5247   1
  -3  -3 -13 79.8645 87.3899  39
   3   3  13 373.139 118.567  22
  -3  -3 -14 673.254 151.006  39
   3   3  14 359.362 91.6279  21
  -3  -3 -14 299.692 107.262  33
   3  -3  14 245.015 123.794  36
  -3  -3 -14 504.187 112.299   8
   3  -3  14 533.073 137.761  14
   3  -3  14 344.604 118.931  13
   3  -3  14 441.193 133.734   5
  -3  -3 -14 562.081 136.976  26
   3  -3  14 473.026 141.595  10
  -3  -3 -14 364.758 102.533   1
   3   3  14 520.668 128.958  22
  -3  -3 -15-74.2739 98.1953  39
   3   3  15 14.2299 51.8032  21
   3  -3  15 25.8951 102.705  36
  -3  -3 -15 155.812 76.3523   8
  -3  -3 -15 19.3825 74.8292  33
   3  -3  15 22.1945 90.3161  13
   3  -3  15 127.033 98.2313  14
   3  -3  15 74.7664 84.8517   5
  -3  -3 -15 22.5150 84.4711  26
   3  -3  15 22.4558 93.6354  10
   3   3  15 17.1418 88.2345  22
  -3  -3 -15-16.5482 70.6309   1
   3  -3  16 4711.19 411.368  36
   3   3  16 3990.94 324.676  21
  -3  -3 -16 4039.65 331.946   1
   3  -3  16 4306.32 372.903  14
  -3  -3 -16 3253.47 316.909   8
   3  -3  16 4312.84 379.379  13
   3  -3  16 3647.76 377.822   5
  -3  -3 -16 3931.82 368.999  26
   3  -3  16 4494.46 385.180  10
  -3  -3 -16 3783.07 350.789  33
   3   3  16 4471.87 351.318  22
  -3  -3 -16 4524.39 391.707  39
  -3  -3 -17 3663.97 326.394  33
  -3  -3 -17 3217.37 285.179   1
  -3  -3 -17 3951.10 344.522  26
   3  -3  17 3943.03 341.320  10
   3  -3  17 4217.11 343.026  14
   3  -3  17 3575.71 334.830  13
   3  -3  17 3696.47 346.975   5
   3  -3  17 3500.76 348.593  36
   3   3  17 3282.66 287.862  21
   3   3  17 3924.64 310.779  22
  -3  -3 -18 2316.75 227.969  33
   3  -3  18 2375.08 247.859   5
   3  -3  18 2480.49 240.606  13
  -3  -3 -18 1870.54 204.440   9
   3  -3  18 2088.69 229.561  10
  -3  -3 -18 2362.88 241.050  26
   3   3  18 1757.10 183.092  21
   3   3  18 2103.71 198.003  22
   3  -3  18 2429.31 253.878  36
   3  -3  19 156.450 72.4070  10
  -3  -3 -19 115.367 60.7253   9
   3   3  19 102.849 48.6051  22
   3  -3  19 102.808 63.0878  13
   3  -3  19 79.6394 77.0197  36
   3  -3  19 258.039 87.1059   5
   3  -3  20 637.168 107.159  13
   3  -3  20 604.737 105.112  36
   3  -3  20 708.616 111.603   5
   3  -3  20 646.528 101.745  10
  -3  -3 -20 468.722 83.7915   9
   3  -3  21 5321.57 380.592  36
   3  -3  21 6147.19 392.875   5
   3  -3  21 6426.46 388.587  10
  -3  -3 -21 5825.75 383.971  19
  -3  -3 -22 7228.38 451.243  26
  -3  -3 -22 6298.29 433.059  19
   3  -4 -19 3805.56 261.176  19
   3  -4 -18 2165.88 179.341  19
   3  -4 -18 2340.13 181.392   9
  -3  -4  18 2150.74 174.847   5
   3  -4 -17 2499.73 209.591  19
   3  -4 -17 2536.74 195.513   8
   3  -4 -17 2762.66 213.300   9
   3  -4 -17 2651.22 195.340   4
  -3  -4  17 2636.34 205.545   5
   3  -4 -16 43.6896 58.9180  19
   3  -4 -16 66.8640 47.0352   1
   3  -4 -16 98.5566 61.5393   9
  -3  -4  16 44.2084 51.4187   5
   3  -4 -16 128.419 63.0320   4
   3  -4 -16 39.8820 52.2544   8
   3  -4 -15 84.5549 73.7467   4
  -3  -4  15 77.1059 57.3094   5
   3  -4 -15 50.6443 68.1747   9
  -3  -4  15 42.3522 57.4715  15
   3  -4 -15 25.5959 71.8019  12
   3  -4 -15-85.6443 88.2208   1
   3  -4 -15 47.6044 63.1642   8
   3  -4 -14 353.852 92.5798   8
   3  -4 -14 258.812 87.5444  19
  -3  -4  14 206.386 85.9365  15
   3  -4 -14 290.322 97.6535  12
   3  -4 -14 305.963 91.4523   1
  -3  -4  14 333.844 88.2650   5
   3  -4 -14 321.954 105.636   4
   3  -4 -13 832.792 133.392   8
   3  -4 -13 410.122 109.147  19
  -3  -4  13 573.943 124.199  15
   3  -4 -13 752.213 138.338  12
   3  -4 -13 189.589 103.738   1
  -3  -4  13 571.800 110.360   5
   3  -4 -13 546.675 129.052   4
   3  -4 -12 626.866 127.127   8
  -3  -4  12 559.865 122.351  15
   3  -4 -12 400.749 111.562  19
   3  -4 -12 742.483 148.555  12
   3  -4 -12 373.180 120.715   1
  -3  -4  12 440.239 108.444   5
   3  -4 -12 476.701 131.904   4
  -3  -4  11 678.584 123.993   5
   3  -4 -11 253.922 121.492   4
   3  -4 -11 172.525 96.3720  35
   3  -4 -11 406.655 114.051   8
   3  -4 -11 206.720 96.5834  19
   3  -4 -11 247.398 112.853   1
   3  -4 -11 141.362 121.664   9
   3  -4 -11 440.122 135.731  12
  -3  -4  11 492.287 130.456  15
   3  -4 -10 2204.48 254.643  35
  -3  -4  10 3136.00 298.045  15
   3  -4 -10 2645.36 286.020   4
  -3  -4  10 2602.00 273.122   5
  -3  -4  10 2812.21 269.398   4
   3  -4 -10 2982.00 290.016   1
   3  -4 -10 2589.59 285.474  12
   3  -4 -10 2927.83 280.094   9
   3  -4  -9 2829.68 307.529   9
  -3  -4   9 3588.58 313.264  12
   3  -4  -9 3139.44 317.218  34
   3  -4  -9 3042.07 315.358  35
   3  -4  -9 3205.84 323.338   1
  -3  -4   9 3325.42 312.292   4
   3  -4  -9 3651.05 334.243   4
  -3  -4   9 3330.44 313.069   5
   3  -4  -8-95.3090 118.922   9
  -3  -4   8 135.483 86.3015  12
   3  -4  -8 19.9632 90.8472   8
   3  -4  -8 20.5984 83.8467  34
   3  -4  -8 21.8875 105.402  35
   3  -4  -8-41.3613 123.407   1
   3  -4  -8 243.319 118.151   4
  -3  -4   8 81.2471 80.5891   4
  -3  -4   8 97.2033 90.2217   5
   3  -4  -7 113.769 93.9646   9
  -3  -4   7 244.617 105.857  12
   3  -4  -7 326.358 123.904   8
  -3  -4   7 312.456 109.779  35
   3  -4  -7 257.947 113.771  35
   3  -4  -7 309.689 116.647  34
  -3  -4   7 212.510 105.069   4
  -3  -4   7 235.556 93.8639   5
   3  -4  -6 522.690 123.071   9
   3  -4  -6 537.147 135.134  11
  -3  -4   6 528.813 130.146  12
   3  -4  -6 498.872 140.036  12
   3  -4  -6 534.259 130.728   8
  -3  -4   6 589.508 137.422  35
   3  -4  -6 642.064 158.880  35
   3  -4  -6 656.987 140.903  34
  -3  -4   6 504.325 134.632   4
  -3  -4   6 496.119 123.917   5
   3  -4  -5 5788.36 468.047   9
   3  -4  -5 6377.67 479.893  11
  -3  -4   5 5574.71 483.997  12
   3  -4  -5 6588.03 502.531  12
   3  -4  -5 5904.80 484.011   8
   3  -4  -5 5757.38 510.563  35
   3  -4  -5 6316.83 490.943  34
  -3  -4   5 5741.71 502.908  35
   3  -4  -5 5479.47 484.034   1
   3  -4  -5 6133.89 498.121   4
  -3  -4   5 6031.21 486.041   5
  -3  -4   5 5748.46 490.029   4
   3  -4  -4 208.333 93.9718   9
   3  -4  -4 145.555 117.042  12
   3  -4  -4 124.455 117.068  11
  -3  -4   4 176.296 100.738  12
  -3  -4   4 179.194 89.8463   8
   3  -4  -4 202.587 114.054   8
  -3  -4   4 128.931 115.361  35
   3  -4  -4 260.899 124.238  34
   3  -4  -4 238.311 142.871  35
   3  -4  -4 232.469 137.672   4
   3  -4  -4 107.797 106.096   1
  -3  -4   4 45.0648 105.002   4
  -3  -4   4 378.954 131.231   5
   3  -4  -4 21.9257 132.695   5
   3  -4  -3 8897.82 699.640   9
  -3  -4   3 11095.6 737.558  11
   3  -4  -3 10931.5 731.465  11
   3  -4  -3 11448.4 758.897  12
  -3  -4   3 9675.85 740.603  12
  -3  -4   3 8021.05 706.054   8
   3  -4  -3 10362.1 736.208   8
   3  -4  -3 10950.9 757.037   4
  -3  -4   3 11428.8 753.633   5
   3  -4  -3 11110.2 767.172   5
  -3  -4   3 10158.9 752.824   4
   3  -4  -3 10391.5 747.684   1
   3  -4  -3 9757.75 775.289  35
  -3  -4   3 10766.9 785.260  35
   3  -4  -3 10504.8 736.671  34
  -3  -4   2 3944.48 379.356  35
   3  -4  -2 3037.02 358.046  35
   3  -4  -2 3532.81 328.470  34
   3  -4  -2 3661.99 337.632  12
   3  -4  -2 3257.14 314.435  11
  -3  -4   2 3907.18 355.913  12
  -3  -4   2 3998.64 339.464  11
   3  -4  -2 2682.30 303.042   8
  -3  -4   2 3477.31 329.701   8
  -3  -4   2 3478.03 337.376  25
  -3  -4   2 3063.16 304.768   1
   3  -4  -2 2756.59 309.609   1
   3  -4  -2 3598.16 338.637   4
  -3  -4   2 4064.97 364.096   5
   3  -4  -2 3316.55 353.378   5
  -3  -4   1 2648.32 305.921  35
   3  -4  -1 1926.87 231.092  34
   3  -4  -1 2198.20 286.499  35
   3  -4  -1 2115.15 241.161  12
   3  -4  -1 2079.81 229.933  11
  -3  -4   1 2140.21 244.381  11
   3  -4  -1 1627.75 211.892   8
  -3  -4   1 1394.61 214.718   8
  -3  -4   1 2136.05 256.013  25
  -3  -4   1 2028.27 232.604   1
   3  -4  -1 2142.11 243.820   1
  -3  -4   1 2228.77 268.459   5
   3  -4  -1 1480.52 243.399   5
   3  -4  -1 2496.28 261.332   4
   3  -4   0 37.4385 97.5985  34
   3  -4   0 213.560 97.9987  12
   3  -4   0 238.953 98.2253  11
  -3  -4   0 485.373 130.290  11
  -3  -4   0 287.043 114.708   8
   3  -4   0 290.947 93.4325   8
  -3  -4   0 242.432 113.547  25
   3  -4   0 326.268 107.355   1
  -3  -4   0 551.137 144.087   4
   3  -4   0 405.346 119.099   4
  -3  -4   0 389.786 114.603   1
  -3  -4   0 342.431 153.031   5
   3  -4   0 21.7444 148.868   5
   3  -4   1 331.781 107.000  34
   3  -4   1 168.498 100.322  12
  -3  -4  -1 260.017 115.817  12
   3  -4   1 201.860 90.3519  11
  -3  -4  -1 222.469 107.610  11
  -3  -4  -1 314.570 112.859   8
  -3  -4  -1 99.9354 97.4680  25
   3  -4   1 290.359 102.756   1
  -3  -4  -1 519.862 137.268   4
   3  -4   1 256.330 111.486   4
  -3  -4  -1 321.208 114.479   1
   3  -4   1 65.2155 121.133   5
  -3  -4  -1 282.841 129.441   5
   3  -4   2 106.056 125.349  35
  -3  -4  -2 29.2316 109.658  35
  -3  -4  -2 55.1811 80.2599  11
   3  -4   2-89.2599 102.726  12
  -3  -4  -2-64.0056 95.0971  12
   3  -4   2-16.5328 70.5543  11
  -3  -4  -2 67.9244 89.7937   8
  -3  -4  -2-25.4673 86.6986  25
   3  -4   2-57.0230 108.000   4
  -3  -4  -2-22.0687 87.5224   1
   3  -4   2 67.7281 81.5180   1
   3  -4   2 239.293 117.094   5
  -3  -4  -2 60.6500 97.3313   5
   3  -4   3 457.351 132.471   5
  -3  -4  -3 311.023 101.008   9
   3  -4   3 439.161 112.040  10
   3  -4   3 654.143 129.978  12
  -3  -4  -3 601.347 125.007  11
  -3  -4  -3 588.512 139.078  12
   3  -4   3 757.730 130.306  11
  -3  -4  -3 488.400 147.794  25
  -3  -4  -3 374.397 144.808  35
   3  -4   3 1004.19 179.835  35
  -3  -4  -3 565.345 135.699   8
  -3  -4  -3 562.361 133.926   4
   3  -4   3 778.743 136.769   4
  -3  -4  -3 676.272 147.208   1
  -3  -4  -4 2180.96 236.377   9
   3  -4   4 2306.16 244.449  10
  -3  -4  -4 1655.45 240.085   1
  -3  -4  -4 2485.66 252.530  11
  -3  -4  -4 2529.90 262.590  12
   3  -4   4 2179.85 229.799  11
   3  -4   4 2345.03 239.102   4
   3  -4   4 2472.33 278.406   5
  -3  -4  -4 2190.30 257.180   4
  -3  -4  -4 1742.09 247.728   8
   3  -4   4 3008.53 307.505  35
  -3  -4  -4 2020.95 281.749  35
  -3  -4  -5 13728.7 1021.98   1
  -3  -4  -5 16599.1 1031.60  12
  -3  -4  -5 15780.1 1009.27  11
   3  -4   5 14750.8 982.106  11
  -3  -4  -5 15195.5 1016.45   4
   3  -4   5 15770.6 1036.69   5
  -3  -4  -5 12687.9 988.068   9
   3  -4   5 14657.5 1004.94  10
   3  -4   5 17404.9 1063.24  35
  -3  -4  -5 15170.2 1065.63  35
  -3  -4  -6 56.8318 103.591   4
  -3  -4  -6 19.4366 113.394  12
  -3  -4  -6 138.962 95.0161  11
   3  -4   6 345.209 122.739   5
   3  -4   6 57.8257 91.3260  10
  -3  -4  -6 19.1043 76.0055   9
  -3  -4  -6 231.533 112.415  35
   3  -4   6 156.438 113.372  35
  -3  -4  -7 7087.67 592.674  35
  -3  -4  -7 8217.60 577.499   4
   3  -4   7 8185.74 596.242   5
  -3  -4  -7 8186.69 580.865  12
  -3  -4  -7 8164.90 570.025  11
  -3  -4  -7 6953.48 571.008   8
  -3  -4  -7 6537.14 553.909   9
   3  -4   7 7297.01 569.584  10
  -3  -4  -8 1544.31 203.077   9
   3  -4   8 1399.15 195.775  10
   3  -4   8 1569.39 218.466   5
  -3  -4  -8 1763.08 219.676   1
  -3  -4  -8 1639.53 208.496   4
  -3  -4  -8 1729.81 215.845  12
  -3  -4  -8 1729.59 225.538  35
  -3  -4  -8 1700.77 217.308   8
  -3  -4  -9-73.0906 87.9978   9
   3  -4   9-76.5014 95.3327  10
   3  -4   9-40.5709 92.3069   5
   3  -4   9 22.0865 104.439  36
  -3  -4  -9 173.641 103.872   1
  -3  -4  -9-79.4392 83.0670   4
  -3  -4  -9-16.7947 83.7218  12
  -3  -4  -9-19.9682 81.2770  35
  -3  -4  -9-36.7539 85.2824   8
  -3  -4 -10 1721.23 202.261   8
  -3  -4 -10 1760.99 205.282   9
   3  -4  10 1168.10 190.289  10
   3  -4  10 1748.99 212.428   5
  -3  -4 -10 1535.56 185.843   4
   3  -4  10 1481.42 218.485  36
  -3  -4 -10 1704.70 209.982   1
  -3  -4 -10 1383.85 196.455  12
  -3  -4 -10 1927.40 208.529  35
   3   4  10 2200.28 210.224  22
  -3  -4 -11 202.014 80.0567   8
  -3  -4 -11 98.2722 85.6776   9
   3  -4  11 35.3449 78.8496  10
   3  -4  11 128.408 83.5243   5
   3  -4  11 38.7389 91.6396  36
  -3  -4 -11 16.3486 78.7875   1
  -3  -4 -11 25.5600 70.8164   4
  -3  -4 -11 70.2858 73.5557  12
  -3  -4 -11-14.7870 63.2019  35
   3   4  11 79.6716 76.4904  22
  -3  -4 -12 97.0117 70.6888   8
   3  -4  12 115.663 84.1091  10
  -3  -4 -12 105.631 76.8869   9
  -3  -4 -12 117.089 64.0410   4
   3  -4  12 119.709 78.2332   5
   3  -4  12 193.477 95.0337  36
  -3  -4 -12 160.230 78.8391   1
  -3  -4 -12 171.313 77.5744  12
  -3  -4 -12 173.914 62.9515  35
   3   4  12 172.770 70.7816  22
   3  -4  13 46.5661 67.7375  36
   3  -4  13 15.0926 72.6695  10
   3  -4  13 30.8263 70.1254   5
   3   4  13-19.0054 56.7051  22
  -3  -4 -13-25.2719 59.7479   1
  -3  -4 -13-59.6836 65.1715   8
  -3  -4 -13-49.7136 55.0365  12
   3  -4  14 217.300 74.5271   5
   3   4  14 130.135 51.0916  22
   3  -4  14 134.417 70.6629  10
  -3  -4 -14 49.0094 56.2077   8
  -3  -4 -14 168.497 64.7208   1
  -3  -4 -14 145.067 66.2336  19
  -3  -4 -15 1131.58 121.184   1
  -3  -4 -15 1243.90 132.159  19
  -3  -4 -15 1159.93 119.045   8
  -3  -4 -15 1167.88 133.984   9
   3  -4  15 1417.36 151.482   5
  -3  -4 -16 910.301 92.2777   1
  -3  -4 -16 959.997 109.895  19
   3  -4  16 1093.21 122.496   5
  -3  -4 -17 1078.80 107.893  19
   3  -4  17 1310.87 117.690   5
   3  -4  17 1351.35 121.458  10
  -3  -4 -17 1288.75 116.155   9
   3  -5  -9-11.6881 34.4657   4
   3  -5  -8 2418.91 179.119  12
  -3  -5   8 2186.75 168.949  11
   3  -5  -8 1978.58 171.668   1
   3  -5  -7 1976.21 158.846  12
  -3  -5   7 1723.43 151.179  11
   3  -5  -7 1707.40 155.716   1
   3  -5  -6 200.209 58.3137   1
   3  -5  -6 387.826 70.9861  12
   3  -5  -6 298.140 72.8954   4
   3  -5  -5 878.277 109.063   1
  -3  -5   5 1127.26 117.409   4
   3  -5  -5 1122.19 122.991   4
  -3  -5   4 164.430 62.7668   4
   3  -5  -4 248.534 67.5219   4
  -3  -5   3 205.043 69.0480   4
   3  -5  -3 147.582 66.3900   4
  -3  -5   3 139.004 61.1305  12
  -3  -5   3 245.697 67.6255  11
  -3  -5   2 791.691 111.070   4
  -3  -5   2 705.757 106.200  12
  -3  -5   2 798.144 116.643  35
  -3  -5   1 413.834 86.2563  12
  -3  -5   1 473.314 83.7428  11
  -3  -5   1 379.430 86.9118  35
  -3  -5   0 4998.51 334.763  11
  -3  -5   0 4519.93 338.596  12
  -3  -5   0 4065.16 344.254  35
  -3  -5  -1 170.787 77.6594   4
  -3  -5  -2 6052.98 394.258   4
  -3  -5  -2 4878.31 396.287  35
  -3  -5  -3 708.108 102.758  12
  -3  -5  -3 616.058 96.8415   4
  -3  -5  -3 577.206 103.090  35
  -3  -5  -4 63.4583 54.7393  35
  -3  -5  -4 84.1322 45.4653   8
  -3  -5  -4 104.144 52.6936  12
   3   5   4 95.6521 43.8945  22
  -3  -5  -4 166.060 59.2826   4
  -3  -5  -5 840.170 102.115  12
  -3  -5  -5 784.287 97.6493   4
  -3  -5  -5 869.267 105.350  35
  -3  -5  -5 701.688 89.1401   8
  -3  -5  -6 40.7979 45.0714  12
  -3  -5  -6 38.8059 35.3484   1
  -3  -5  -6-18.2279 48.8531   4
  -3  -5  -6-26.7572 46.7800   8
  -3  -5  -7 405.265 58.4920   1
  -3  -5  -7 408.825 59.8641   8
   4   0 -29 29.5243 32.9444  27
   4   0 -28 593.834 103.687  27
  -4   0  27-103.673 70.0590  42
   4   0 -27-13.8735 61.8839  27
   4   0 -27 48.7470 53.2294  28
  -4   0  26-159.244 134.865  42
   4   0 -26-121.079 115.416  28
   4   0 -26-66.7219 138.436  27
  -4   0  25-20.1526 66.1096  42
   4   0 -25 35.4668 66.5240  28
   4   0 -25-19.1783 88.9732  27
  -4   0  24 44.3253 106.703  42
   4   0 -24-39.7485 106.979  28
   4   0 -24 42.4243 94.5514  27
  -4   0  23-47.0602 98.1255  42
   4   0 -23-21.4704 73.1175  28
  -4   0  22 3355.12 352.832  42
  -4   0  22 3550.75 471.508  43
  -4   0  22 2923.25 297.467  36
   4   0 -22 3650.94 354.491  27
   4   0 -22 3907.30 358.620  28
  -4   0  21-44.5662 92.9217  21
   4   0 -21-68.5181 88.1779  28
   4   0 -21-23.7937 110.398  27
  -4   0  21 113.854 126.880  43
  -4   0  21-24.4475 94.3844  42
  -4   0  21-18.1363 57.1855  36
   4   0 -20 45226.7 3002.45  28
   4   0 -20 50003.0 3023.98  27
  -4   0  20 48378.5 3003.44  21
  -4   0  20 51887.3 3032.81  42
  -4   0  20 50514.9 3254.95  43
  -4   0  19-207.194 86.4053  42
  -4   0  19-55.9979 134.826  43
   4   0 -19-58.3411 130.050  31
   4   0 -19 22.0250 77.6594  28
   4   0 -19 45.4481 87.7598  27
  -4   0  19-21.1988 74.7501  21
  -4   0  19 60.5993 155.970  41
  -4   0  18 64552.2 4107.81  41
   4   0 -18 63085.7 3853.13  27
   4   0 -18 62191.1 4081.95  31
  -4   0  18 57915.5 3828.06  21
  -4   0  18 68210.7 3862.38  42
  -4   0  18 69519.8 4110.77  43
  -4   0  17 81.4699 82.8845  42
  -4   0  17-51.8768 115.622  43
   4   0 -17-103.613 115.466  31
   4   0 -17 40.6724 69.2437  27
  -4   0  17 37.7173 72.8091  21
  -4   0  17-160.341 161.286  41
  -4   0  16 9100.67 826.389  41
   4   0 -16 8848.23 649.897  27
  -4   0  16 9068.44 647.573  42
   4   0 -16 9591.10 828.540  31
  -4   0  16 8351.84 631.055  21
  -4   0  15-90.8396 101.235  41
   4   0 -15 88.2127 106.184  31
  -4   0  15 48.2865 65.5089  21
   4   0 -15 52.5117 57.4411  27
  -4   0  15 17.3338 68.7606  42
  -4   0  14 7446.55 528.148  42
   4   0 -14 6773.79 649.668  31
  -4   0  14 6870.08 666.214  41
  -4   0  13-37.5837 113.413  41
   4   0 -13-36.6834 81.7560  31
  -4   0  13 14.3861 53.9706  42
  -4   0  12 6952.82 511.578  42
   4   0 -12 7647.05 639.603  31
  -4   0  12 7720.19 650.662  41
  -4   0  11-30.5113 107.516  41
   4   0 -11-60.0857 98.5549  31
  -4   0  11 35.2967 49.0567  42
  -4   0  10 2359.25 218.462  42
   4   0 -10 3168.72 324.994  31
  -4   0  10 2871.78 317.910  41
  -4   0   9 24.5538 86.5254  41
   4   0  -9-24.4119 101.785  31
  -4   0   9-28.7855 63.5601  42
  -4   0   8 6943.53 541.880  41
   4   0  -8 6458.09 532.414  31
  -4   0   7 79.1520 86.4662  41
  -4   0   6 3728.81 333.400  41
  -4   0   5-161.005 85.9302  41
   4   0  -4 100787. 5731.05  20
  -4   0   4 96309.9 5718.86  41
  -4   0   4 92863.0 5698.40  40
  -4   0   3 91.6993 57.3708  40
  -4   0   2 5827.52 418.089  40
   4   0  -1-69.4224 80.9461  37
  -4   0   1-44.6805 74.0510  40
   4   0   0 17555.0 1039.50  37
  -4   0   0 14853.0 1008.16  40
   4   0   1 14.2692 71.1137  37
   4   0   2 1225.25 151.799  20
   4   0   2 1107.90 156.501  37
   4   0   3 32.2064 77.5498  37
   4   0   4 74516.2 4472.07  37
   4   0   5 19.4744 79.2473  37
  -4   0  -6 54532.6 3387.46  31
   4   0   6 56818.9 3406.24  37
   4   0   7 9.89058 44.9942  42
  -4   0  -7-23.1983 84.4267  31
   4   0   7-24.1072 93.0564  37
   4   0   8 11208.8 779.441  42
  -4   0  -8 13508.5 899.871  31
   4   0   8 13488.9 910.652  37
   4   0   9-24.3940 70.2256  42
  -4   0  -9-57.3872 140.607  31
   4   0   9-59.7838 138.697  37
   4   0  10 54.0292 56.4719  42
  -4   0 -10 127.236 96.0770  31
   4   0  10 66.3658 124.551  37
  -4   0 -11-35.1232 106.033  31
   4   0  11-73.4360 120.492  37
   4   0  12 8905.75 632.751  42
   4   0  12 8498.10 771.681  37
  -4   0 -12 9167.49 766.964  31
   4   0  13 15.3908 50.4916  22
   4   0  13-17.9488 76.5985  42
   4   0  13-15.1304 49.6374  21
   4   0  13-88.7522 139.864  37
  -4   0 -13 42.4471 86.3582  31
   4   0  14 30262.6 1909.27  21
   4   0  14 31425.3 1933.50  42
  -4   0 -14 29229.5 1897.98  24
  -4   0 -14 29548.7 1896.97  33
  -4   0 -14 34267.8 2140.62  31
   4   0  14 32264.0 2143.25  37
   4   0  14 32227.9 1916.99  22
   4   0  15 52.7932 64.0444  21
   4   0  15-21.0601 87.8078  42
  -4   0 -15 47.9512 54.4137  33
   4   0  15 15.9376 52.2830  16
   4   0  15-35.7416 70.8737  30
   4   0  15 17.7065 64.4405  22
   4   0  15-104.562 125.851  37
   4   0  16 22753.0 1409.85  21
   4   0  16 22298.6 1432.66  42
  -4   0 -16 22042.7 1634.36  31
   4   0  16 20743.1 1384.48  16
   4   0  16 22368.7 1650.98  37
   4   0  16 23227.4 1415.04  30
  -4   0 -16 20189.7 1383.28  33
   4   0  16 21969.3 1407.36  22
   4   0  17 39.4006 78.1293  21
   4   0  17 94.7230 91.4104  42
   4   0  17 19.3538 72.6032  30
  -4   0 -17-225.070 204.776  31
  -4   0 -17-34.4922 76.8707  33
   4   0  17-59.0944 240.449  37
   4   0  17 59.0278 78.0327  22
   4   0  17 16.9630 59.7741  16
   4   0  18 61.1504 76.5288  21
   4   0  18 24.5281 102.315  42
  -4   0 -18 34.7816 67.2025  33
   4   0  18 33.9838 53.6448  16
  -4   0 -18 58.5910 106.662  31
   4   0  18 157.503 84.0760  30
   4   0  18 121.792 94.2223  22
   4   0  18-61.4430 111.849  37
   4   0  19-41.3406 77.5452  21
   4   0  19 74.6985 98.7513  42
   4   0  19 20.5364 77.0429  22
  -4   0 -19 59.8483 108.907  31
   4   0  19 19.5891 75.6197  30
   4   0  19-26.0100 88.5488  36
   4   0  19 49.5725 56.2582  16
  -4   0 -19-17.0644 60.1358  33
   4   0  19-62.5671 113.854  37
   4   0  20 62.3084 126.773  37
   4   0  20 41.0340 81.3826  22
  -4   0 -20 179.152 153.684  31
   4   0  20-18.9868 69.1168  30
   4   0  20 152.945 98.4090  36
   4   0  20 46.3925 61.3485  16
   4   0  20-16.6835 58.8091  10
  -4   0 -20 48.5372 58.9014  33
   4   0  20-20.4596 78.9913  21
   4   0  21 19.6920 76.0133  22
   4   0  21-53.4811 79.4598  30
   4   0  21 72.9413 101.373  36
   4   0  21 19.7366 86.1191  21
   4   0  22 403.960 136.714  36
   4   0  22 683.569 132.543  22
  -4   0 -22 528.840 160.087  27
   4   0  22 718.453 137.399  21
   4   0  23-40.1838 103.413  36
   4   0  23 16.5119 73.6041  22
  -4   0 -23-133.807 112.716  27
   4   0  23 99.8516 77.2121  21
   4   0  24 467.486 118.102  36
   4   0  24 850.188 128.766  22
  -4   0 -24 930.942 142.543  27
   4   0  24 750.410 128.895  21
   4   0  25 14.7361 55.2854  38
   4   0  25 28.3207 65.6981  36
   4   0  25-22.5966 58.1553  22
  -4   0 -25-41.3310 77.2736  27
   4   0  25-35.5054 55.9576  21
   4   0  26 215.345 64.8651  36
   4   0  26 284.407 57.0796  22
  -4   0 -26 159.677 67.7167  27
   4   0  27 14.5552 31.7561  36
  -4   0 -27-7.11725 34.2661  27
   4   1 -28-27.7971 51.7787  27
   4   1 -27 3415.88 254.658  27
   4  -1 -27 3421.12 254.935  27
  -4  -1  26 719.310 107.810  13
  -4   1  26 763.127 125.179  42
  -4  -1  26 881.069 128.649  42
   4   1 -26 869.872 132.107  27
   4   1 -26 1127.73 149.259  28
   4  -1 -26 920.933 131.159  27
   4  -1 -26 1131.54 152.419  39
  -4  -1  25 5479.65 420.256  13
  -4   1  25 5571.14 441.670  42
  -4  -1  25 5114.16 431.992  42
  -4   1  25 4723.77 402.876  36
   4  -1 -25 6362.42 469.367  39
   4   1 -25 6545.80 464.510  28
   4   1 -25 6431.41 452.856  27
   4  -1 -25 5337.55 434.931  27
  -4  -1  24 5293.25 437.402  42
  -4   1  24 5171.20 435.921  42
   4  -1 -24 5144.96 434.061  27
   4   1 -24 5552.29 440.452  27
   4   1 -24 5199.14 442.728  28
  -4  -1  24 5281.00 420.464  13
  -4  -1  23 5022.22 419.041  42
  -4   1  23 4104.35 401.337  42
   4   1 -23 5240.68 427.666  28
   4   1 -23 5219.26 418.228  27
   4  -1 -23 3748.03 389.149  27
  -4   1  22 76.7465 76.2012  21
   4   1 -22-215.089 115.847  27
   4   1 -22-23.1147 103.109  28
   4  -1 -22-64.5870 109.137  27
  -4   1  22-44.4470 90.5173  42
  -4  -1  22-130.058 92.5937  42
  -4  -1  21 17.7403 55.9132  32
  -4   1  21-22.7302 107.460  42
  -4  -1  21-22.2052 104.978  42
  -4  -1  21 183.057 146.885  43
  -4   1  21-52.4378 106.682  43
   4  -1 -21-15.1304 81.4417  19
  -4   1  21 19.7202 69.4896  21
   4   1 -21 71.4114 86.6301  28
   4  -1 -21 88.9156 103.126  27
   4  -1 -21-55.7156 84.4866  28
   4   1 -21-66.6098 119.512  27
   4  -1 -21 39.0693 75.4057  26
  -4   1  20 3686.58 361.419  21
  -4  -1  20 5013.22 388.135  32
  -4   1  20 4634.86 401.535  42
  -4  -1  20 3512.32 371.730  42
  -4   1  20 4998.83 564.541  43
  -4  -1  20 4511.44 566.876  43
   4  -1 -20 4608.37 364.217  19
   4  -1 -20 4606.93 406.938  27
   4  -1 -20 3926.32 366.016  28
   4   1 -20 4493.56 408.181  28
   4   1 -20 4352.33 396.161  27
   4  -1 -20 4022.93 377.814  26
   4  -1 -19 1931.46 256.148  26
  -4   1  19 2657.98 267.562  21
  -4  -1  19 2390.20 259.038  32
   4  -1 -19 2536.03 250.868  19
   4  -1 -19 2703.84 267.111  28
   4  -1 -19 2267.18 271.600  27
   4   1 -19 2960.38 301.138  28
   4   1 -19 3093.52 299.604  27
  -4   1  19 2862.62 294.020  42
  -4  -1  19 2805.11 288.220  42
  -4  -1  19 1779.50 369.529  43
   4  -1 -19 2204.63 245.583   4
   4   1 -18 19009.1 1209.62  27
   4  -1 -18 16354.5 1169.72  28
   4  -1 -18 18974.9 1210.48  27
  -4   1  18 17594.1 1176.98  21
  -4   1  18 18432.2 1200.82  42
  -4  -1  18 18629.3 1201.96  42
  -4  -1  18 19493.9 1461.15  43
  -4  -1  18 18259.4 1420.38  41
  -4   1  18 18705.8 1432.11  41
   4  -1 -18 18742.0 1199.54  26
   4  -1 -18 16742.0 1162.08   4
   4  -1 -18 17786.5 1167.58  19
   4  -1 -17 2380.61 239.577  28
   4  -1 -17 2431.03 258.814  27
   4   1 -17 2012.11 239.262  27
  -4   1  17 2198.81 232.572  21
  -4   1  17 2652.98 263.041  42
  -4  -1  17 2567.27 253.869  42
  -4  -1  17 2310.91 389.111  43
  -4   1  17 2372.53 380.633  41
  -4  -1  17 2333.42 369.075  41
   4  -1 -17 2372.14 252.781  26
   4  -1 -17 1543.22 209.203   4
   4  -1 -17 1894.75 217.392  19
   4   1 -16 15981.3 1035.11  27
   4  -1 -16 14694.3 1024.54  27
   4  -1 -16 13757.8 1001.32  28
   4  -1 -16 15497.7 1026.27  26
  -4   1  16 14628.7 1003.20  21
  -4   1  16 16396.7 1033.73  42
  -4  -1  16 15963.2 1028.44  42
  -4  -1  16 17348.8 1286.89  43
  -4   1  16 14661.3 1200.63  41
  -4  -1  16 17003.2 1237.12  41
   4  -1 -16 14550.4 1004.37   4
   4  -1 -16 15819.2 1008.86  19
   4  -1 -15 8149.81 581.914  26
  -4   1  15 7614.44 553.918  21
  -4   1  15 8495.50 745.730  41
  -4  -1  15 7893.39 731.751  41
   4  -1 -15 7349.29 557.448  28
   4   1 -15 6851.81 564.089  27
   4  -1 -15 7069.46 567.741  27
   4   1 -15 8049.36 734.646  31
   4  -1 -15 7498.96 716.178  31
  -4   1  15 8585.85 578.743  42
  -4  -1  15 8027.14 572.090  42
  -4  -1  15 9421.39 811.015  43
   4  -1 -15 7624.56 559.961   4
   4  -1 -14 15345.7 1039.98   4
   4   1 -14 15427.6 1049.55  27
   4  -1 -14 14675.4 1045.35  27
  -4   1  14 17038.1 1055.80  42
  -4  -1  14 15830.0 1045.67  42
  -4  -1  14 18997.5 1299.14  43
   4  -1 -14 16574.1 1215.22  31
   4   1 -14 18055.8 1230.97  31
   4  -1 -14 15917.6 1056.93  26
  -4  -1  14 16995.8 1227.43  41
  -4   1  14 16773.8 1227.62  41
   4   1 -13 3170.24 382.366  31
   4  -1 -13 3137.77 381.726  31
  -4   1  13 3124.60 384.043  41
  -4  -1  13 3534.16 405.454  41
  -4   1  13 3384.46 284.940  42
  -4  -1  13 2962.58 272.132  42
  -4   1  12 310.999 134.118  41
  -4  -1  12 272.792 124.882  41
  -4   1  12 185.620 69.6562  42
  -4  -1  12 287.588 78.3360  42
   4  -1 -12 206.384 117.930  31
  -4   1  11 312.233 76.3403  42
  -4  -1  11 142.297 55.8923  42
  -4   1  11 124.937 124.265  41
  -4  -1  11 30.8123 119.348  41
  -4  -1  10 85.6432 51.6789  42
  -4  -1  10 71.2577 112.357  43
  -4   1  10 97.8333 60.2790  42
  -4   1  10-28.0757 119.873  41
  -4   1   9 8482.94 576.847  42
  -4  -1   9 10277.6 747.049  43
  -4  -1   9 8158.24 572.497  42
  -4   1   9 9315.79 686.129  41
  -4  -1   9 9143.82 684.186  41
  -4  -1   8 103321. 6379.80  43
  -4  -1   8 104809. 6330.86  41
  -4   1   8 108911. 6338.82  41
  -4  -1   7 9130.53 726.704  43
  -4   1   7 9781.08 703.986  41
  -4  -1   7 9929.90 704.623  41
   4  -1  -6 19152.8 1307.32  20
  -4  -1   6 20677.7 1338.11  43
  -4   1   6 20768.4 1304.17  41
  -4  -1   6 19800.4 1296.69  41
   4  -1  -5 5574.03 450.760  20
   4   1  -5 5415.91 446.173  20
  -4  -1   5 5791.83 440.884  41
  -4  -1   5 5666.33 467.228  43
  -4   1   5 6030.70 447.430  41
   4  -1  -4 8188.09 590.626  20
   4   1  -4 7957.53 591.762  20
  -4   1   4 8036.44 581.728  41
  -4  -1   4 8699.82 605.571  43
  -4  -1   4 8268.17 580.424  41
   4  -1  -3 846.396 136.158  20
   4   1  -3 805.992 130.636  20
  -4  -1   3 986.581 138.749  43
  -4   1   3 789.925 127.111  41
  -4  -1   3 877.580 127.255  41
  -4  -1   2 2112.72 193.522  43
   4   1  -2 1766.75 202.760  20
   4  -1  -2 2201.49 216.205  20
  -4  -1   1 2629.18 211.113  43
   4  -1  -1 2602.96 237.987  20
   4   1  -1 2392.16 235.850  20
   4   1   0 30307.7 1744.80  37
  -4  -1   0 25855.6 1677.98  43
   4  -1   0 30631.6 1736.50  20
   4   1   0 28795.9 1733.11  20
   4  -1   1 11440.1 801.091  37
   4   1   1 11891.9 803.902  37
   4   1   1 12578.5 804.295  20
   4  -1   1 12272.1 798.547  20
   4   1   2 20928.7 1337.29  37
   4  -1   2 21102.9 1335.83  37
   4   1   3 11708.1 807.170  37
   4  -1   3 12017.5 808.549  37
   4   1   4 15305.9 998.850  37
   4  -1   4 14447.3 989.568  37
   4   1   5-20.2889 84.5922  37
   4  -1   5-19.8955 74.6347  37
  -4   1  -5-18.8501 61.8370  31
  -4  -1  -5 95.7042 71.8038  31
  -4  -1  -6 7128.03 508.701  39
   4   1   6 7884.61 594.996  37
   4  -1   6 7894.67 593.464  37
  -4  -1  -6 7832.56 585.465  31
  -4   1  -6 7520.36 580.574  31
  -4  -1  -7 5077.42 382.989  39
   4   1   7 5413.17 473.394  37
   4  -1   7 6115.24 488.481  37
  -4  -1  -7 4769.35 449.847  31
  -4   1  -7 5606.68 465.128  31
   4   1   8 668.263 157.701  37
   4  -1   8 961.728 178.230  37
  -4  -1  -8 724.947 107.638  39
   4   1   8 719.810 112.028  42
   4  -1   8 736.865 107.975  42
  -4  -1  -8 580.020 137.937  31
  -4   1  -8 730.670 152.268  31
   4  -1   9 9175.08 720.557  37
   4   1   9 8301.12 707.771  37
  -4  -1  -9 8615.76 603.816  39
   4  -1   9 9167.24 607.380  42
   4   1   9 8677.40 601.112  42
  -4  -1  -9 8409.28 698.249  31
  -4   1  -9 9775.76 723.070  31
   4   1  10 3789.13 420.557  37
   4  -1  10 3965.49 426.266  37
  -4  -1 -10 3715.25 311.345  39
   4   1  10 3820.43 314.505  42
   4  -1  10 3727.83 311.871  42
  -4   1 -10 3512.34 394.663  31
  -4  -1 -10 4127.18 411.169  31
   4  -1  11 27558.3 1812.54  37
   4   1  11 27683.5 1816.75  37
  -4  -1 -11 26883.0 1794.56  31
  -4   1 -11 29458.3 1815.70  31
  -4  -1 -11 25359.9 1648.51  39
   4   1  11 26385.4 1651.98  42
   4  -1  11 25590.9 1649.60  42
   4  -1  12 3394.31 297.490  16
  -4  -1 -12 2949.02 286.149  39
   4   1  12 3835.87 310.088  21
   4   1  12 3402.07 292.704  29
  -4  -1 -12 2568.54 372.788  31
  -4   1 -12 2699.51 380.134  31
   4  -1  12 3226.53 301.861  30
   4   1  12 3390.12 300.826  42
   4  -1  12 3627.44 307.077  42
  -4  -1 -12 3214.83 299.138  24
  -4  -1 -12 3007.28 294.561  33
   4   1  12 3336.57 297.046  22
   4  -1  12 3250.33 413.142  37
   4   1  12 3340.60 425.661  37
   4   1  13 323.753 106.077  42
   4  -1  13 310.825 103.824  42
   4   1  13 314.609 175.039  37
   4  -1  13 583.802 193.049  37
   4  -1  13 639.380 139.760  36
   4  -1  13 490.756 96.6231  21
   4   1  13 403.429 98.5345  21
   4  -1  13 568.191 113.184  16
  -4  -1 -13 290.673 86.9410  39
   4  -1  13 330.996 100.287  30
   4   1  13 496.344 103.569  29
  -4   1 -13 588.110 196.267  31
  -4  -1 -13 508.894 165.341  31
  -4  -1 -13 233.689 88.1062  33
  -4  -1 -13 373.202 104.484  24
   4   1  13 452.544 108.557  22
  -4  -1 -14 115.464 99.7004  33
  -4  -1 -14 289.496 86.2975  39
   4  -1  14 265.247 79.8594  21
   4   1  14 150.143 82.6836  21
   4  -1  14 205.263 80.1722  14
   4   1  14 48.6029 198.090  37
   4  -1  14 145.835 171.676  37
   4  -1  14 195.108 94.8312  36
   4  -1  14 284.103 96.6149  22
   4   1  14 238.682 92.4745  22
   4  -1  14 291.478 103.720  30
   4   1  14 153.924 70.5187  29
  -4  -1 -14 91.6224 182.040  31
  -4   1 -14 226.760 165.445  31
   4  -1  14 182.257 83.6938  16
   4   1  14 135.878 85.4642  42
   4  -1  14 177.680 90.5333  42
  -4  -1 -15 40.7182 69.3091  33
   4  -1  15 57.3955 71.7710  16
  -4   1 -15-96.8434 206.640  31
  -4  -1 -15-146.858 188.963  31
   4  -1  15-20.3658 86.9118  30
   4  -1  15-17.7074 64.4440  14
   4  -1  15-156.421 212.155  37
   4  -1  15-25.6785 90.4860  36
   4  -1  15-16.6797 58.7765  21
   4   1  15 19.8576 69.9748  21
   4  -1  15 21.3212 75.1319  22
   4   1  15-35.7332 111.444  22
  -4  -1 -15 56.7984 62.1092  39
   4   1  15-20.7436 73.0968  42
   4  -1  15 42.1942 74.3422  42
  -4  -1 -16 15422.2 1024.02  33
   4  -1  16 15672.5 1019.53  16
  -4  -1 -16 12907.1 991.943  39
   4   1  16 14803.3 1018.38  21
  -4  -1 -16 14575.1 1200.65  31
  -4   1 -16 16699.7 1233.92  31
   4  -1  16 14687.7 1019.01  30
   4  -1  16 13747.1 990.931  14
   4  -1  16 14653.0 1018.37  10
   4  -1  16 14628.3 995.689  21
   4   1  16 15966.8 1016.33  22
   4  -1  16 16223.9 1041.76  22
   4  -1  16 15779.7 1068.63  36
   4   1  16 15162.2 1232.16  37
   4  -1  16 11857.4 1170.51  37
   4  -1  16 16002.8 1035.36  42
   4   1  16 16225.3 1037.97  42
  -4  -1 -17 2125.36 237.685  33
   4   1  17 1495.04 330.643  37
   4  -1  17 2011.28 350.525  37
   4  -1  17 1418.85 230.902  36
   4   1  17 2238.51 246.266  21
   4  -1  17 1868.05 221.395  16
  -4  -1 -17 1026.19 296.753  31
  -4   1 -17 799.440 276.818  31
   4  -1  17 1610.37 218.656  30
   4  -1  17 1952.04 216.237  14
  -4  -1 -17 2041.10 239.654  26
   4  -1  17 1667.15 218.303  10
   4  -1  17 2030.18 244.328  22
   4   1  17 2247.88 238.858  22
   4  -1  17 1913.50 213.145  21
  -4  -1 -17 1599.92 205.228  39
  -4  -1 -18 14701.5 962.505  33
  -4  -1 -18 13577.5 931.674  39
   4   1  18 14121.3 956.204  21
  -4  -1 -18 14307.9 958.743  26
   4  -1  18 14432.1 953.758  10
  -4  -1 -18 10754.0 1086.08  31
  -4   1 -18 13380.1 1136.62  31
   4  -1  18 12800.6 974.300  36
   4   1  18 14124.1 1176.36  37
   4  -1  18 13799.2 1170.08  37
   4   1  18 13711.1 935.159  22
   4  -1  18 13563.1 924.911  21
   4  -1  18 13674.5 961.001  22
   4  -1  18 12819.1 934.317  16
   4  -1  18 13886.5 923.394  14
   4  -1  19 497.318 120.962  16
   4  -1  19 375.022 131.064  36
   4   1  19 530.665 194.831  37
   4  -1  19 352.191 161.912  37
   4   1  19 326.536 114.451  21
   4  -1  19 311.588 97.1845  21
  -4  -1 -19 675.437 139.316  33
   4  -1  19 329.754 90.5370  14
   4  -1  19 341.310 107.504  10
  -4  -1 -19 596.429 114.887  39
   4   1  19 580.005 121.191  30
  -4   1 -19 109.797 151.656  31
  -4  -1 -19 223.319 170.083  31
   4  -1  19 370.411 121.421  22
   4   1  19 421.253 108.515  22
  -4  -1 -19 416.433 121.908  26
  -4  -1 -20 2235.06 258.901  33
  -4  -1 -20 2362.15 270.754  27
  -4   1 -20 2460.30 269.472  27
  -4  -1 -20 2484.84 265.475  26
   4  -1  20 2434.09 260.690  10
   4  -1  20 2513.55 260.147  16
   4   1  20 2461.27 251.012  30
   4  -1  20 2456.71 251.513  21
   4   1  20 2289.40 254.836  22
   4   1  20 2523.70 277.558  21
   4  -1  20 2347.12 277.025  22
   4  -1  20 2700.91 299.904  36
  -4  -1 -21 2481.65 248.844  33
   4  -1  21 1445.70 200.798  21
  -4   1 -21 1705.28 230.455  27
  -4  -1 -21 2297.94 238.574  26
   4  -1  21 2009.34 221.831  10
   4  -1  21 2231.14 232.378  16
   4   1  21 1906.02 211.765  30
  -4  -1 -21 2367.79 260.044  27
   4  -1  21 2320.88 269.558  36
   4  -1  21 2201.27 251.752  22
   4   1  21 2059.08 228.989  22
   4   1  21 2791.46 269.042  21
  -4  -1 -22 3569.41 322.181  33
   4  -1  22 3248.64 299.802  10
  -4   1 -22 3527.84 327.026  27
  -4  -1 -22 3533.48 328.967  27
   4   1  22 3604.74 301.154  30
   4  -1  22 3515.22 345.521  36
   4   1  22 3930.71 325.309  22
   4   1  22 4601.63 355.114  21
   4  -1  22 3784.72 339.654  22
  -4  -1 -22 3301.05 309.694  26
   4  -1  23 361.401 80.0616  10
   4   1  23 541.341 118.076  21
   4  -1  23 184.984 91.0219  36
   4  -1  23 322.340 90.6425  38
  -4   1 -23 280.292 92.6463  27
  -4  -1 -23 408.655 85.1968  26
  -4  -1 -23 225.079 102.029  27
   4   1  23 318.161 87.4079  22
   4  -1  23 298.790 100.805  22
  -4  -1 -24 1384.92 149.615  26
  -4   1 -24 1824.25 185.026  27
  -4  -1 -24 1788.12 183.150  27
   4   1  24 1850.60 191.021  21
   4   1  24 1678.21 170.437  22
   4  -1  24 1599.05 184.412  22
   4  -1  24 1461.19 183.731  36
   4   1  24 1968.95 191.833  38
   4  -1  24 1524.57 173.980  38
   4  -1  25 1400.12 160.507  36
   4   1  25 1532.27 159.353  21
   4   1  25 1367.13 136.023  22
   4  -1  25 1427.77 152.843  22
  -4   1 -25 1375.57 145.395  27
  -4  -1 -25 1684.70 158.443  27
   4   1  26 6561.54 437.909  36
   4  -1  26 6126.51 431.824  36
  -4   1 -26 5897.61 416.899  27
   4   1  26 7123.41 437.424  21
   4  -2 -27 561.468 68.5193   7
  -4  -2  26 5074.04 309.837  13
   4  -2 -26 4225.27 298.401  18
  -4  -2  26 3581.54 304.932   5
   4   2 -26 5396.31 324.158  28
   4  -2 -26 3886.19 314.376   7
   4  -2 -25 28.4975 58.8444  18
   4  -2 -25 183.963 68.3237  39
  -4  -2  25 139.608 62.8343   5
  -4  -2  25 141.361 56.8662  13
   4   2 -25-22.1539 83.8747  28
   4  -2 -24 3501.47 299.419  18
   4  -2 -24 3330.67 286.432  19
   4  -2 -24 4564.75 349.578  39
  -4  -2  24 3568.08 318.309   5
  -4  -2  24 4178.96 318.231  13
   4   2 -24 4311.46 325.728  28
   4  -2 -23 1467.01 174.340  19
   4  -2 -23 1621.75 208.342  39
  -4  -2  23 1619.05 198.639   5
  -4  -2  23 1567.97 188.782  13
   4   2 -23 1656.62 197.090  28
   4  -2 -22 106.231 79.8422  19
   4  -2 -22 243.366 108.784  39
   4   2 -22 90.4651 90.6256  28
  -4  -2  22 237.374 95.8714  13
   4  -2 -21 247.316 83.6984   4
  -4  -2  21 284.006 101.732  13
   4   2 -21 98.4562 101.983  28
   4  -2 -21 137.523 95.8147  19
   4  -2 -20 272.847 90.9105   4
   4  -2 -20 152.954 71.5771   9
   4   2 -20 332.881 111.105  28
  -4  -2  20 196.474 105.867  13
   4  -2 -20 206.322 92.7750  19
   4  -2 -20 223.176 96.0855  26
   4  -2 -19 337.390 105.511  19
   4   2 -19 385.783 115.331  28
   4  -2 -19 350.788 121.901  26
   4  -2 -19 217.648 85.8793   9
  -4  -2  19 661.043 225.865  43
  -4  -2  19 434.300 131.304  13
   4  -2 -19 159.436 95.9454   4
   4  -2 -19 523.148 108.115   2
  -4  -2  18 537.577 143.461  13
   4   2 -18 496.222 125.343  28
   4  -2 -18 249.213 91.0514  27
   4  -2 -18 407.225 133.355  26
   4  -2 -18 535.316 114.860   9
  -4  -2  18 500.451 106.207  10
   4  -2 -18 410.187 96.6277   8
  -4  -2  18 412.396 97.3780  42
   4  -2 -18 565.355 126.375   4
   4  -2 -18 655.612 140.692  19
   4  -2 -17 7570.91 623.621  27
   4   2 -17 9471.81 666.016  28
   4  -2 -17 10785.4 706.937  26
  -4  -2  17 9445.04 643.732  10
   4  -2 -17 9394.37 642.609   9
   4  -2 -17 8659.99 651.731  19
  -4  -2  17 8409.36 668.644  13
   4  -2 -17 8205.72 622.492   8
   4  -2 -17 8873.55 651.702   4
  -4  -2  17 8197.14 624.638  42
   4   2 -16 15565.7 992.821  28
   4  -2 -16 12858.1 950.946  27
   4  -2 -16 15668.6 1015.30  26
  -4  -2  16 13731.2 957.314  10
   4  -2 -16 15103.6 970.167   9
   4  -2 -16 16236.8 1000.38  19
   4  -2 -16 13720.0 983.272  12
  -4  -2  16 13432.6 990.497  13
   4  -2 -16 14362.3 961.291   8
   4  -2 -16 14285.6 978.161   4
  -4  -2  16 13870.6 952.452  42
   4   2 -15 118.426 80.3728  28
   4  -2 -15 69.7417 81.9792  26
   4  -2 -15 17.7699 64.7483   9
  -4  -2  15 90.5943 79.1235  10
   4  -2 -15 44.2162 98.5924  20
  -4  -2  15 67.3017 79.1155  13
   4  -2 -15 80.7580 95.5011  12
   4  -2 -15 69.3260 70.5913   8
   4  -2 -15 98.0976 99.4379   4
  -4  -2  15 31.6810 54.0186  42
  -4  -2  15-64.1268 130.501  43
  -4  -2  14 8081.04 604.984  42
  -4  -2  14 9988.98 903.075  43
   4  -2 -14 8080.82 639.721  12
  -4  -2  14 8113.30 647.003  13
   4   2 -14 9701.98 650.016  28
   4  -2 -14 9365.84 671.236  26
   4  -2 -14 8434.04 639.799   4
   4  -2 -14 7018.90 729.069  20
   4  -2 -14 9063.57 632.060   8
  -4  -2  14 9464.74 641.582  10
   4  -2 -14 8950.94 633.333   9
   4  -2 -14 8584.05 611.100   1
  -4  -2  13 8143.94 561.070  42
  -4  -2  13 8350.10 808.480  43
   4  -2 -13 7781.20 595.638  12
  -4  -2  13 7433.83 593.746  13
   4   2 -13 7361.96 575.538  28
   4  -2 -13 8779.58 621.177  26
   4  -2 -13 8958.59 593.131   9
  -4  -2  13 8184.27 586.044  10
  -4  -2  13 7311.91 679.428  41
   4  -2 -13 8361.03 585.845   8
   4  -2 -13 7407.76 691.479  20
   4  -2 -13 7448.64 561.005   1
   4  -2 -13 7178.86 582.365   4
  -4  -2  12 371.541 109.185  13
   4  -2 -12 599.993 129.282  12
   4   2 -12 582.863 112.072  28
   4  -2 -12 420.822 97.1783   1
  -4  -2  12 480.780 110.965  10
   4  -2 -12 552.156 113.549   9
   4  -2 -12 613.092 114.524   8
   4  -2 -12 702.007 174.410  20
  -4  -2  12 365.564 131.525  41
   4  -2 -12 465.166 122.007   4
  -4  -2  12 434.210 173.510  43
   4  -2 -11 9303.83 692.511  12
  -4  -2  11 9444.06 695.478  13
   4  -2 -11 9710.48 674.027   1
   4  -2 -11 9953.94 688.089   9
  -4  -2  11 9546.98 685.096  10
   4  -2 -11 10776.4 697.021   8
   4  -2 -11 10033.3 786.811  20
  -4  -2  11 10215.5 779.322  41
   4  -2 -11 9715.16 690.296   4
  -4  -2  11 8411.48 841.036  43
   4  -2 -10 11275.1 805.375   4
   4  -2 -10 12738.4 818.706  12
  -4  -2  10 12143.1 819.704  13
   4  -2 -10 11918.3 820.981  26
  -4  -2  10 11888.2 808.053  10
   4  -2 -10 11303.3 800.999   9
   4  -2 -10 12210.3 809.878   8
   4  -2 -10 11058.8 876.024  20
  -4  -2  10 11687.2 877.139  41
   4  -2 -10 12028.0 799.505   1
  -4  -2  10 12941.1 1007.76  43
   4  -2  -9 1604.57 188.591  12
  -4  -2   9 1592.89 192.353  13
   4  -2  -9 1826.16 205.140  26
   4  -2  -9 1551.87 181.315   9
  -4  -2   9 1408.09 220.642  41
   4  -2  -9 2084.41 206.185   8
   4  -2  -9 1822.26 198.648   4
   4  -2  -9 1562.37 231.159  20
  -4  -2   9 1779.71 292.328  43
  -4  -2   8 6292.35 528.322  41
   4  -2  -8 6969.57 543.108  20
  -4  -2   8 7165.29 636.675  43
  -4  -2   7 40517.8 2543.00  41
   4  -2  -7 40013.6 2536.47  20
  -4  -2   7 45745.4 2678.48  43
  -4  -2   6 13295.0 927.400  41
   4  -2  -6 14145.5 907.639  39
   4  -2  -6 13875.7 927.352  20
  -4  -2   6 15351.0 1042.84  43
   4  -2  -5 30646.7 1912.65  39
  -4  -2   5 35816.2 2090.90  40
  -4  -2   5 31800.3 1934.18  41
   4  -2  -5 29419.6 1921.67  20
  -4  -2   5 34564.2 2048.46  43
   4  -2  -4 10435.5 699.982  39
  -4  -2   4 10687.2 714.826  41
   4  -2  -4 10523.2 706.791  20
  -4  -2   3 67904.4 3537.10  40
   4  -2  -3 53547.0 3344.00  20
  -4  -2   2 6306.93 565.413  40
  -4  -2   1 21367.9 1454.38  40
  -4  -2   0 60407.2 3741.63  40
  -4  -2  -1 6661.39 470.539  31
  -4  -2  -1 7584.50 619.614  40
  -4  -2  -2 69.7031 38.2920  31
  -4  -2  -2 32.3770 88.4518  40
  -4  -2  -3 7111.92 546.479  31
  -4  -2  -3 8826.01 692.636  40
  -4  -2  -3 8462.04 570.225  39
  -4  -2  -4 391.205 118.011  31
  -4  -2  -4 888.964 202.813  40
  -4  -2  -4 843.047 130.754  39
  -4  -2  -5 12919.4 906.443  31
   4  -2   5 12658.5 905.956  37
  -4  -2  -5 15191.7 1059.79  40
  -4  -2  -5 13995.1 903.326  39
  -4  -2  -6-61.2855 52.5890  31
  -4  -2  -6 34.2257 71.3634  39
   4  -2   6 20.4598 52.6696  37
  -4  -2  -7 2921.06 322.790  31
   4  -2   7 3604.14 313.521  10
   4  -2   7 3498.26 305.685  14
  -4  -2  -7 3307.67 310.723  25
   4  -2   7 3296.70 300.788   6
   4  -2   7 3445.61 323.075  36
   4   2   7 3422.79 341.268  37
   4  -2   7 2912.96 324.114  37
  -4  -2  -7 3689.78 318.366  39
  -4  -2  -8 7825.39 591.717  35
  -4  -2  -8 7900.97 576.653  33
   4  -2   8 8231.68 581.053  16
   4  -2   8 8549.65 567.572   7
   4  -2   8 8803.71 591.668   6
  -4  -2  -8 7292.52 627.158  31
   4  -2   8 7378.95 586.185  22
  -4  -2  -8 8186.92 598.453  39
   4   2   8 7915.09 570.016  21
  -4  -2  -8 8394.43 600.444  25
   4  -2   8 7844.86 589.214   5
   4  -2   8 7441.59 631.785  37
   4   2   8 7845.55 642.969  37
   4  -2   8 8322.74 614.821  36
   4  -2   8 7093.22 582.976  10
  -4  -2  -9-75.7122 62.0956  35
   4  -2   9 69.7796 69.1870  16
  -4  -2  -9-85.3763 101.876  33
   4  -2   9 80.3261 70.7654  22
  -4  -2  -9 50.4057 59.5782  11
  -4  -2  -9 38.7325 80.7476  25
  -4  -2  -9 59.9056 65.5088  39
   4   2   9-16.0349 56.5067  21
   4  -2   9 70.7418 66.3470   6
   4  -2   9 111.750 83.8451  36
  -4  -2 -10 15357.0 1164.89  31
   4  -2  10 17443.3 1099.04  16
   4  -2  10 17389.9 1099.22   6
   4  -2  10 14036.9 1095.19  22
   4  -2  10 17772.0 1108.78  14
  -4  -2 -10 16797.0 1110.12  25
  -4  -2 -10 17162.7 1115.15  39
   4   2  10 15905.2 1081.89  21
  -4  -2 -10 16388.8 1091.77  33
  -4  -2 -10 17375.3 1100.21  35
   4   2  10 15181.8 1176.43  37
   4  -2  10 16576.8 1133.27  36
   4  -2  10 16654.1 1190.78  37
  -4  -2 -11 351.419 114.113  39
   4   2  11 415.592 106.416  21
   4  -2  11 323.796 127.731  37
   4  -2  11 73.0805 88.5851  38
   4  -2  11 278.059 118.304  36
   4  -2  11 293.584 103.478  16
  -4  -2 -11 349.118 116.762  33
  -4  -2 -11 134.696 141.263  31
   4  -2  11 379.222 103.902  14
  -4  -2 -11 227.564 112.440  25
   4  -2  11 305.072 102.289  10
   4  -2  11 281.968 90.2268   6
   4  -2  11 435.487 126.090  22
  -4  -2 -12 5917.14 601.423  31
  -4  -2 -12 5954.38 485.329   8
   4  -2  12 7071.91 519.749   6
   4  -2  12 6223.43 554.024  36
   4  -2  12 5867.99 605.101  37
   4   2  12 7369.62 525.641  21
   4   2  12 6429.39 518.974  22
   4  -2  12 5393.89 520.258  22
   4  -2  12 7308.79 535.018  14
  -4  -2 -12 6191.77 523.797  25
  -4  -2 -12 6880.82 539.104  39
   4  -2  12 7686.27 554.462  10
  -4  -2 -12 6943.89 528.617  33
  -4  -2 -13 11797.5 1051.03  31
   4   2  13 13315.3 956.968  22
   4  -2  13 15061.6 976.288  14
  -4  -2 -13 13783.9 968.618  25
  -4  -2 -13 14655.8 987.563  39
   4   2  13 15111.0 964.881  21
   4  -2  13 15094.6 961.440   6
   4  -2  13 11792.6 1064.41  37
   4  -2  13 11622.6 981.917  36
  -4  -2 -13 15368.8 981.640  33
   4  -2  13 14810.1 995.261  10
  -4  -2 -14-40.6353 133.303  31
   4  -2  14 19.4629 61.3456   6
   4  -2  14-47.4905 91.6610  10
   4   2  14 20.4803 76.8310  21
  -4  -2 -14 72.3108 93.0443  39
   4  -2  14-21.6742 78.8822  14
   4  -2  14 201.924 125.869  36
   4   2  14-20.0818 89.5120  22
   4  -2  15 3607.29 345.788  16
  -4  -2 -15 4251.43 375.277  26
   4  -2  15 3521.21 352.796  10
   4   2  15 3338.98 332.401  21
  -4  -2 -15 3204.96 344.399  39
   4  -2  15 3716.17 344.981  14
   4  -2  15 3018.78 363.731  36
   4   2  15 3587.38 341.766  22
   4  -2  16 600.210 143.372  16
  -4  -2 -16 533.954 116.380  27
  -4  -2 -16 879.563 168.840  26
   4  -2  16 656.205 150.658  10
   4   2  16 941.153 159.966  21
  -4  -2 -16 576.437 137.832  39
   4  -2  16 728.570 143.925  14
   4  -2  16 314.510 116.242  38
   4  -2  16 847.213 183.924  36
   4   2  16 670.724 144.844  22
   4  -2  17 12105.1 812.364  36
   4   2  17 11069.3 740.048  21
  -4  -2 -17 10171.5 753.537  26
   4  -2  17 10596.6 753.021  10
  -4  -2 -17 9921.02 742.485  39
   4  -2  17 10223.5 739.877  16
   4  -2  17 10380.1 733.471  14
   4   2  17 11587.4 736.210  22
   4  -2  17 10443.7 766.756  22
  -4  -2 -18 2941.42 313.153  33
  -4  -2 -18 2795.74 301.034  39
   4   2  18 3300.26 308.598  21
  -4  -2 -18 3066.39 316.879  26
   4  -2  18 3072.68 311.101  10
   4  -2  18 2888.78 337.732  36
   4   2  18 2723.48 285.209  22
   4  -2  18 3330.98 342.979  22
   4  -2  18 2703.45 286.559  14
   4  -2  18 3377.94 313.803  16
  -4  -2 -19 167.432 97.8570  33
   4  -2  19 226.786 121.926  36
   4   2  19 243.597 105.799  21
   4  -2  19 203.643 105.678   5
  -4  -2 -19 216.201 101.039  26
   4  -2  19 293.307 107.438  10
   4  -2  19 265.859 93.4341  14
   4   2  19 200.556 89.4992  22
   4  -2  19 229.778 111.293  22
  -4  -2 -19 121.081 78.8446  39
  -4  -2 -20 636.440 144.696  33
   4  -2  20 635.797 149.447  36
   4   2  20 723.217 140.587  21
   4  -2  20 707.654 141.847   5
  -4  -2 -20 747.851 142.978  26
   4  -2  20 935.160 146.491  10
   4  -2  20 666.697 120.759  14
   4   2  20 705.269 125.804  22
   4  -2  20 1018.21 169.279  22
  -4  -2 -20 730.340 129.688  39
  -4  -2 -21 413.380 109.951  33
   4  -2  21 667.638 106.171  14
  -4  -2 -21 520.286 116.133  26
   4  -2  21 573.699 111.813  10
   4   2  21 567.562 111.938  21
   4  -2  21 434.052 108.480   5
  -4  -2 -21 493.279 98.6463  39
   4  -2  21 631.999 135.919  36
   4  -2  21 636.110 135.145  22
   4   2  21 658.976 110.601  22
   4  -2  22 724.030 122.589   5
   4  -2  22 750.975 112.784  10
   4   2  22 1077.90 134.472  21
   4  -2  22 757.399 133.541  36
   4  -2  22 912.484 133.299  13
  -4  -2 -22 906.613 132.555  26
   4  -2  22 993.866 143.993  22
   4   2  22 706.473 108.718  22
   4  -2  23 2517.19 212.708  10
  -4  -2 -23 2545.97 208.698  19
  -4  -2 -23 2982.38 240.629  26
   4   2  23 3165.86 255.906  36
   4  -2  23 2799.30 245.807  36
   4  -2  23 2691.86 236.034  13
   4   2  23 2457.71 205.756  22
   4   2  23 3032.19 236.975  21
  -4  -2 -24 447.988 72.9680  26
   4   2  24 449.094 70.9131  21
   4  -2  24 305.356 70.2352  36
   4   2  24 476.515 81.0242  36
  -4   2 -24 406.749 74.5586  28
   4  -2  24 481.706 76.6618  13
   4   2  25 4949.42 333.290  36
  -4  -3  24 1645.73 119.118  15
   4  -3 -24 1383.43 111.714  18
   4  -3 -23 3279.19 256.702  19
  -4  -3  23 4238.27 280.074  15
   4  -3 -23 3547.70 266.277  18
  -4  -3  23 4007.53 270.166  13
   4  -3 -23 3700.82 271.307   7
  -4  -3  23 3074.57 250.992   5
   4  -3 -22 119.107 61.2985  19
  -4  -3  22 215.163 67.0433  13
  -4  -3  22 129.364 64.8790  15
   4  -3 -22 181.845 65.9538  18
   4  -3 -22 124.742 60.0052   7
  -4  -3  22 197.277 56.8222   5
   4  -3 -21 7220.05 528.123  39
   4  -3 -21 6896.68 514.038   7
   4  -3 -21 7771.99 513.350  19
  -4  -3  21 8458.97 527.165  13
  -4  -3  21 8153.97 534.672  15
   4  -3 -21 7170.27 511.019  18
   4  -3 -21 6210.58 476.636   9
  -4  -3  21 6868.52 505.883   5
   4  -3 -20-28.8523 69.4574  19
   4  -3 -20-18.7331 44.2886   8
   4  -3 -20 65.2484 71.1807   7
   4  -3 -20 18.0793 61.5521  39
  -4  -3  20-15.7827 62.5970  13
   4  -3 -20 34.1246 50.7068   9
  -4  -3  20 76.1544 66.4632   5
   4  -3 -20 22.1654 55.2347   4
   4  -3 -19 2455.88 243.711  19
   4  -3 -19 2096.05 239.238   7
   4  -3 -19 2050.35 240.975  39
  -4  -3  19 2266.00 242.537  13
   4  -3 -19 1945.75 204.527   8
  -4  -3  19 2512.28 224.848  10
   4  -3 -19 2144.03 217.972   9
   4  -3 -19 2529.48 229.015   4
  -4  -3  19 2126.40 236.442   5
   4  -3 -18 5748.30 436.009  19
   4  -3 -18 4642.72 394.603   8
   4  -3 -18 4776.85 427.828   7
   4  -3 -18 5380.41 450.503  39
  -4  -3  18 5530.24 440.853  13
  -4  -3  18 5263.89 411.056  10
   4  -3 -18 5205.26 411.723   9
   4  -3 -18 5597.09 424.812   4
  -4  -3  18 4721.91 426.516   5
  -4  -3  17 1959.19 232.793   5
   4  -3 -17 1929.31 225.773   4
   4  -3 -17 1423.81 188.955   1
   4  -3 -17 1880.14 235.279   7
   4  -3 -17 1905.40 211.452   8
   4  -3 -17 1876.88 238.746  39
  -4  -3  17 1825.85 229.877  13
   4  -3 -17 1610.83 215.580   9
  -4  -3  17 2182.59 226.605  10
   4  -3 -17 1870.60 225.415  19
   4  -3 -16 177.868 116.552   4
  -4  -3  16 22.2046 88.0882   5
   4  -3 -16 20.4365 94.8357  12
  -4  -3  16 45.3605 92.3102  13
   4  -3 -16 108.121 75.7109   1
   4  -3 -16 24.8717 81.6204  39
   4  -3 -16-56.0121 88.2959   9
  -4  -3  16-19.3524 76.7810  10
   4  -3 -16 116.775 87.6403   7
   4  -3 -16 107.756 84.9342   8
   4  -3 -15 375.715 135.942   4
  -4  -3  15 114.623 86.5005   5
   4  -3 -15 385.481 131.038  12
  -4  -3  15 235.026 105.170  13
   4  -3 -15 255.864 94.8600   1
   4  -3 -15-25.5167 77.5597  39
   4  -3 -15 39.5308 88.5904   9
  -4  -3  15 371.344 117.588  10
   4  -3 -15 114.838 85.8173   8
   4  -3 -15 169.221 93.7793   7
   4  -3 -14 6845.42 535.546   4
  -4  -3  14 6744.08 535.579   5
   4  -3 -14 6182.47 492.381   2
   4  -3 -14 6542.04 507.440   1
   4  -3 -14 7442.91 547.757  12
  -4  -3  14 5968.25 527.023  13
   4  -3 -14 5425.96 521.944  39
  -4  -3  14 6719.98 527.492  10
   4  -3 -14 7009.69 524.987   9
   4  -3 -14 6862.81 524.323   8
   4  -3 -14 5875.03 527.490   7
  -4  -3  13 930.037 171.595   5
   4  -3 -13 1234.02 200.284   4
   4  -3 -13 1045.43 178.671  39
   4  -3 -13 1048.40 154.762   2
   4  -3 -13 1061.28 166.341   1
   4  -3 -13 1272.11 201.574  12
  -4  -3  13 1397.96 208.256  13
   4  -3 -13 1034.07 176.592  19
  -4  -3  13 995.899 179.771  10
   4  -3 -13 1303.66 188.179   9
   4  -3 -13 1009.32 181.751   7
   4  -3 -13 865.561 163.674   8
   4  -3 -12 8032.84 567.603  19
   4  -3 -12 6763.95 562.775   7
   4  -3 -12 7235.70 553.993   8
   4  -3 -12 6874.66 558.218   4
  -4  -3  12 7042.62 557.497   5
   4  -3 -12 7102.49 567.461  26
   4  -3 -12 7158.76 544.130   1
   4  -3 -12 5531.12 511.918   2
  -4  -3  12 6914.42 553.805  10
   4  -3 -12 7197.66 550.222   9
   4  -3 -12 7375.04 564.112  12
  -4  -3  12 7824.34 579.180  13
   4  -3 -12 5855.08 545.906  39
   4  -3 -11 598.305 150.132  12
  -4  -3  11 640.114 148.099  13
   4  -3 -11 672.309 141.725  39
   4  -3 -11 551.303 133.818   1
   4  -3 -11 639.914 126.242   2
   4  -3 -11 636.612 148.790   4
   4  -3 -11 495.456 130.880  19
   4  -3 -11 446.358 111.944  35
  -4  -3  11 224.039 102.726   5
   4  -3 -11 681.341 148.363   9
  -4  -3  11 721.343 151.226  10
   4  -3 -11 547.109 137.095   7
   4  -3 -11 613.069 142.245   8
  -4  -3  10 395.691 121.309  13
   4  -3 -10 239.641 104.749  12
   4  -3 -10 274.673 107.893  39
   4  -3 -10 269.247 108.294   1
   4  -3 -10 452.401 110.520   2
   4  -3 -10 497.754 136.333   4
   4  -3 -10 336.022 109.764  19
   4  -3 -10 246.968 95.5526  35
  -4  -3  10 347.477 108.106   5
  -4  -3  10 224.595 107.884  10
   4  -3 -10 322.432 116.349   7
   4  -3 -10 484.221 127.050   8
  -4  -3   9 1366.97 197.451  13
  -4  -3   9 969.694 166.327   5
   4  -3  -9 906.037 163.913  39
   4  -3  -9 1168.08 183.368   4
   4  -3  -9 1047.63 160.460   2
   4  -3  -9 976.838 167.539   1
   4  -3  -9 917.179 168.859  18
   4  -3  -9 1116.76 172.313  19
  -4  -3   9 965.798 155.366  35
   4  -3  -9 1182.64 180.165  35
   4  -3  -9 1085.21 172.453   7
   4  -3  -9 1193.64 185.059   8
  -4  -3   9 956.802 184.617  10
  -4  -3   8 18853.5 1225.75  13
   4  -3  -8 18773.3 1217.99   4
  -4  -3   8 17310.5 1202.74   5
   4  -3  -8 17738.0 1205.02  39
   4  -3  -8 17892.5 1212.14   7
   4  -3  -8 17556.5 1206.12   1
   4  -3  -8 18783.3 1208.93   2
   4  -3  -8 18164.8 1202.72  18
   4  -3  -8 19276.7 1231.65  35
  -4  -3   8 17117.0 1202.97  35
   4  -3  -8 18121.6 1201.52  19
  -4  -3   8 19216.3 1231.50  10
   4  -3  -8 19201.0 1215.43   9
   4  -3  -7 2725.22 265.025  11
   4  -3  -7 2470.92 267.805  12
  -4  -3   7 2523.47 277.324  13
   4  -3  -7 2645.30 282.743   5
  -4  -3   7 2356.19 261.945   5
   4  -3  -7 2077.83 242.248  39
   4  -3  -7 2354.27 262.421   7
   4  -3  -7 2776.79 277.203   1
  -4  -3   7 2277.10 269.260  15
   4  -3  -7 2563.75 260.728  18
  -4  -3   7 2224.50 260.280  35
   4  -3  -7 2479.26 276.059  35
   4  -3  -7 2637.51 261.476  19
  -4  -3   7 2376.05 273.065  10
   4  -3  -7 2230.43 254.823   9
   4  -3  -6 2251.51 246.911  19
   4  -3  -6 2287.35 262.205   8
   4  -3  -6 2458.82 260.998   7
   4  -3  -6 2743.43 262.208  11
   4  -3  -6 2679.11 273.701  12
  -4  -3   6 2491.94 271.732  13
   4  -3  -6 2279.04 260.925   4
   4  -3  -6 2890.69 288.121   5
  -4  -3   6 2677.72 272.229   5
  -4  -3   6 2251.78 257.487  25
   4  -3  -6 2744.44 276.925   1
  -4  -3   6 2432.80 275.583  15
   4  -3  -6 2385.82 249.876  18
   4  -3  -6 2798.21 296.841  35
  -4  -3   6 2603.32 285.079  35
   4  -3  -6 2363.92 245.371  39
  -4  -3   6 2317.03 276.814  10
   4  -3  -6 2783.13 274.062   9
   4  -3  -5 66.1748 66.6188  19
   4  -3  -5 73.9682 70.3247   7
   4  -3  -5 232.716 94.0768   8
  -4  -3   5 148.504 91.2679  15
   4  -3  -5 311.364 85.1305  18
   4  -3  -5 117.055 93.5608  35
  -4  -3   5 166.377 92.4711  35
   4  -3  -5 306.572 102.306  12
   4  -3  -5 259.116 92.7389  11
   4  -3  -5 276.673 119.827   5
  -4  -3   5 258.113 87.9236   5
  -4  -3   5 145.654 81.1460  25
   4  -3  -5 271.026 98.7454   4
   4  -3  -5 332.181 82.2278  39
   4  -3  -5 238.966 89.2483   9
   4  -3  -4 5883.93 445.643  12
   4  -3  -4 5768.71 427.012  11
   4  -3  -4 5828.98 448.798   4
   4  -3  -4 5141.17 443.514   5
  -4  -3   4 5811.53 440.333   5
  -4  -3   4 4515.05 433.010  25
   4  -3  -4 5656.10 443.282   8
   4  -3  -4 5418.05 427.049   7
   4  -3  -4 4765.36 413.213   6
   4  -3  -4 4889.84 451.986  35
  -4  -3   4 5598.92 470.714  35
  -4  -3   4 6037.61 461.481  15
   4  -3  -4 4843.74 408.792  18
  -4  -3   4 5392.60 423.378  32
   4  -3  -4 4982.53 409.658  19
   4  -3  -4 4954.01 423.266   9
   4  -3  -3 18461.9 1193.51  19
   4  -3  -3 20464.4 1233.87  12
   4  -3  -3 18450.0 1200.88  11
   4  -3  -3 18952.4 1231.70   5
  -4  -3   3 18200.7 1216.42   5
   4  -3  -3 20905.2 1238.75   4
  -4  -3   3 18746.4 1249.50  25
   4  -3  -3 19636.9 1234.45   1
  -4  -3   3 19700.1 1279.09  35
   4  -3  -3 20566.4 1276.04  35
  -4  -3   3 20772.3 1255.09  15
   4  -3  -3 17881.6 1192.39  18
  -4  -3   3 17302.4 1205.84  32
   4  -3  -3 14620.4 1194.50   6
   4  -3  -3 18344.1 1210.76   7
   4  -3  -3 19387.7 1227.55   8
  -4  -3   3 19708.4 1245.02  10
   4  -3  -3 19103.9 1215.80   9
   4  -3  -2 6035.70 453.275   8
   4  -3  -2 5521.81 437.536   7
   4  -3  -2 4823.29 437.146   6
   4  -3  -2 5596.32 449.826  12
   4  -3  -2 5296.21 428.106  11
   4  -3  -2 5557.38 457.085   5
  -4  -3   2 5315.91 454.330   5
   4  -3  -2 5387.83 447.849   4
  -4  -3   2 6032.68 482.161  25
   4  -3  -2 6077.83 462.788   1
   4  -3  -2 6066.92 492.978  35
  -4  -3   2 5606.52 497.642  35
   4  -3  -2 5649.27 455.025  34
  -4  -3   2 6527.99 492.820  15
  -4  -3   2 5488.05 442.844  32
  -4  -3   2 5228.57 570.064  40
   4  -3  -2 5971.76 444.000   9
   4  -3  -1 4293.98 355.086   8
   4  -3  -1 3422.01 345.807   6
   4  -3  -1 3847.19 336.391   7
   4  -3  -1 4741.11 364.500  12
   4  -3  -1 3627.26 328.135  11
   4  -3  -1 4343.30 357.042   4
  -4  -3   1 3736.32 350.692   5
   4  -3  -1 4059.21 363.611   5
  -4  -3   1 3848.07 375.899  25
   4  -3  -1 4797.68 373.331   1
  -4  -3   1 4525.97 363.197  32
   4  -3  -1 3643.32 346.708  34
   4  -3  -1 4121.18 388.929  35
  -4  -3   1 4104.43 397.565  35
  -4  -3   1 3477.72 456.398  40
   4  -3  -1 4419.68 346.158   9
   4  -3   0 23.1267 78.7911  36
   4  -3   0 42.7310 62.2286  11
   4  -3   0 149.464 75.6124  12
  -4  -3   0-17.2931 128.825   5
   4  -3   0-75.0457 130.037   5
   4  -3   0 60.3992 63.5306   6
  -4  -3   0 46.6209 94.8987  25
   4  -3   0 17.2830 62.9754   4
   4  -3   0 89.4187 76.3821   1
  -4  -3   0 71.9474 71.4012  32
   4  -3   0 36.5499 66.5812  34
   4  -3   0 61.6671 52.5750   7
   4  -3   0 80.7696 65.8021   8
   4  -3   0 144.729 70.9793   9
   4  -3   0 60.1829 56.5271  10
   4  -3   1 581.925 150.134  36
   4  -3   1 300.860 87.6428   7
   4  -3   1 582.980 109.810   8
  -4  -3  -1 277.097 95.0668  32
   4  -3   1 514.510 113.907  12
   4  -3   1 365.945 94.0139  14
  -4  -3  -1 267.809 93.4967  12
   4  -3   1 360.242 116.861   5
   4  -3   1 415.499 114.314   6
  -4  -3  -1 139.471 110.166   5
  -4  -3  -1 354.824 114.321  25
   4  -3   1 729.772 130.605   1
  -4  -3  -1 343.582 106.868   4
   4  -3   1 522.417 112.038   4
   4  -3   1 730.440 140.035  34
  -4  -3  -1 82.0119 184.308  40
   4  -3   1 575.037 107.869  11
   4  -3   1 386.290 98.9159  10
   4  -3   1 557.557 98.7325   9
   4  -3   2 6509.01 522.187  36
   4  -3   2 6166.05 466.169  12
  -4  -3  -2 5857.12 480.627  12
   4  -3   2 5734.39 449.421  11
  -4  -3  -2 6049.52 482.742   4
   4  -3   2 6130.59 470.655   4
  -4  -3  -2 6465.77 493.317   5
   4  -3   2 6056.04 491.099   5
  -4  -3  -2 6177.37 514.697  25
   4  -3   2 6470.13 476.757   1
   4  -3   2 6440.57 522.360  35
   4  -3   2 6540.22 486.660  34
  -4  -3  -2 5924.73 526.197  35
   4  -3   2 5493.76 450.687   7
   4  -3   2 6819.68 466.451   8
   4  -3   2 6882.96 512.526   6
   4  -3   2 5597.60 461.972  14
  -4  -3  -2 5918.48 602.394  40
   4  -3   2 5921.32 472.295  10
   4  -3   3 1418.44 211.103  36
  -4  -3  -3 1505.83 197.445   5
   4  -3   3 1412.17 193.387   5
   4  -3   3 1138.80 184.605   6
  -4  -3  -3 1440.75 206.920  25
  -4  -3  -3 1623.41 199.048   4
   4  -3   3 1693.26 183.623   1
   4  -3   3 1365.46 169.166   4
   4  -3   3 1397.60 165.075   7
  -4  -3  -3 1424.64 224.080  35
   4  -3   3 1519.84 188.623  34
   4  -3   3 1549.75 212.943  35
   4  -3   3 1384.90 164.968  12
   4  -3   3 1204.52 165.308  14
  -4  -3  -3 1105.89 179.359  12
  -4  -3  -3 1156.45 167.939  11
   4  -3   3 1165.92 155.561  11
   4  -3   3 1429.46 186.135  10
  -4  -3  -3 1271.48 255.276  40
   4  -3   4 696.872 138.370   5
   4  -3   4 739.927 144.814   6
  -4  -3  -4 597.484 133.642   5
  -4  -3  -4 592.518 179.901  40
   4  -3   4 672.193 118.190   4
  -4  -3  -4 526.458 124.329   4
   4  -3   4 704.237 119.942   1
   4  -3   4 615.304 109.867   7
  -4  -3  -4 865.141 164.924  35
   4  -3   4 771.903 140.009  34
   4  -3   4 1090.59 175.284  35
  -4  -3  -4 585.359 123.707  11
   4  -3   4 565.570 118.582  14
  -4  -3  -4 400.585 114.709  12
   4  -3   4 689.123 156.449  36
   4  -3   4 641.106 126.867  10
   4  -3   5 25.2971 86.1763  36
   4  -3   5 73.4393 55.1895   7
  -4  -3  -5 55.4506 87.4404  35
   4  -3   5 211.791 107.099  35
  -4  -3  -5-16.9745 74.1341  11
  -4  -3  -5-76.1149 117.465  12
   4  -3   5 63.6095 56.1252  13
   4  -3   5 99.6622 77.0059  14
   4  -3   5 84.8347 74.8012   5
  -4  -3  -5 56.1832 61.5164  26
   4  -3   5 44.6812 48.9600   1
  -4  -3  -5-37.4627 109.171   4
  -4  -3  -5 190.016 114.395  40
   4  -3   5 226.214 95.4582  10
   4  -3   6 521.695 142.349  36
   4   3   6 403.186 98.5211  21
  -4  -3  -6 273.151 113.588  35
   4  -3   6 489.204 131.038  35
   4  -3   6 341.161 88.5147   7
  -4  -3  -6 257.284 87.2477  33
  -4  -3  -6 343.522 110.779  11
  -4  -3  -6 533.582 124.821  12
   4  -3   6 334.515 111.760  14
   4  -3   6 354.980 90.1033  13
   4  -3   6 634.567 137.047   5
  -4  -3  -6 790.208 164.029  25
  -4  -3  -6 422.113 104.488  26
  -4  -3  -6 482.630 114.455   4
  -4  -3  -6 346.858 157.923  40
   4  -3   6 454.363 120.417  10
   4  -3   7 6610.38 495.058  35
  -4  -3  -7 5543.40 487.268  35
  -4  -3  -7 5312.18 439.207  33
   4  -3   7 5493.33 423.140   7
   4  -3   7 6210.47 486.752   6
  -4  -3  -7 5958.22 446.331  11
   4  -3   7 4916.83 429.567  13
  -4  -3  -7 5424.55 445.610  12
  -4  -3  -7 5245.91 437.773   4
   4  -3   7 5816.19 471.699   5
  -4  -3  -7 5573.33 483.961  25
  -4  -3  -7 5003.56 446.506  26
  -4  -3  -7 4853.57 576.215  40
   4   3   7 4961.74 419.701  21
   4  -3   7 4937.44 450.012  14
   4  -3   7 5565.76 490.849  36
   4  -3   7 5713.36 468.896  10
  -4  -3  -8 23945.2 1617.19  35
  -4  -3  -8 22302.9 1561.85  33
   4  -3   8 26527.6 1620.92   6
  -4  -3  -8 26901.1 1576.69  11
  -4  -3  -8 25880.4 1579.88  12
   4  -3   8 23539.2 1569.55  13
  -4  -3  -8 25163.9 1572.38   4
   4  -3   8 25883.6 1616.41   5
  -4  -3  -8 24649.2 1595.15  26
  -4  -3  -8 26512.4 1636.41  25
  -4  -3  -8 21987.4 1769.20  40
   4   3   8 24418.4 1555.57  21
   4  -3   8 25117.3 1600.97  14
   4  -3   8 25283.3 1639.65  36
   4  -3   8 21953.4 1589.52  10
  -4  -3  -9 37614.1 2335.35  33
  -4  -3  -9 35096.1 2360.48  35
   4  -3   9 38604.6 2368.28   6
   4  -3   9 37735.0 2338.73  13
  -4  -3  -9 41046.2 2334.60  11
  -4  -3  -9 39885.2 2336.94  12
  -4  -3  -9 37499.7 2322.30   4
   4  -3   9 40025.1 2379.51   5
  -4  -3  -9 38553.6 2386.10  25
  -4  -3  -9 37319.0 2357.04  26
  -4  -3  -9 35093.3 2555.17  40
   4   3   9 34352.6 2305.51  21
   4  -3   9 39197.2 2364.08  14
   4  -3   9 38741.9 2405.12  36
   4  -3   9 33944.7 2351.21  10
  -4  -3 -10 5226.33 430.201  33
  -4  -3 -10 4736.85 431.643  35
   4  -3  10 5797.98 462.878   6
  -4  -3 -10 4233.92 409.577   8
   4  -3  10 4034.81 417.323  14
  -4  -3 -10 5530.78 427.754  12
   4  -3  10 5120.57 427.351  13
  -4  -3 -10 4819.52 410.045   4
   4  -3  10 5319.55 460.121   5
  -4  -3 -10 4869.30 456.715  25
  -4  -3 -10 4790.66 435.569  26
  -4  -3 -10 4911.19 581.531  40
   4   3  10 5284.16 408.081  21
   4  -3  10 5889.82 494.428  36
   4  -3  10 4057.01 427.323  10
  -4  -3 -11 526.267 137.773  33
  -4  -3 -11 792.411 144.694  12
   4  -3  11 958.521 168.460  14
   4  -3  11 661.351 139.257  13
   4  -3  11 659.754 151.083   6
   4  -3  11 729.788 162.246   5
  -4  -3 -11 810.084 160.159  26
  -4  -3 -11 566.074 157.172  25
  -4  -3 -11 797.830 235.483  40
   4   3  11 979.922 141.830  21
  -4  -3 -11 771.755 143.532  35
   4  -3  11 639.279 178.159  36
  -4  -3 -11 442.001 125.374   8
   4  -3  11 747.564 168.564  10
  -4  -3 -12 10736.1 746.156  12
   4  -3  12 9729.84 763.195  13
   4  -3  12 11047.7 801.759   5
  -4  -3 -12 11176.6 790.942  26
  -4  -3 -12 8332.26 913.780  40
   4  -3  12 9235.13 800.800  36
   4  -3  12 11634.2 793.689   6
  -4  -3 -12 11428.8 765.072   8
  -4  -3 -12 10703.1 766.476  33
  -4  -3 -12 10031.5 756.526  35
   4   3  12 11159.3 747.481  21
   4   3  12 12466.2 794.960  22
   4   3  13 140.395 104.827  22
   4  -3  13-64.5989 83.1200  13
   4  -3  13-49.5609 84.3604   5
  -4  -3 -13-23.3704 82.3526  26
   4  -3  13 170.357 123.890  36
  -4  -3 -13-35.9498 92.5137   8
  -4  -3 -13 57.6662 83.8743   1
   4   3  13 16.2576 62.7568  21
   4  -3  14 10905.3 717.347  14
   4   3  14 10401.8 694.689  22
   4  -3  14 8340.84 682.286  13
   4  -3  14 9100.97 710.329   5
  -4  -3 -14 8830.34 695.915  26
   4  -3  14 8526.05 723.273  36
  -4  -3 -14 9813.43 668.745   8
  -4  -3 -14 10097.2 696.039  33
  -4  -3 -14 9254.91 669.953   1
   4   3  14 9191.20 657.538  21
   4  -3  15 9185.92 727.883  36
  -4  -3 -15 8380.20 647.587   8
   4   3  15 10789.6 692.497  22
   4  -3  15 10588.9 709.337  14
   4  -3  15 9488.44 713.784   5
  -4  -3 -15 9860.85 706.630  26
  -4  -3 -15 9258.30 663.319   1
  -4  -3 -15 9880.94 692.538  33
   4  -3  15 8549.72 682.266  13
   4  -3  15 10612.2 724.249  10
   4   3  15 9357.24 656.622  21
   4  -3  16-23.6842 98.7510  36
   4  -3  16 41.7526 84.9465   5
  -4  -3 -16 40.1685 73.0967  26
   4  -3  16 40.1163 89.4071  10
   4   3  16 108.023 85.4075  22
  -4  -3 -16-17.6538 81.9038  33
   4  -3  16-18.7609 80.0653  14
   4  -3  16-18.5776 73.6797  13
  -4  -3 -16 40.7404 57.9575   1
   4   3  16-13.3615 61.9913  21
   4  -3  17 739.397 148.575  36
   4  -3  17 590.778 121.227  14
   4  -3  17 634.689 121.952  13
   4  -3  17 953.156 148.741   5
  -4  -3 -17 531.827 125.586  26
   4  -3  17 628.672 128.480  10
  -4  -3 -17 210.982 91.8142  33
  -4  -3 -17 508.694 87.7931   1
   4   3  17 582.017 97.0848  21
   4   3  17 601.602 110.059  22
  -4  -3 -18 8081.01 576.584   9
   4  -3  18 9007.07 607.547  10
   4  -3  18 9391.54 614.402   5
   4  -3  18 8558.56 621.339  36
  -4  -3 -18 8510.94 606.428  26
   4   3  18 8747.20 573.557  22
   4   3  18 7860.10 559.072  21
  -4  -3 -18 7674.13 586.052  33
   4  -3  19 933.996 140.356  36
   4   3  19 991.444 109.088  21
   4   3  19 899.417 108.597  22
   4  -3  19 953.102 131.297   5
  -4  -3 -19 1140.81 127.951   9
   4  -3  19 888.084 130.404  10
  -4  -3 -20 266.332 57.9944   9
   4  -3  20 403.351 77.9946  10
   4  -3  20 303.907 77.3481  36
  -4  -3 -21 2524.81 196.376  19
   4  -3  21 2740.67 198.581  10
   4  -3  21 2037.09 192.539  36
  -4  -3 -22 2335.58 177.119  26
   4  -4 -19 715.972 76.6163  34
   4  -4 -18 159.573 48.1873   9
   4  -4 -18 78.4493 43.4415  34
   4  -4 -18 148.568 48.7167  19
   4  -4 -17 5999.20 404.629  19
  -4  -4  17 5460.92 388.323   5
   4  -4 -17 5670.53 394.261   4
   4  -4 -17 6411.96 407.727   9
   4  -4 -17 5703.78 394.554   8
   4  -4 -16-20.9819 53.1535  19
   4  -4 -16 9.84438 49.8787   8
   4  -4 -16 71.3846 50.5247   1
   4  -4 -16-40.2629 55.7154   4
  -4  -4  16 92.6062 53.2973   5
   4  -4 -16 10.5354 55.0729   9
   4  -4 -15 1038.35 134.965   9
   4  -4 -15 940.585 125.105  19
  -4  -4  15 899.510 131.773  15
   4  -4 -15 680.769 108.426   1
  -4  -4  15 717.406 107.399   5
   4  -4 -15 846.633 129.648   4
   4  -4 -15 643.673 111.178   8
   4  -4 -14 467.304 104.743   8
   4  -4 -14 511.791 101.686  19
  -4  -4  14 425.005 104.112  15
   4  -4 -14 543.268 121.090  12
   4  -4 -14 617.755 104.393   1
  -4  -4  14 440.472 95.8111   5
   4  -4 -14 389.282 105.780   4
   4  -4 -13 237.100 91.9099   8
   4  -4 -13 84.6803 74.3425  19
  -4  -4  13 137.626 84.7949  15
   4  -4 -13 220.077 95.3213  12
   4  -4 -13 184.256 84.0831   1
   4  -4 -13 154.523 96.8269   4
  -4  -4  13 167.986 74.8401   5
   4  -4 -12 870.230 141.521   8
  -4  -4  12 682.199 137.069  15
   4  -4 -12 668.416 123.093  19
  -4  -4  12 827.442 128.156   5
   4  -4 -12 872.726 154.497   4
   4  -4 -12 948.394 149.152   1
   4  -4 -12 830.156 145.578  12
  -4  -4  11 2509.03 256.131  15
   4  -4 -11 1818.60 228.215   9
   4  -4 -11 1976.57 238.992  34
   4  -4 -11 2115.53 236.499   1
   4  -4 -11 2083.25 244.956  12
   4  -4 -11 3035.20 266.758   8
   4  -4 -11 1900.76 242.501   4
  -4  -4  11 2571.86 240.712   5
  -4  -4  11 2276.83 233.472   4
   4  -4 -10 999.249 160.245   9
  -4  -4  10 774.284 136.531  12
   4  -4 -10 755.899 149.932   1
  -4  -4  10 814.314 141.814   4
   4  -4 -10 572.020 138.890  34
   4  -4 -10 1031.37 151.535  35
  -4  -4  10 836.203 137.444   5
   4  -4 -10 752.361 158.315   4
   4  -4  -9 932.757 152.384   9
   4  -4  -9 788.356 157.411  34
   4  -4  -9 743.427 148.652  35
  -4  -4   9 1009.45 159.986  12
   4  -4  -9 757.330 151.840   1
  -4  -4   9 877.456 155.469   4
   4  -4  -9 799.126 168.982   4
  -4  -4   9 895.452 144.443   5
   4  -4  -8 258.858 105.718   9
   4  -4  -8 164.091 99.4520  34
   4  -4  -8 213.201 112.054  35
   4  -4  -8 322.948 120.999   1
  -4  -4   8 61.9990 84.9126   4
  -4  -4   8 159.022 92.9696  12
   4  -4  -8 159.137 116.486  12
   4  -4  -8 350.302 119.363   8
  -4  -4   8 265.143 93.1362   5
   4  -4  -7 22267.2 1381.33   9
   4  -4  -7 22622.3 1417.02  35
  -4  -4   7 21119.4 1389.38  35
   4  -4  -7 22034.6 1396.53  34
   4  -4  -7 21731.2 1396.19  12
  -4  -4   7 18639.7 1374.51  12
   4  -4  -7 22938.3 1401.30   8
  -4  -4   7 18951.4 1381.93   4
  -4  -4   7 22688.3 1382.41   5
   4  -4  -6 779.579 143.774   9
  -4  -4   6 934.826 170.972  35
   4  -4  -6 761.171 157.182  34
   4  -4  -6 892.800 185.240  35
  -4  -4   6 1142.96 188.094   4
   4  -4  -6 926.323 179.163   4
  -4  -4   6 1092.85 181.697  12
   4  -4  -6 873.018 164.960  12
   4  -4  -6 873.403 158.635   8
  -4  -4   6 1304.83 176.805   5
   4  -4  -5 1428.33 183.466   9
  -4  -4   5 1462.84 215.920  35
   4  -4  -5 1289.86 198.117  34
   4  -4  -5 1760.43 237.425  35
   4  -4  -5 1524.92 209.201   1
  -4  -4   5 1450.78 215.949   4
   4  -4  -5 1054.07 189.690   4
  -4  -4   5 1376.92 204.511  12
   4  -4  -5 1825.91 214.839  12
   4  -4  -5 1144.79 179.192   8
  -4  -4   5 1393.40 187.865   5
   4  -4  -4 202.645 84.0270   9
   4  -4  -4 283.650 108.001  34
  -4  -4   4 535.757 144.654  35
   4  -4  -4 442.284 145.541  35
   4  -4  -4 421.846 131.876   1
   4  -4  -4 268.199 129.066   4
   4  -4  -4 389.627 114.198  11
  -4  -4   4 419.833 122.478  12
   4  -4  -4 584.226 136.355  12
  -4  -4   4 501.453 121.356   8
   4  -4  -4 310.687 109.541   8
  -4  -4   4 331.809 113.258   5
   4  -4  -4 400.619 138.636   5
  -4  -4   3 700.630 143.506  11
   4  -4  -3 797.252 135.531   9
   4  -4  -3 660.243 140.765  34
  -4  -4   3 885.286 178.257  35
   4  -4  -3 1036.70 195.612  35
   4  -4  -3 954.841 169.178   1
   4  -4  -3 901.241 165.052   4
  -4  -4   3 944.455 161.699   5
   4  -4  -3 1073.28 186.671   5
   4  -4  -3 736.570 147.569   8
  -4  -4   3 855.844 152.458   8
   4  -4  -3 1089.55 161.479  11
   4  -4  -3 1033.55 164.653  12
   4  -4  -2 272.926 128.149   5
  -4  -4   2 223.133 115.099   5
  -4  -4   2 458.457 120.689  11
  -4  -4   2 277.881 122.760  35
   4  -4  -2 536.894 151.779  35
   4  -4  -2 513.038 124.567  34
   4  -4  -2 302.924 111.902   4
   4  -4  -2 284.057 116.871   1
  -4  -4   2 289.259 122.973   4
  -4  -4   2 426.313 105.248   1
  -4  -4   2 341.195 111.178  25
  -4  -4   2 272.153 111.088   8
   4  -4  -2 290.184 98.1127   8
   4  -4  -2 264.117 103.655  11
   4  -4  -2 311.458 110.851  12
  -4  -4   1 18.6632 93.0061   5
   4  -4  -1 42.0299 109.837   5
   4  -4  -1 134.870 82.2227   6
  -4  -4   1-72.8678 90.7820  11
  -4  -4   1 57.2480 104.173  35
   4  -4  -1-53.9457 109.750  35
   4  -4  -1-58.3633 117.411  34
   4  -4  -1-39.1732 85.4648   1
  -4  -4   1-65.7919 97.7508   4
   4  -4  -1-19.7726 88.1321   4
  -4  -4   1-57.5455 81.8588   1
  -4  -4   1 23.8724 81.2689  25
   4  -4  -1 51.2719 67.7796   8
  -4  -4   1 21.6866 83.7128   8
   4  -4  -1 48.7034 67.6882  11
   4  -4  -1-18.9054 80.6792  12
   4  -4   0 290.883 102.450  12
  -4  -4   0 126.481 86.0002  11
   4  -4   0 191.005 98.7236  11
  -4  -4   0 172.403 90.4012  12
   4  -4   0 325.937 114.820  34
  -4  -4   0 49.3801 93.1538  25
   4  -4   0 62.7182 106.371   5
   4  -4   0 286.052 98.8709   6
  -4  -4   0 74.6746 93.5633   5
  -4  -4   0 108.125 106.420   4
  -4  -4   0 162.924 91.3179   1
   4  -4   0 134.573 91.4305   4
   4  -4   0 356.613 109.797   1
  -4  -4   0 155.255 101.387   8
   4  -4   1 828.787 150.804  12
   4  -4   1 464.837 128.766  11
  -4  -4  -1 286.183 115.155  11
  -4  -4  -1 148.826 98.1759  12
  -4  -4  -1 296.091 115.080   4
   4  -4   1 1205.94 162.231   1
   4  -4   1 813.428 151.384   4
  -4  -4  -1 127.394 92.1628   1
  -4  -4  -1 151.386 108.984  25
   4  -4   1 250.409 116.710   5
   4  -4   1 277.642 104.193   6
  -4  -4  -1 168.450 97.7936   5
  -4  -4  -1 44.8665 90.5492   8
   4  -4   2 797.433 138.427  11
  -4  -4  -2 145.708 103.133  12
  -4  -4  -2 35.3502 99.0134  11
  -4  -4  -2 28.9867 109.815  35
   4  -4   2 1406.19 227.767  35
  -4  -4  -2 109.168 104.354   1
   4  -4   2 649.627 141.011   4
  -4  -4  -2 123.642 89.2668   4
   4  -4   2 892.428 137.843   1
  -4  -4  -2 178.653 121.628  25
   4  -4   2 395.762 154.724   5
   4  -4   2 617.366 150.902   6
  -4  -4  -2 22.4683 90.4156   8
   4  -4   3 14086.4 909.615  11
  -4  -4  -3 14444.6 932.666  11
  -4  -4  -3 14383.6 951.076  12
  -4  -4  -3 11535.9 969.895  35
   4  -4   3 15776.6 1003.08  35
  -4  -4  -3 12512.6 944.339   1
  -4  -4  -3 12759.8 966.633  25
   4  -4   3 15941.4 967.493   5
  -4  -4  -3 14224.4 946.209   4
   4  -4   3 12649.7 946.164   6
  -4  -4  -3 13339.0 952.434   8
  -4  -4  -4 3823.48 339.981  11
  -4  -4  -4 3930.81 354.459  12
  -4  -4  -4 4315.70 405.109  35
   4  -4   4 4387.21 394.900  35
  -4  -4  -4 2939.63 342.370   1
  -4  -4  -4 3660.16 379.164  25
  -4  -4  -4 4081.21 358.821   4
   4  -4   4 4225.15 372.046   5
   4  -4   4 3864.65 369.148   6
  -4  -4  -5 2602.93 268.503   4
   4  -4   5 2417.30 262.711   5
   4  -4   5 2397.64 246.474  10
  -4  -4  -5 1910.71 270.365  35
  -4  -4  -5 2379.73 287.589  25
  -4  -4  -5 2350.64 254.670  12
  -4  -4  -5 2571.74 253.451  11
  -4  -4  -5 1939.07 251.621   1
  -4  -4  -6 1897.65 225.281   4
  -4  -4  -6 1557.14 231.795  35
   4  -4   6 2392.31 250.986   5
  -4  -4  -6 1897.36 235.081   8
  -4  -4  -6 2013.13 223.917  11
  -4  -4  -6 1799.93 222.833  12
   4  -4   6 1713.73 211.072  10
  -4  -4  -7 5685.95 474.076  35
  -4  -4  -7 5341.36 434.478   4
   4  -4   7 6722.28 477.432   5
  -4  -4  -7 5254.16 449.205   8
  -4  -4  -7 5608.92 443.184  12
  -4  -4  -7 5352.03 428.531  11
   4  -4   7 4743.58 427.745  10
   4  -4   8 672.547 131.201  10
   4  -4   8 756.197 161.139  36
  -4  -4  -8 725.729 141.790  35
   4  -4   8 599.987 134.382   5
  -4  -4  -8 817.201 148.940   8
  -4  -4  -8 690.804 135.719  12
  -4  -4  -8 885.829 159.252   1
  -4  -4  -8 543.204 119.104   4
   4  -4   9-21.8748 84.4391  36
  -4  -4  -9 76.1853 79.4114  35
   4  -4   9 37.1513 73.6688   5
  -4  -4  -9-17.2910 91.7324   8
  -4  -4  -9-28.2100 80.1433   4
  -4  -4  -9 73.5557 81.9642   1
   4  -4   9-53.5083 84.3226  10
  -4  -4 -10 74.5171 62.9287   4
  -4  -4 -10 33.9105 73.9953   1
  -4  -4 -10 65.5025 75.9830   9
   4  -4  10-17.2088 79.8475  10
   4  -4  10 52.7551 65.9814   5
  -4  -4 -10 16.5007 60.0671  35
   4   4  10 43.8052 79.7226  22
  -4  -4 -10-15.8514 81.5952   8
   4  -4  10-61.7097 79.4135  36
  -4  -4 -10 41.2473 71.8738  12
  -4  -4 -11 20.6221 59.8560   4
  -4  -4 -11 76.4199 81.4681   1
  -4  -4 -11 91.3842 79.9954   9
   4  -4  11 146.634 86.7959  10
   4  -4  11 213.965 91.4300   5
  -4  -4 -11 177.696 73.9977  35
   4   4  11 143.983 80.2781  22
  -4  -4 -11 284.933 88.2671   8
   4  -4  11 170.956 101.082  36
  -4  -4 -11 215.551 74.3162  12
  -4  -4 -12-53.8419 70.3527   1
  -4  -4 -12-13.9080 70.4545   9
   4  -4  12-45.2927 67.2939  10
   4  -4  12 74.9542 70.8714   5
  -4  -4 -12 20.6444 45.0402  35
  -4  -4 -12 24.9164 61.0405   8
  -4  -4 -12 68.2951 56.1416  12
   4   4  12-11.3359 64.4097  22
   4  -4  12-34.2889 82.5402  36
   4  -4  13 158.485 68.7287   5
   4   4  13 196.401 63.9174  22
   4  -4  13 245.286 81.9329  10
  -4  -4 -13 93.6852 61.4876   8
  -4  -4 -13 194.864 69.9198   1
   4  -4  13 210.171 86.9794  36
   4   4  14-57.1850 45.5294  22
  -4  -4 -14-32.2700 53.4402   8
  -4  -4 -14 18.5041 43.7447   1
   4  -4  14 23.8776 58.4986  10
   4  -4  14 45.1035 58.0379   5
  -4  -4 -15 960.130 105.602   1
  -4  -4 -15 1125.80 122.251   9
   4  -4  15 1202.24 133.417  10
   4  -4  15 1267.22 127.459   5
  -4  -4 -16 1771.18 151.185   9
   4  -5  -8-36.0115 36.6671   4
   4  -5  -8-17.8935 36.4389   1
   4  -5  -7 128.624 48.5222   4
   4  -5  -7 93.9503 42.3365   1
   4  -5  -6-21.9400 45.6240   4
   4  -5  -6-42.9762 39.6485   1
  -4  -5   6 47.9190 41.7885  11
   4  -5  -5 22.8806 46.0552   4
  -4  -5   5 7.81103 40.8543   4
  -4  -5   5 51.3360 43.7815  11
  -4  -5   4 34.2626 46.8566   4
  -4  -5   4 40.4141 42.3527  12
  -4  -5   4 91.8132 53.1005  11
  -4  -5   3 18.1163 47.4040   4
  -4  -5   3 61.1041 49.0169  12
  -4  -5   3 47.1232 48.5237  11
  -4  -5   2 3788.39 306.229  35
  -4  -5   2 4525.97 301.015  11
  -4  -5   2 3896.05 299.138  12
  -4  -5   1 1277.15 141.830  35
  -4  -5   1 1272.72 132.187  11
  -4  -5   0 2392.83 202.435   4
  -4  -5   0 2251.31 209.092  35
  -4  -5   0 2483.05 196.193  11
  -4  -5  -1 144.645 66.6983  12
  -4  -5  -1 106.272 57.9848   4
  -4  -5  -2 389.706 84.3654  35
  -4  -5  -2 524.852 85.9275   4
  -4  -5  -3 338.252 69.9736  12
  -4  -5  -3 456.886 73.7398   4
  -4  -5  -3 353.486 73.9958  35
  -4  -5  -4 90.7929 49.1498  35
  -4  -5  -4 46.5337 36.6647   8
  -4  -5  -4 152.710 48.8997  12
   4   5   4 106.083 39.0392  22
  -4  -5  -4 80.1018 44.1063   4
  -4  -5  -5 7.66580 34.8838  35
  -4  -5  -5 37.4971 38.9910  12
  -4  -5  -5 6.16795 34.1463   8
   5   0 -29-28.0459 33.1880  27
   5   0 -28 281.717 84.9045  27
   5   0 -27-23.6338 51.6171  28
   5   0 -27-26.9945 67.3038  27
  -5   0  27-72.1775 64.3868  42
   5   0 -26 2295.31 232.193  28
   5   0 -26 2417.84 249.392  27
  -5   0  26 2165.03 241.900  42
   5   0 -25 18.8617 89.1714  27
   5   0 -25-17.4321 76.0636  28
  -5   0  25 19.7967 62.3944  42
   5   0 -24 4299.78 365.445  27
  -5   0  24 4094.17 360.470  42
   5   0 -23 42.6725 77.6632  28
   5   0 -23-22.5781 87.1656  27
  -5   0  23 46.7419 82.3665  42
   5   0 -22 35567.3 2355.43  28
   5   0 -22 39349.3 2378.74  27
  -5   0  22 39967.7 2383.49  42
  -5   0  22 35300.3 2579.18  43
   5   0 -21 22.9779 81.0055  28
   5   0 -21-23.9647 99.9477  27
  -5   0  21 97.8026 96.9987  42
  -5   0  21-118.125 169.949  43
  -5   0  20 20363.9 1596.37  41
   5   0 -20 20691.6 1339.19  27
   5   0 -20 18903.7 1319.23  28
  -5   0  20 20283.1 1337.61  42
  -5   0  20 19821.4 1551.21  43
  -5   0  19 61.7511 112.368  41
   5   0 -19-22.4487 73.6441  28
   5   0 -19 46.3685 89.4954  27
  -5   0  19-23.3969 82.4476  42
  -5   0  19-58.5466 106.537  43
  -5   0  18 1290.97 302.244  41
   5   0 -18 1598.23 210.837  28
   5   0 -18 1154.96 203.388  27
  -5   0  18 1042.67 173.375  21
  -5   0  18 1449.68 203.101  42
  -5   0  18 1766.72 328.646  43
  -5   0  17 55.1974 123.016  41
   5   0 -17 20.5161 69.8449  28
   5   0 -17 42.0131 78.8045  27
  -5   0  17-57.8439 78.4555  21
  -5   0  17-20.9859 81.0092  42
  -5   0  16 10472.5 933.090  41
   5   0 -16 11192.6 752.294  27
   5   0 -16 9966.84 737.095  28
  -5   0  16 11361.7 753.023  42
  -5   0  16 9393.96 721.713  21
   5   0 -15 53.9229 65.4914  28
   5   0 -15 36.5751 70.6630  27
  -5   0  15 36.1384 65.8362  42
  -5   0  15 66.6556 56.8173  21
  -5   0  15 142.290 136.500  41
  -5   0  14 531.102 108.527  42
   5   0 -14 405.723 100.295  27
  -5   0  14 738.351 191.698  41
  -5   0  13 119.061 119.845  41
  -5   0  13-106.476 69.3453  42
  -5   0  12 1009.64 213.506  41
  -5   0  12 819.695 125.035  42
  -5   0  11-98.2495 181.309  41
  -5   0  11-76.1428 82.5913  42
  -5   0  10 12121.7 910.222  41
  -5   0  10 12119.7 789.915  42
  -5   0   9-27.1131 113.056  41
  -5   0   8 100650. 6047.37  41
  -5   0   7 45.0471 82.0128  41
   5   0  -6 132.358 85.5325  20
  -5   0   6 144.896 90.6788  41
   5   0  -5-20.5466 83.6035  20
  -5   0   5 58.3672 84.8947  41
  -5   0   4 40833.4 2527.63  40
   5   0  -4 41817.2 2564.82  20
  -5   0   4 42142.2 2556.59  41
   5   0  -3-18.4687 67.2199  20
  -5   0   3-14.0946 62.8299  40
   5   0  -2 8235.76 565.291  20
  -5   0   2 6909.98 524.756  40
   5   0  -1-52.1499 90.9744  20
  -5   0   1-98.8325 104.464  40
   5   0   0 87832.1 4932.89  20
   5   0   0 83728.1 4931.70  37
  -5   0   0 77182.5 4900.43  40
   5   0   1-36.5982 86.5244  37
   5   0   1 69.9483 67.5182  20
   5   0   2 36376.1 2305.78  37
   5   0   2 38170.8 2308.08  20
   5   0   3 20.1320 83.9463  37
   5   0   4 36828.4 2302.26  37
   5   0   5 23.4245 90.4310  37
   5   0   6 3173.79 338.324  37
  -5   0  -7-53.8899 84.9297  31
   5   0   7 28.0966 105.404  37
  -5   0  -8 1216.82 206.390  31
   5   0   8 1030.84 139.045  42
   5   0   9-33.9731 97.7463  37
  -5   0  -9 32.5716 78.4072  31
   5   0   9-13.7998 61.5105  42
   5   0  10 1269.18 239.064  37
  -5   0 -10 1751.22 260.053  31
   5   0  10 1074.36 157.979  42
   5   0  11-245.496 207.326  37
  -5   0 -11-39.0954 146.740  31
   5   0  11-16.5517 87.9434  42
   5   0  12 938.077 148.415  42
   5   0  12 831.881 129.549  21
   5   0  12 982.983 236.185  37
  -5   0 -12 1150.94 232.470  31
   5   0  12 934.336 139.670  29
   5   0  13-16.0228 60.1092  21
  -5   0 -13-45.0497 72.2974  33
   5   0  13 33.4556 64.5730  22
  -5   0 -13 65.7233 55.9377  24
   5   0  13 17.1226 56.1722  29
  -5   0 -13-185.224 178.746  31
  -5   0 -14 49.9489 111.318  31
   5   0  14 21.0608 79.0064  42
  -5   0 -14-63.7439 63.2002  33
   5   0  14 51.5821 69.9609  21
  -5   0 -14 34.5456 58.8018  24
   5   0  14 17.8602 60.8014  22
   5   0  14-52.3616 116.695  37
   5   0  15 38.6299 76.6133  30
  -5   0 -15-53.8120 71.1509  24
   5   0  15-18.9218 73.0534  22
  -5   0 -15-50.0958 77.4817  33
   5   0  15-22.4650 81.7696  42
   5   0  15 36.5327 70.5238  21
  -5   0 -16 13137.5 1153.74  31
   5   0  16 13757.8 933.504  16
   5   0  16 13956.0 949.738  22
   5   0  16 14091.3 946.255  21
   5   0  16 14229.3 952.423  30
  -5   0 -16 12705.7 921.398  33
   5   0  16 15225.1 996.036  36
   5   0  16 13784.5 1189.28  37
   5   0  17-53.9996 73.2591  16
   5   0  17 39.7686 65.2512  21
   5   0  17 20.4406 78.9206  30
  -5   0 -17-58.5086 168.346  31
   5   0  17-61.5757 185.817  37
   5   0  17-25.7606 96.6516  36
   5   0  17-41.0902 83.6130  22
   5   0  18 25304.8 1912.92  37
  -5   0 -18 24091.8 1607.03  26
  -5   0 -18 23370.5 1863.23  31
   5   0  18 24795.5 1611.02  16
   5   0  18 27355.0 1644.43  30
  -5   0 -18 24061.7 1603.70  33
   5   0  18 27521.5 1647.88  22
   5   0  18 27128.8 1638.73  21
   5   0  19-20.0934 75.3800  30
  -5   0 -19 59.9863 109.157  31
   5   0  19 60.5027 77.8513  21
   5   0  19 101.790 67.2840  16
   5   0  19-21.0413 85.6173  22
  -5   0 -19-32.8229 61.5682  33
   5   0  19-63.0294 128.232  37
   5   0  20 31.1585 54.9127  16
   5   0  20 39.1129 77.5690  21
   5   0  20 17.1802 62.5377  10
   5   0  20 38.3226 77.9761  30
   5   0  20-20.4438 85.2478  22
   5   0  21-18.4473 71.2087  21
   5   0  21-15.0149 57.9592  10
   5   0  21 53.0743 77.1952  30
   5   0  21-19.2780 76.4546  22
   5   0  22 1394.11 171.464  30
   5   0  22 1207.76 174.315  22
   5   0  22 1293.57 172.923  21
  -5   0 -22 1353.76 188.930  27
   5   0  23 46.7277 76.3207  22
  -5   0 -23 17.5617 74.9495  27
   5   0  23-44.2581 71.0304  21
   5   0  24 3629.85 317.194  38
   5   0  24 3639.09 300.403  21
   5   0  24 3661.94 305.944  22
  -5   0 -24 4412.28 332.776  27
   5   0  24 3438.98 315.667  36
   5   0  25 10.0937 47.7223  22
   5   0  25-12.1851 52.0023  36
   5   0  25 38.1048 49.0321  38
  -5   0 -25-11.8505 59.0576  27
   5   0  25 9.55408 44.3268  21
   5   0  26 9196.81 586.796  36
   5   0  26 7665.90 562.370  22
   5   1 -28 1326.98 106.720  27
  -5  -1  28 593.112 79.2886   5
   5   1 -27 3011.28 265.866  28
   5   1 -27 3391.05 263.426  27
   5  -1 -27 3311.19 262.881  27
   5  -1 -26 1402.29 165.067  39
  -5  -1  26 1208.04 155.441  42
  -5   1  26 1035.26 151.015  42
   5   1 -26 1259.34 157.880  28
   5  -1 -26 946.756 143.710  27
   5   1 -26 1029.02 147.006  27
  -5  -1  25 413.366 85.6880  13
  -5   1  25 317.179 97.8393  42
  -5  -1  25 501.858 104.830  42
   5   1 -25 346.240 105.036  27
   5  -1 -25 490.219 114.000  27
   5   1 -25 433.395 118.363  28
   5  -1 -24 763.503 112.010  18
  -5  -1  24 840.583 126.589  13
  -5   1  24 795.535 142.246  42
  -5  -1  24 918.690 148.246  42
   5   1 -24 924.989 160.687  28
   5  -1 -24 889.082 147.527  27
   5   1 -24 868.957 150.869  27
   5  -1 -23 8998.00 710.463  18
  -5   1  23 10973.3 769.527  42
  -5  -1  23 10712.1 763.056  42
   5   1 -23 12635.1 784.133  27
   5   1 -23 11423.8 780.650  28
   5  -1 -23 11286.8 768.843  27
  -5  -1  23 10226.8 736.389  13
  -5  -1  22 8961.32 654.836  32
  -5   1  22 9466.57 690.132  42
  -5  -1  22 9624.84 686.780  42
   5   1 -22 9280.31 694.744  28
   5  -1 -22 8327.65 646.813  28
   5   1 -22 9573.57 690.452  27
   5  -1 -22 9476.82 685.778  27
  -5  -1  21 2217.95 231.019  32
   5  -1 -21 1827.90 240.400  27
   5  -1 -21 1755.84 213.629  28
   5   1 -21 1869.22 239.214  27
   5   1 -21 2093.05 254.131  28
  -5   1  21 1680.36 351.864  43
  -5   1  21 2203.72 254.335  42
  -5  -1  21 1789.56 230.094  42
  -5  -1  21 2283.31 384.304  43
   5  -1 -21 1630.06 193.884  19
   5  -1 -20 10216.7 742.674  19
   5   1 -20 11726.8 799.813  27
   5  -1 -20 10723.2 787.687  27
   5   1 -20 11580.9 807.475  28
   5  -1 -20 10236.6 762.029  28
  -5  -1  20 10972.4 773.648  32
  -5   1  20 9467.94 753.272  21
  -5   1  20 12559.1 809.703  42
  -5  -1  20 11446.6 792.222  42
  -5  -1  20 11344.4 1020.42  43
  -5   1  19 10217.2 704.822  42
  -5  -1  19 10064.4 701.908  42
  -5  -1  19 9570.24 908.552  43
  -5   1  19 8645.66 663.209  21
   5  -1 -19 8655.53 652.396  19
   5  -1 -19 9173.97 695.841  27
   5   1 -19 10357.6 718.820  28
   5   1 -19 9644.18 700.750  27
   5  -1 -19 9231.66 674.002  28
  -5  -1  19 9734.43 687.850  32
  -5   1  19 7389.81 861.622  41
  -5  -1  19 9860.63 915.874  41
   5  -1 -19 8363.95 661.262   4
   5  -1 -18 1618.42 208.663   4
   5   1 -18 1903.04 233.711  27
   5  -1 -18 1458.37 213.954  27
   5  -1 -18 2087.26 226.563  28
   5   1 -18 1823.71 239.043  28
   5  -1 -18 1999.59 234.271  26
  -5   1  18 1757.15 209.070  21
   5  -1 -18 1808.58 207.539  19
  -5  -1  18 1777.61 220.405  32
  -5   1  18 1885.66 230.784  42
  -5  -1  18 2071.45 236.673  42
  -5  -1  18 1656.08 342.270  43
  -5   1  18 1996.14 356.432  41
  -5  -1  18 1893.02 356.003  41
   5  -1 -17 1191.12 181.968  26
   5  -1 -17 1369.99 172.340  19
  -5   1  17 1165.49 164.546  21
  -5   1  17 1379.69 189.663  42
  -5  -1  17 1406.84 189.411  42
  -5  -1  17 1484.30 310.229  43
   5  -1 -17 1189.95 173.548   4
  -5  -1  17 1271.35 278.916  41
  -5   1  17 1352.99 292.906  41
   5  -1 -17 1565.08 203.643  27
   5   1 -17 1261.43 188.465  27
   5   1 -17 1369.86 202.339  28
   5  -1 -17 1241.65 173.878  28
   5  -1 -16 741.045 136.218  26
   5  -1 -16 824.488 135.116  19
  -5   1  16 910.515 149.610  42
  -5  -1  16 964.865 153.417  42
  -5  -1  16 966.378 258.263  43
  -5   1  16 814.080 132.822  21
   5  -1 -16 937.432 145.417  28
   5   1 -16 1055.49 159.960  27
   5   1 -16 794.245 144.718  28
   5  -1 -16 770.469 144.622  27
  -5   1  16 1170.44 254.299  41
  -5  -1  16 746.185 222.745  41
   5  -1 -16 788.001 139.658   4
   5  -1 -15 8954.59 635.532   4
   5  -1 -15 9007.05 645.352  26
  -5   1  15 8487.52 617.837  21
  -5   1  15 10206.2 652.851  42
  -5  -1  15 9712.15 649.325  42
   5  -1 -15 8997.84 628.886  19
   5   1 -15 9052.26 652.190  28
   5  -1 -15 8448.07 639.384  27
   5  -1 -15 8015.12 622.224  28
   5   1 -15 8817.76 643.264  27
   5  -1 -15 8013.54 604.879   8
  -5  -1  15 8717.36 801.880  41
  -5   1  15 9388.24 832.956  41
   5  -1 -14 22459.6 1386.96  26
  -5   1  14 22201.6 1564.62  41
  -5  -1  14 19573.6 1528.26  41
   5  -1 -14 21457.6 1372.19   4
  -5   1  14 23695.1 1384.20  42
  -5  -1  14 22190.5 1375.75  42
   5   1 -14 19315.9 1367.78  27
   5  -1 -14 20335.5 1373.56  27
   5   1 -14 22145.3 1387.84  28
   5  -1 -14 21528.4 1365.25  19
  -5  -1  13 15796.6 1210.71  41
  -5   1  13 18609.8 1257.54  41
   5  -1 -13 16283.7 1063.80   4
  -5   1  13 16864.6 1063.40  42
  -5  -1  13 15529.5 1055.12  42
   5  -1 -13 15521.7 1064.32  26
   5   1 -13 17000.0 1076.92  28
  -5  -1  12 4059.71 424.562  41
  -5   1  12 3454.92 408.104  41
  -5  -1  12 4462.97 481.178  43
  -5   1  12 3529.12 302.349  42
  -5  -1  12 3198.27 292.181  42
  -5   1  11 1572.56 266.436  41
  -5  -1  11 1605.68 260.151  41
  -5  -1  11 1511.24 274.234  43
  -5   1  11 2248.39 200.380  42
  -5  -1  11 1865.90 188.049  42
  -5  -1  10 862.596 180.080  41
  -5  -1  10 714.487 195.579  43
  -5  -1  10 991.428 125.200  42
  -5   1  10 934.792 121.818  42
  -5   1   9 21049.5 1334.10  41
  -5  -1   9 19241.6 1312.20  41
  -5  -1   9 19676.8 1360.78  43
  -5   1   9 19617.8 1202.25  42
  -5  -1   9 18189.0 1194.49  42
  -5  -1   8 1183.31 208.135  41
  -5   1   8 1574.60 225.566  41
   5   1  -8 1381.76 220.449  20
   5  -1  -8 1442.86 233.191  20
  -5  -1   8 1773.84 249.829  43
   5  -1  -7 13932.9 979.754  20
   5   1  -7 13711.8 972.461  20
  -5   1   7 14979.6 978.429  41
  -5  -1   7 13996.4 962.901  41
  -5  -1   7 12259.4 974.452  43
  -5   1   6 149.113 87.0131  41
  -5  -1   6 184.790 89.9177  41
  -5  -1   6 207.337 94.6318  40
   5   1  -6 135.080 94.1790  20
   5  -1  -6 89.5179 81.8061  20
  -5  -1   6 49.5576 84.7015  43
  -5  -1   5 11359.8 843.858  40
   5  -1  -5 11189.6 815.038  20
   5   1  -5 11836.7 819.148  20
  -5  -1   5 11985.2 825.338  43
  -5   1   5 11851.6 808.843  41
  -5  -1   5 10792.2 794.325  41
  -5  -1   4 10947.6 793.047  40
   5   1  -4 11069.4 765.950  20
   5  -1  -4 10915.9 767.772  20
  -5  -1   4 10061.7 745.765  41
  -5  -1   4 10743.9 756.479  43
  -5   1   4 11096.0 762.582  41
  -5  -1   3 74285.1 4403.89  40
   5  -1  -3 72721.9 4362.88  20
   5   1  -3 69019.8 4357.24  20
  -5  -1   3 75580.5 4345.95  43
  -5  -1   3 68466.6 4348.81  41
  -5   1   3 76220.4 4369.52  41
  -5  -1   2 395.612 140.545  40
   5  -1  -2 702.802 137.424  20
   5   1  -2 492.236 132.250  20
  -5  -1   2 838.218 112.844  43
  -5  -1   1 1444.80 215.539  40
   5   1  -1 1483.25 189.853  20
   5  -1  -1 1564.57 188.610  20
  -5  -1   1 1247.63 133.865  43
  -5  -1   0 45667.3 2561.07  40
   5   1   0 46973.5 2511.27  20
   5  -1   0 46608.8 2510.08  20
   5   1   1-17.4636 57.2989  20
   5  -1   1 17.1907 62.5720  20
   5   1   1-18.7093 63.7011  37
   5  -1   1 56.2203 76.2594  37
  -5  -1  -1 48.2358 79.1250  40
  -5   1  -1 22.2382 19.9796  40
   5   1   2 1198.55 180.483  37
   5  -1   2 1249.92 179.567  37
   5   1   3 9021.59 664.402  37
   5  -1   3 8766.79 658.287  37
   5  -1   4 18500.4 1130.83  37
   5   1   4 17646.0 1126.44  37
  -5  -1  -4 15265.9 1024.92  39
   5   1   5 829.709 173.504  37
   5  -1   5 719.515 157.725  37
   5  -1   5 967.658 113.971  38
  -5  -1  -5 822.109 111.571  39
  -5  -1  -6 3400.53 282.594  39
   5   1   6 3406.32 362.753  37
   5  -1   6 4162.48 384.787  37
  -5  -1  -6 3704.50 365.301  31
  -5   1  -6 3782.14 361.411  31
  -5  -1  -7 27587.2 1779.31  39
   5   1   7 29848.4 1908.51  37
   5  -1   7 30576.1 1911.13  37
  -5  -1  -7 29232.4 1890.07  31
  -5   1  -7 30950.5 1899.21  31
  -5  -1  -8 39906.5 2612.68  39
   5   1   8 44490.4 2762.62  37
   5  -1   8 47131.8 2769.92  37
  -5   1  -8 46834.4 2755.34  31
  -5  -1  -8 44844.0 2747.02  31
  -5  -1  -9 3912.92 322.376  39
  -5   1  -9 3796.57 412.131  31
  -5  -1  -9 4249.32 430.161  31
   5  -1   9 4190.66 440.234  37
   5   1   9 4163.84 438.897  37
   5   1  10 26107.7 1729.64  37
   5  -1  10 27737.7 1745.83  37
  -5  -1 -10 25266.3 1574.94  24
  -5  -1 -10 24730.4 1556.67  39
  -5   1 -10 29608.3 1740.37  31
  -5  -1 -10 26187.3 1713.39  31
   5   1  10 21697.3 1551.04  22
   5   1  11 6478.47 498.483  22
   5  -1  11 6413.95 505.444  22
   5  -1  11 5580.66 512.888  36
   5   1  11 7513.61 662.169  37
   5  -1  11 6272.57 634.676  37
  -5  -1 -11 7208.23 516.230  24
  -5  -1 -11 6618.59 493.429  39
  -5   1 -11 6915.30 630.968  31
  -5  -1 -11 6466.66 621.548  31
   5   1  11 6587.50 492.527  29
  -5  -1 -11 7207.06 512.864  33
  -5  -1 -12 1531.91 287.377  31
   5   1  12 2125.47 217.239  29
  -5   1 -12 2306.73 324.540  31
   5  -1  12 1930.52 224.770  30
  -5  -1 -12 2005.99 221.796  24
   5  -1  12 1830.90 221.066  22
   5   1  12 2007.29 219.385  22
   5   1  12 2763.08 373.523  37
   5  -1  12 1490.98 294.087  37
   5  -1  12 1642.22 225.116  36
  -5  -1 -12 1779.85 204.235  39
   5  -1  12 2286.13 225.743  16
  -5  -1 -12 1513.60 200.891  33
   5   1  13 31247.3 1910.15  29
   5  -1  13 31389.4 1924.80  30
  -5  -1 -13 30650.9 1923.33  24
   5  -1  13 30133.6 1884.08  21
   5   1  13 30912.5 1907.46  22
   5   1  13 30038.2 2104.90  37
   5  -1  13 32940.7 2136.92  37
  -5  -1 -13 27475.4 1888.06  39
   5  -1  13 30350.8 1908.96  16
  -5   1 -13 30005.8 2081.55  31
  -5  -1 -13 31465.4 2100.91  31
  -5  -1 -13 31651.3 1920.90  33
  -5  -1 -14 1843.95 211.356  39
  -5  -1 -14 2003.99 228.771  24
   5  -1  14 1796.38 199.749  21
   5   1  14 1865.44 218.029  22
  -5  -1 -14 1689.50 220.872  33
   5   1  14 2193.22 364.152  37
   5  -1  14 1305.94 303.366  37
   5   1  14 1841.18 215.642  29
  -5  -1 -14 1962.13 343.908  31
   5  -1  14 1391.30 206.110  30
  -5   1 -14 1593.76 315.483  31
   5  -1  14 1955.46 223.181  16
   5  -1  15 448.256 111.586  14
   5  -1  15 281.396 100.107  16
   5   1  15 110.457 151.814  37
   5  -1  15 110.559 160.059  37
   5   1  15 379.758 113.394  22
  -5  -1 -15 319.209 110.992  33
  -5  -1 -15 294.267 88.7872  39
   5  -1  15 382.750 97.4309  21
  -5   1 -15 356.942 168.239  31
   5  -1  15 344.672 120.567  30
  -5  -1 -15 259.195 164.370  31
   5  -1  16 169.379 83.9102  14
   5  -1  16 103.002 85.9154  16
   5  -1  16-17.2905 58.8975  21
   5  -1  16 92.7669 91.9984  22
   5   1  16 156.244 94.0499  22
  -5  -1 -16-43.9173 99.9148  33
   5  -1  16-22.0281 91.8666  30
  -5  -1 -16 18.5193 60.7863  39
   5  -1  17 1225.23 191.251  16
   5  -1  17 1652.41 197.790  14
  -5  -1 -17 1588.60 213.900  26
   5  -1  17 2037.25 234.289  10
   5   1  17 887.542 293.713  37
   5  -1  17 1065.09 298.616  37
  -5   1 -17 1735.97 320.981  31
  -5  -1 -17 1437.64 294.069  31
   5  -1  17 1571.83 219.507  30
  -5  -1 -17 1556.34 219.361  33
   5   1  17 1938.46 223.880  22
   5  -1  17 1724.38 229.829  22
   5  -1  17 1374.34 182.921  21
   5  -1  18 327.943 104.879  16
   5  -1  18 213.124 86.7763  14
  -5  -1 -18 249.411 108.210  26
   5  -1  18 448.762 125.371  10
   5   1  18 119.077 122.029  37
   5  -1  18 178.556 163.129  37
   5  -1  18 272.914 120.000  36
   5  -1  18 414.396 127.921  30
  -5   1 -18 328.995 150.395  31
  -5  -1 -18 167.954 125.643  31
  -5  -1 -18 220.337 101.321  33
   5   1  18 178.536 94.9439  22
   5  -1  18 165.024 108.262  22
   5  -1  18 333.238 92.8554  21
   5  -1  19 966.958 162.800  16
   5   1  19 1119.64 173.792  30
   5  -1  19 1158.87 158.085  14
  -5  -1 -19 1063.63 170.948  26
   5   1  19 1332.74 184.977  22
   5  -1  19 1056.49 183.076  22
   5  -1  19 1458.90 197.300  10
   5  -1  19 1231.91 207.201  36
  -5  -1 -19 1297.85 191.016  33
   5  -1  19 848.820 147.228  21
   5  -1  20 2276.16 277.451  36
  -5  -1 -20 2372.03 258.451  26
   5  -1  20 2374.93 252.960  10
   5   1  20 2343.21 246.948  30
  -5  -1 -20 2311.32 259.371  33
   5  -1  20 2310.02 269.127  22
   5   1  20 2443.91 256.481  22
   5  -1  20 2445.19 251.338  16
   5  -1  21 6418.09 488.606  16
   5   1  21 6471.78 484.459  30
  -5   1 -21 6648.87 505.700  27
  -5  -1 -21 5958.66 497.580  27
  -5  -1 -21 6367.21 494.620  26
   5  -1  21 6400.67 488.809  10
   5  -1  21 6124.75 507.127  38
   5   1  21 6423.21 521.145  36
   5  -1  21 6006.47 520.345  36
  -5  -1 -21 6649.61 505.384  33
   5  -1  21 6683.64 517.897  22
   5   1  21 7243.89 506.317  22
   5  -1  22-58.7053 97.5169  36
   5  -1  22 17.9091 67.1836  38
   5   1  22 36.4711 72.3204  38
  -5   1 -22 16.3313 74.2945  27
  -5  -1 -22 16.8952 72.1008  27
  -5  -1 -22-44.9222 59.3858  26
   5  -1  22 94.8912 70.8516  10
  -5  -1 -22-31.2143 69.5656  33
   5   1  22 15.2849 62.1932  22
   5  -1  22 35.7349 81.2826  22
   5   1  22 25.5284 53.2195  30
   5   1  22 38.2258 81.5646  36
  -5  -1 -23 9238.65 615.560  26
   5  -1  23 9137.38 608.349  10
   5   1  23 8422.63 634.928  38
   5  -1  23 8416.72 632.068  38
   5   1  23 8807.94 601.728  30
   5   1  23 9585.71 653.418  36
   5  -1  23 8934.60 649.990  36
   5   1  23 9886.79 634.311  22
   5  -1  23 9385.36 645.964  22
  -5   1 -23 9426.51 635.497  27
  -5  -1 -23 9660.18 641.427  27
   5  -1  24-13.8966 66.9188  36
   5   1  24 81.4375 65.3610  36
   5   1  24 37.7856 47.2706  38
  -5  -1 -24 34.7543 51.6561  27
  -5   1 -24 66.3058 53.2230  27
   5  -1  24-49.4400 62.6289  22
   5   1  24 61.7254 51.2868  22
  -5   1 -25 408.520 71.1908  27
   5  -1  25 463.544 83.4425  36
   5  -1  25 389.884 74.3179  22
   5   1  25 455.685 68.4262  22
   5  -1  26 126.549 36.8385  13
   5  -1  26 165.552 42.1409  36
  -5  -2  27 1623.11 135.165  15
   5  -2 -26 33.5633 41.1171   7
  -5  -2  26 44.4867 31.1452   5
   5   2 -26-38.2431 41.7591  28
   5  -2 -26 10.5881 26.8264  18
   5  -2 -25 1487.69 144.342  18
   5  -2 -25 1508.35 165.711  39
   5  -2 -25 1380.46 152.437   7
  -5  -2  25 1151.39 140.134   5
   5   2 -25 1504.32 152.531  28
  -5  -2  25 1585.46 144.357  13
  -5  -2  24 753.316 107.092  13
  -5  -2  24 573.578 103.948   5
   5  -2 -24 806.201 110.970  18
   5   2 -24 542.665 107.405  28
   5  -2 -24 464.886 84.8558  19
  -5  -2  23 631.844 108.219  13
  -5  -2  23 444.062 101.804   5
   5  -2 -23 384.900 95.0239  18
   5   2 -23 484.168 112.695  28
   5  -2 -23 495.105 100.853  19
  -5  -2  22 403.598 99.0062  13
  -5  -2  22 91.7124 82.9963   5
   5  -2 -22 495.772 113.420  18
   5   2 -22 123.710 83.2246  28
   5  -2 -22 281.908 88.6455  19
   5   2 -21 1005.57 159.343  28
   5  -2 -21 638.039 122.418   4
   5  -2 -21 692.583 133.003  19
  -5  -2  21 736.523 140.972  13
  -5  -2  20 2339.16 261.407  13
   5  -2 -20 2207.34 222.229   9
   5  -2 -20 2553.10 291.341  39
   5  -2 -20 2761.70 264.515  19
   5  -2 -20 2021.76 239.670   4
   5   2 -20 2362.87 261.665  28
   5  -2 -19 2618.76 280.951   4
   5  -2 -19 2779.68 265.833   9
   5  -2 -19 2440.37 255.010   8
  -5  -2  19 3227.50 313.080  13
   5  -2 -19 3651.81 312.693  19
   5   2 -19 3105.07 307.820  28
   5  -2 -18-20.5203 74.6974  19
   5   2 -18-21.5329 80.7931  28
   5  -2 -18 35.6778 60.7499  27
   5  -2 -18 23.9685 87.2442  26
   5  -2 -18-33.3017 72.6721   9
   5  -2 -18-32.8281 65.1159   8
  -5  -2  18-44.6577 78.6981  13
   5  -2 -18-78.6970 89.5158   4
  -5  -2  18-85.0108 104.929  42
  -5  -2  18 200.793 161.124  43
  -5  -2  17 3005.10 276.377  32
  -5  -2  17 2390.08 257.483  42
  -5  -2  17 3759.63 511.038  43
   5   2 -17 2947.87 296.092  28
   5  -2 -17 2439.84 265.190  27
   5  -2 -17 2907.97 310.784  26
   5  -2 -17 3166.62 305.999   4
   5  -2 -17 2691.39 268.371   8
  -5  -2  17 2659.23 300.703  13
  -5  -2  17 2606.29 262.219  10
   5  -2 -17 2603.89 267.593   9
   5  -2 -17 3402.43 308.206  19
  -5  -2  16 2079.48 233.311  32
  -5  -2  16 2157.06 227.265  42
  -5  -2  16 2247.88 401.888  43
  -5  -2  16 2213.53 261.740  13
   5   2 -16 2145.97 249.828  28
   5  -2 -16 2225.81 235.642  27
   5  -2 -16 2362.79 276.491  26
   5  -2 -16 2565.03 271.285   4
   5  -2 -16 2537.89 249.517   8
  -5  -2  16 2160.15 235.253  10
   5  -2 -16 2110.87 238.839   9
   5  -2 -16 2067.45 250.255  19
  -5  -2  15 3539.50 337.049  32
  -5  -2  15 3325.08 424.875  41
  -5  -2  15 4236.96 336.564  42
  -5  -2  15 3725.03 531.215  43
   5  -2 -15 3860.24 366.288  12
  -5  -2  15 3982.17 366.084  13
   5   2 -15 3665.99 347.031  28
   5  -2 -15 4473.68 392.884  26
   5  -2 -15 3765.58 359.718   4
   5  -2 -15 4079.16 348.135   8
   5  -2 -15 3848.84 468.752  20
   5  -2 -15 3934.83 358.748  19
  -5  -2  15 3398.66 329.439  10
   5  -2 -15 3915.38 343.781   9
   5  -2 -14 4282.45 371.275  19
   5  -2 -14 3729.64 460.844  20
  -5  -2  14 4395.42 346.422  42
  -5  -2  14 4121.18 549.086  43
  -5  -2  14 3408.29 343.645  32
  -5  -2  14 4827.26 486.194  41
   5  -2 -14 4742.80 372.881   8
   5  -2 -14 4569.63 391.330  12
  -5  -2  14 3982.78 373.240  13
   5   2 -14 3997.53 361.100  28
   5  -2 -14 4045.49 386.634  26
   5  -2 -14 3979.96 379.688   4
  -5  -2  14 3952.16 352.423  10
   5  -2 -14 4415.98 366.461   9
   5  -2 -14 3755.44 338.208   1
   5  -2 -13 1802.41 292.051  20
   5  -2 -13 1925.34 223.211  19
  -5  -2  13 1856.50 199.848  42
  -5  -2  13 1921.80 348.918  43
  -5  -2  13 1574.40 202.808  32
  -5  -2  13 1496.27 277.700  41
   5  -2 -13 2607.48 244.244   8
  -5  -2  13 1648.65 216.538  13
   5  -2 -13 1646.44 221.495  12
   5   2 -13 1952.86 218.157  28
   5  -2 -13 1815.06 229.806  26
  -5  -2  13 1904.80 219.430  10
   5  -2 -13 2240.98 229.043   9
   5  -2 -13 2131.73 216.160   1
   5  -2 -13 2091.56 241.727   4
  -5  -2  12 3636.42 354.030  32
  -5  -2  12 4369.85 452.872  41
  -5  -2  12 4241.98 341.866  42
  -5  -2  12 4420.51 538.085  43
   5  -2 -12 4042.17 378.635  12
  -5  -2  12 4822.31 391.365  13
   5   2 -12 4451.34 366.529  28
   5  -2 -12 3628.39 367.214   4
   5  -2 -12 4540.82 379.009  19
   5  -2 -12 4356.41 466.141  20
  -5  -2  12 4463.64 370.306  10
   5  -2 -12 4200.52 362.159   9
   5  -2 -12 5019.94 379.322   8
   5  -2 -12 4434.37 357.911   1
  -5  -2  11 426.632 101.782  32
  -5  -2  11 351.813 139.299  41
  -5  -2  11 456.032 174.729  43
   5  -2 -11 529.518 121.864  12
  -5  -2  11 537.493 117.712  13
   5   2 -11 590.112 110.247  28
   5  -2 -11 694.078 129.112   8
   5  -2 -11 573.383 109.124   1
   5  -2 -11 235.798 136.464  20
   5  -2 -11 434.482 117.464   4
   5  -2 -11 452.067 102.577   9
  -5  -2  11 385.819 111.455  10
   5  -2 -10 1233.16 158.254   8
   5  -2 -10 1248.82 212.962  20
  -5  -2  10 966.801 185.406  41
  -5  -2  10 933.247 137.309  32
  -5  -2  10 891.443 140.737   5
   5  -2 -10 835.363 143.748  12
  -5  -2  10 1111.74 159.004  13
   5  -2 -10 783.760 142.672  26
   5  -2 -10 1084.19 148.227   9
  -5  -2  10 784.274 135.505  10
   5  -2 -10 933.070 151.279   4
   5  -2 -10 981.017 141.543   1
  -5  -2  10 979.599 223.487  43
  -5  -2   9 383.478 152.916  43
  -5  -2   9 470.878 103.311  13
   5  -2  -9 831.812 136.767  26
   5  -2  -9 733.108 118.882   9
  -5  -2   9 508.036 114.676  10
   5  -2  -9 761.523 123.357   8
   5  -2  -9 327.306 143.343  20
  -5  -2   9 133.176 133.682  41
   5  -2  -9 436.343 103.853  19
   5  -2  -9 395.135 106.707   4
   5  -2  -9 557.471 103.923   1
   5  -2  -8 5312.05 417.419  26
   5  -2  -8 5509.00 409.915   9
   5  -2  -8 5686.77 423.026   2
   5  -2  -8 4846.17 396.379   1
  -5  -2   8 5210.08 525.938  43
  -5  -2   8 4657.82 446.543  41
   5  -2  -8 5296.59 408.796   8
   5  -2  -8 4261.17 439.667  20
   5  -2  -8 5454.96 410.098  19
  -5  -2   7 325.548 107.604  41
   5  -2  -7 235.456 90.7524  20
  -5  -2   7 312.879 119.488  43
  -5  -2   6 25558.9 1573.31  41
  -5  -2   6 27382.4 1709.22  40
   5  -2  -6 23173.9 1513.06  39
   5  -2  -6 23683.5 1560.30  20
  -5  -2   6 25606.7 1652.51  43
   5  -2  -5 28023.0 1837.39  39
  -5  -2   5 31499.8 1898.32  41
   5  -2  -5 28926.1 1880.22  20
  -5  -2   5 32437.0 1972.57  43
  -5  -2   4 20412.2 1291.48  40
  -5  -2   4 18274.0 1143.34  41
   5  -2  -4 16333.9 1129.04  20
  -5  -2   4 16837.2 1188.02  43
  -5  -2   3 5296.40 504.118  40
  -5  -2   3 5295.08 394.901  41
   5  -2  -3 4395.84 376.771  20
  -5  -2   2 15574.6 1081.49  40
  -5  -2   2 13681.0 930.548  41
  -5  -2   1 25727.5 1552.65  40
  -5  -2   1 20703.1 1375.92  41
  -5  -2   0 208.344 141.290  40
  -5  -2   0-55.3753 138.553  41
  -5  -2  -1 107008. 6503.61  41
  -5  -2  -1 106045. 6503.48  31
  -5  -2  -2 16240.9 1092.71  31
  -5  -2  -2 18299.8 1247.54  40
  -5  -2  -3 17.8181 42.8928  31
  -5  -2  -3-38.3634 92.3486  40
  -5  -2  -4 19003.3 1280.87  31
  -5  -2  -4 21032.8 1435.23  40
  -5  -2  -5 15131.8 1185.76  40
  -5  -2  -5 16122.5 1037.61  39
  -5  -2  -5 14858.8 1057.30  31
   5  -2   5 15089.7 1038.67  36
   5   2   5 14695.0 1065.43  37
   5  -2   5 15626.1 1068.43  37
   5  -2   5 16929.7 1034.34   6
   5  -2   5 15670.9 1032.02   3
  -5  -2  -6 13789.0 906.340  35
  -5  -2  -6 11780.8 853.996  33
   5  -2   6 12655.1 890.982  36
   5   2   6 11947.2 922.392  37
   5  -2   6 12782.5 926.537  37
   5  -2   6 13695.4 857.908   7
  -5  -2  -6 11554.7 902.079  31
   5  -2   6 13985.4 885.577   3
  -5  -2  -6 12160.9 879.692  25
  -5  -2  -6 13261.3 878.636  24
   5  -2   6 14097.1 883.001   6
  -5  -2  -6 12661.7 1035.93  40
  -5  -2  -6 14443.5 894.620  39
   5  -2   6 11961.1 871.749  10
  -5  -2  -7 11541.2 821.027  33
  -5  -2  -7 13206.8 866.685  35
   5  -2   7 11846.2 823.309  16
   5  -2   7 13380.5 825.518   7
   5  -2   7 12559.5 839.281   6
  -5  -2  -7 11898.9 891.163  31
  -5  -2  -7 13460.8 856.658  39
   5  -2   7 11483.2 832.886  22
  -5  -2  -7 12343.2 838.263  24
  -5  -2  -7 13122.9 852.664  25
   5  -2   7 12129.0 831.809   5
   5   2   7 11439.9 901.384  37
   5  -2   7 11530.7 893.396  37
   5  -2   7 10852.7 830.303  10
   5   2   8 1979.73 270.681  37
   5  -2   8 2366.30 288.375  37
   5   2   8 1758.64 208.543  21
  -5  -2  -8 1965.77 216.310  33
  -5  -2  -8 1884.78 232.942  35
   5  -2   8 1839.80 206.036   7
   5  -2   8 2207.03 231.158   6
   5  -2   8 1941.11 216.775  16
  -5  -2  -8 1558.82 242.067  31
   5   2   8 1998.44 201.683  29
   5  -2   8 1805.80 224.463  22
  -5  -2  -8 1870.95 225.733  25
  -5  -2  -8 1998.35 227.782  24
   5  -2   8 2450.00 240.379   5
  -5  -2  -8 2129.54 238.760  39
   5  -2   8 1940.55 227.667  10
   5   2   9 24034.7 1626.55  37
   5  -2   9 23355.2 1619.39  37
   5   2   9 25561.3 1522.64  21
   5  -2   9 24618.0 1521.88   6
  -5  -2  -9 23704.3 1516.58  33
  -5  -2  -9 24188.7 1536.50  35
   5  -2   9 25518.3 1528.11  16
  -5  -2  -9 22705.3 1597.95  31
   5   2   9 24274.4 1491.68  29
   5  -2   9 22732.1 1531.44  22
  -5  -2  -9 24505.6 1536.27  25
   5  -2   9 19764.1 1505.88   5
  -5  -2  -9 24545.8 1539.07  39
   5  -2   9 23358.1 1538.68  10
   5  -2  10 11402.1 1017.33  37
   5   2  10 15443.0 951.116  21
   5  -2  10 14416.6 945.373   6
  -5  -2 -10 13884.2 940.932  33
  -5  -2 -10 14404.5 953.702  35
   5  -2  10 14702.9 951.030  16
  -5  -2 -10 14060.9 1038.57  31
   5   2  10 13769.7 912.293  29
   5  -2  10 15384.6 961.948  14
  -5  -2 -10 13861.7 955.777  25
   5  -2  10 14524.2 958.143   5
  -5  -2 -10 13990.1 958.421  39
   5  -2  10 12719.4 903.809  38
   5  -2  10 11132.7 935.484  22
   5  -2  11 8541.69 758.492  37
   5  -2  11 8808.05 692.192  36
   5   2  11 8722.26 645.436  21
   5  -2  11 9311.71 653.116   6
  -5  -2 -11 8999.65 657.182  33
  -5  -2 -11 8755.68 647.955  35
   5  -2  11 9859.20 669.465  16
  -5  -2 -11 7312.04 718.311  31
   5   2  11 8809.43 622.151  29
   5  -2  11 10353.2 677.399  14
  -5  -2 -11 8897.91 661.124  25
   5  -2  11 8654.51 662.504   5
  -5  -2 -11 9650.48 674.813  39
   5  -2  11 8431.64 620.861  38
   5   2  11 9575.92 668.542  22
   5  -2  11 6221.14 633.527  22
   5   2  12 3164.25 334.060  38
   5  -2  12 3775.06 347.267  38
  -5  -2 -12 4618.30 406.059  39
   5   2  12 4886.78 393.583  21
   5  -2  12 3832.22 366.336   6
  -5  -2 -12 4595.84 391.061  33
  -5  -2 -12 3753.20 447.473  31
   5   2  12 3818.11 346.138  29
   5  -2  12 4718.88 395.276  14
  -5  -2 -12 3594.91 375.626  25
   5  -2  12 5050.08 421.061  10
   5  -2  12 5160.18 405.926  16
   5  -2  12 5939.77 541.260  37
   5  -2  12 3906.47 411.829  36
   5  -2  12 4491.62 401.808   5
   5   2  12 4378.48 385.999  22
   5  -2  12 4139.32 400.573  22
  -5  -2 -13 1670.39 213.855  39
   5   2  13 1307.68 189.442  21
   5  -2  13 1272.90 189.881  14
  -5  -2 -13 1261.29 186.660  25
   5  -2  13 1288.81 200.497  10
   5   2  13 1266.91 197.174  22
   5  -2  13 1298.63 208.533  22
   5   2  13 998.143 153.250  38
   5  -2  13 1070.07 204.087  36
   5  -2  13 1210.11 167.407  38
  -5  -2 -13 803.801 199.298  31
   5   2  13 1203.92 163.239  29
   5  -2  13 1179.16 171.038   6
   5  -2  13 1347.05 200.997   5
   5  -2  14 1038.11 180.597  14
   5  -2  14 1488.50 186.683   6
   5  -2  14 1280.00 205.598   5
   5  -2  14 1393.78 210.369  10
   5   2  14 1546.89 202.661  21
   5   2  14 1146.41 193.707  22
   5  -2  14 1430.69 224.672  22
   5   2  14 937.716 157.495  38
   5  -2  14 1063.48 206.685  36
   5  -2  14 1066.66 165.142  38
  -5  -2 -14 1632.86 214.357  39
   5  -2  15 1393.46 247.047  36
   5   2  15 2396.60 256.748  21
   5   2  15 1960.38 240.318  22
   5  -2  15 2319.77 252.627  14
  -5  -2 -15 2017.81 249.811  26
   5  -2  15 2101.77 255.780   5
   5  -2  15 2041.12 223.390   6
   5  -2  15 1963.43 256.482  10
   5   2  15 1567.52 204.223  38
   5  -2  15 1806.05 216.141  38
  -5  -2 -15 1708.74 230.435  39
  -5  -2 -16 68.1237 74.4922  39
   5   2  16 21.3120 86.7164  21
   5   2  16-60.2432 115.552  22
   5  -2  16 85.0632 88.6654  14
  -5  -2 -16 24.2995 96.3690  26
   5  -2  16 48.5981 76.5847   5
   5  -2  16 23.5493 88.3416  10
   5  -2  16-22.0191 82.6013  16
   5  -2  16-205.339 110.042  36
   5  -2  17 5937.88 491.524  14
   5  -2  17 6585.79 510.079  16
  -5  -2 -17 5671.60 494.368  39
   5   2  17 6322.70 503.846  21
   5   2  17 6603.21 498.814  22
   5  -2  17 6170.12 546.241  36
  -5  -2 -17 5596.57 502.375  26
   5  -2  17 6443.50 522.117   5
  -5  -2 -17 6790.81 528.618  33
   5  -2  17 6001.84 508.382  10
   5  -2  18 881.334 158.447  16
  -5  -2 -18 730.340 137.662  39
  -5  -2 -18 854.477 169.343  33
   5  -2  18 616.356 128.780  14
  -5  -2 -18 821.912 157.263  26
   5  -2  18 748.028 147.889  10
   5   2  18 959.550 156.190  21
   5   2  18 788.205 137.324  22
   5  -2  18 606.105 138.966   5
   5  -2  18 503.512 156.618  36
  -5  -2 -19 12121.0 820.131  33
   5   2  19 12353.7 795.889  22
   5  -2  19 10719.7 814.019  22
  -5  -2 -19 11259.5 811.550  26
   5  -2  19 10907.5 801.406   5
   5   2  19 12628.5 808.820  21
   5  -2  19 11540.8 840.093  36
   5  -2  19 10970.9 783.995  14
   5  -2  19 11396.0 798.255  16
   5  -2  19 11350.5 804.007  10
   5  -2  20 788.783 153.797  36
   5   2  20 603.978 129.990  21
   5   2  20 715.054 108.665  30
   5  -2  20 637.310 140.260  22
   5   2  20 783.746 127.589  22
  -5  -2 -20 549.127 122.666  26
   5  -2  20 805.327 128.853   5
   5  -2  20 717.614 125.576  10
  -5  -2 -20 537.194 126.710  33
   5  -2  20 512.872 105.041  14
   5  -2  21 1224.71 157.226  13
  -5  -2 -21 1212.17 158.518  26
   5  -2  21 1125.48 149.561  10
   5  -2  21 1308.58 178.190  36
   5   2  21 1194.53 147.843  22
   5  -2  21 1208.76 168.046  22
   5  -2  21 1295.52 139.577  14
  -5  -2 -21 640.205 144.071  33
   5   2  21 1152.13 151.651  21
   5   2  22 3514.86 262.546  22
   5   2  22 3605.09 279.607  21
  -5  -2 -22 3202.63 276.359  26
   5   2  22 3657.41 290.221  36
   5  -2  22 2840.09 279.692  36
   5  -2  22 3030.89 268.767  13
   5  -2  22 3129.66 261.076  10
  -5  -2 -23 566.919 86.8542  26
   5  -2  23 265.105 56.3506  10
   5   2  23 389.875 61.5718  22
  -5  -2 -23 341.705 53.3166  19
   5   2  23 341.676 69.8781  21
   5   2  23 323.090 74.5725  36
   5  -2  23 460.669 90.3827  36
  -5   2 -24 1633.96 148.043  28
   5   2  24 1957.37 159.818  36
   5  -2  24 1999.01 164.027  36
   5   2  24 2199.08 160.245  21
   5  -3 -23 102.357 42.3821  19
   5  -3 -23 61.2836 43.7912  18
   5  -3 -22 2232.72 191.440  18
   5  -3 -22 2005.94 184.026  19
  -5  -3  22 1763.58 166.127   5
  -5  -3  22 2394.66 191.790  13
   5  -3 -21 24.7603 43.2897   9
   5  -3 -21 35.4064 53.8123  19
  -5  -3  21 85.2272 58.7288  13
   5  -3 -21 74.7792 56.8132  18
   5  -3 -21 86.9355 60.5201  39
   5  -3 -21 67.8794 48.3469   4
  -5  -3  21 105.369 51.7540   5
   5  -3 -20 358.601 80.0806   9
   5  -3 -20 390.493 92.3839  19
   5  -3 -20 353.375 75.0276   8
  -5  -3  20 670.442 114.589  13
   5  -3 -20 380.383 103.658  18
   5  -3 -20 626.254 118.008  39
   5  -3 -20 464.622 91.9986   4
  -5  -3  20 469.783 88.5149   5
   5  -3 -19 618.546 116.255   9
   5  -3 -19 922.203 138.264  19
   5  -3 -19 602.646 105.927   8
  -5  -3  19 821.220 132.682  13
   5  -3 -19 669.557 127.172  39
  -5  -3  19 396.044 96.9305   5
   5  -3 -19 625.672 118.531   4
   5  -3 -18 5360.65 420.629   8
   5  -3 -18 5304.56 425.317   9
   5  -3 -18 6256.34 453.971  19
   5  -3 -18 4869.94 443.768   7
  -5  -3  18 6032.68 455.160  13
  -5  -3  18 5532.79 463.557  15
   5  -3 -18 5188.96 454.053  39
   5  -3 -18 6054.47 447.552   4
  -5  -3  18 5310.93 435.130   5
   5  -3 -17 3473.79 322.663   1
   5  -3 -17 4018.28 354.361   9
  -5  -3  17 4224.76 355.239  10
   5  -3 -17 4219.07 372.482  19
  -5  -3  17 4726.95 388.307  13
  -5  -3  17 4824.72 407.852  15
  -5  -3  17 3388.17 347.660   5
   5  -3 -17 5190.37 387.819   4
   5  -3 -17 4078.78 382.399  39
   5  -3 -17 4043.32 349.080   8
   5  -3 -17 4971.21 401.733   7
   5  -3 -16 3590.20 332.544   1
  -5  -3  16 3418.66 353.024   5
   5  -3 -16 4680.83 389.484   4
   5  -3 -16 4571.95 388.640  12
  -5  -3  16 4118.05 381.211  13
   5  -3 -16 3743.75 367.221  18
  -5  -3  16 3482.42 377.013  15
  -5  -3  16 4442.26 367.712  10
   5  -3 -16 4933.65 377.512   9
   5  -3 -16 4300.53 393.840  39
   5  -3 -16 4096.78 384.030   7
   5  -3 -16 4650.63 370.301   8
   5  -3 -15 1380.39 179.066   1
  -5  -3  15 1487.27 196.570   5
   5  -3 -15 1530.42 217.412   4
   5  -3 -15 1562.52 213.572  12
  -5  -3  15 1214.40 197.142  13
   5  -3 -15 1202.42 187.268  18
  -5  -3  15 1349.80 210.196  15
   5  -3 -15 1187.00 180.963   9
  -5  -3  15 1309.06 190.794  10
   5  -3 -15 1141.16 188.572  39
   5  -3 -15 1124.95 192.589   7
   5  -3 -15 1321.63 187.750   8
   5  -3 -14 636.676 127.042   1
   5  -3 -14 358.145 102.598   2
   5  -3 -14 386.433 124.871   9
  -5  -3  14 459.630 130.946  10
   5  -3 -14 318.069 117.923   7
   5  -3 -14 300.896 113.361   8
   5  -3 -14 618.280 154.714  12
  -5  -3  14 461.767 131.509  13
   5  -3 -14 335.469 117.369  18
  -5  -3  14 500.350 142.175  15
   5  -3 -14 220.370 104.635  39
   5  -3 -14 414.318 148.915   4
  -5  -3  14 379.531 109.246   5
   5  -3 -13 211.729 96.2757   1
   5  -3 -13 19.9534 63.4292   2
   5  -3 -13 167.151 93.4955   9
  -5  -3  13 303.014 120.069  10
   5  -3 -13 175.072 99.8963  19
   5  -3 -13 123.185 95.4597   7
   5  -3 -13 352.049 110.175   8
   5  -3 -13 179.532 115.797  12
  -5  -3  13 187.157 110.909  13
  -5  -3  13 100.640 110.094  15
   5  -3 -13 67.5992 121.569  18
   5  -3 -13 169.887 88.7110  39
  -5  -3  13 148.446 92.9016   5
   5  -3 -13 89.1071 116.725   4
   5  -3 -12 6341.30 590.494   2
   5  -3 -12 8915.94 627.045   1
   5  -3 -12 8772.66 640.653  12
  -5  -3  12 8116.13 634.276  13
  -5  -3  12 9204.29 644.112  10
   5  -3 -12 8818.59 632.039   9
   5  -3 -12 8128.69 622.335  19
   5  -3 -12 8744.12 628.328   8
   5  -3 -12 8449.99 643.617   7
   5  -3 -12 7839.85 623.577  18
  -5  -3  12 8161.31 645.723  15
   5  -3 -12 7884.04 629.178  39
   5  -3 -12 8441.14 637.392   4
  -5  -3  12 7489.58 607.934   5
   5  -3 -11 2586.43 291.834   2
   5  -3 -11 3328.80 314.540   1
   5  -3 -11 2806.04 314.607  12
  -5  -3  11 3241.98 326.013  13
  -5  -3  11 3111.06 315.273  10
   5  -3 -11 3199.40 309.250   9
   5  -3 -11 2693.93 286.525  35
   5  -3 -11 2935.16 302.999  19
   5  -3 -11 2902.33 303.209   8
   5  -3 -11 2717.85 310.312   7
  -5  -3  11 3286.10 339.313  15
   5  -3 -11 2687.66 296.621  18
   5  -3 -11 3025.19 313.457  39
   5  -3 -11 3490.64 336.826   4
  -5  -3  11 2831.76 297.389   5
   5  -3 -10 1028.84 163.551   2
   5  -3 -10 732.043 150.504   1
   5  -3 -10 553.218 149.403   4
  -5  -3  10 692.030 153.859  13
  -5  -3  10 494.100 140.010  10
   5  -3 -10 520.078 126.404  35
   5  -3 -10 781.196 150.605  19
   5  -3 -10 916.141 163.781   8
   5  -3 -10 891.739 160.651   7
  -5  -3  10 1042.27 175.582  15
   5  -3 -10 450.670 123.988  18
   5  -3 -10 733.679 141.952  39
  -5  -3  10 684.893 137.037   5
   5  -3  -9 665.093 135.830   2
   5  -3  -9 526.599 134.850   1
  -5  -3   9 409.077 122.602  13
  -5  -3   9 716.926 145.882  10
  -5  -3   9 566.928 119.202   5
   5  -3  -9 499.350 127.573   7
  -5  -3   9 307.953 121.892  15
   5  -3  -9 393.845 125.940  18
   5  -3  -9 471.094 124.531  19
  -5  -3   9 646.574 123.379  35
   5  -3  -9 829.570 150.401  35
   5  -3  -9 424.156 111.373  39
   5  -3  -8 7836.81 584.034  35
  -5  -3   8 6515.10 554.609  35
   5  -3  -8 7278.03 557.559  19
   5  -3  -8 7360.97 571.943   7
   5  -3  -8 6766.91 551.435  18
  -5  -3   8 7263.90 580.959  15
   5  -3  -8 7797.52 577.879   2
   5  -3  -8 7565.98 573.657   1
   5  -3  -8 8029.36 580.563  12
  -5  -3   8 7736.88 582.730  13
  -5  -3   8 7103.37 556.070  25
  -5  -3   8 6684.74 547.909   5
  -5  -3   8 8035.48 590.232  10
   5  -3  -8 7952.74 576.384   9
   5  -3  -8 6302.14 535.918  39
  -5  -3   7 17876.4 1330.30  35
   5  -3  -7 21785.6 1365.76  35
   5  -3  -7 20314.0 1324.88  18
  -5  -3   7 21164.1 1357.58  15
   5  -3  -7 20343.4 1322.63  19
   5  -3  -7 21514.8 1341.48   8
   5  -3  -7 20676.2 1339.52   7
  -5  -3   7 19288.8 1311.30  32
   5  -3  -7 20977.3 1343.42   1
   5  -3  -7 21539.3 1342.89  12
  -5  -3   7 20962.1 1349.51  13
  -5  -3   7 21158.3 1341.49  25
   5  -3  -7 22332.3 1349.16   4
  -5  -3   7 19064.5 1315.65   5
  -5  -3   7 21893.2 1356.02  10
   5  -3  -7 22201.6 1342.17   9
   5  -3  -7 16868.8 1290.68  39
   5  -3  -6 7958.20 599.425   8
   5  -3  -6 7766.44 595.502   7
  -5  -3   6 7396.33 578.020  32
  -5  -3   6 8600.88 623.377  15
   5  -3  -6 7516.66 578.645  18
  -5  -3   6 7893.44 615.908  35
   5  -3  -6 7848.60 619.079  35
   5   3  -6 6950.07 562.932  29
   5  -3  -6 8218.08 604.599  12
   5  -3  -6 8173.10 583.253  11
   5  -3  -6 8058.88 603.570   4
   5  -3  -6 8614.03 616.824   5
  -5  -3   6 7818.89 583.756   5
  -5  -3   6 7329.83 598.323  25
   5  -3  -6 8192.18 607.349   1
   5  -3  -6 7727.07 580.203  19
  -5  -3   6 8884.51 627.443  10
   5  -3  -6 8024.09 595.904   9
   5  -3  -5 101.633 77.1867  19
   5  -3  -5 117.392 83.6143  12
   5  -3  -5 224.788 90.1638  11
   5  -3  -5 39.0957 97.5162   5
  -5  -3   5 69.4421 70.7791   5
   5  -3  -5 138.935 70.8047   6
  -5  -3   5 248.126 106.734  25
   5  -3  -5 119.116 84.8384   4
  -5  -3   5-24.7125 78.0155  35
   5  -3  -5 24.0711 90.4091  35
  -5  -3   5 21.6272 76.3399  15
   5  -3  -5 102.783 71.5628  18
  -5  -3   5 90.1652 67.7951  32
   5  -3  -5-19.3075 68.1815   7
   5  -3  -5 39.3761 73.9914   8
   5  -3  -5 169.208 78.5148   9
   5  -3  -4 525.395 107.639  19
  -5  -3   4 529.715 118.920  32
   5  -3  -4 502.580 105.408  18
  -5  -3   4 553.843 137.530  15
  -5  -3   4 411.317 125.122  35
   5  -3  -4 560.050 141.516  35
   5  -3  -4 493.535 134.850  12
   5  -3  -4 480.921 113.306  11
   5  -3  -4 400.991 131.085   5
  -5  -3   4 408.224 106.876   5
   5  -3  -4 404.955 104.794   6
  -5  -3   4 601.207 141.128  25
   5  -3  -4 793.863 150.363   4
   5  -3  -4 502.031 112.333   7
   5  -3  -4 707.534 147.551   8
   5  -3  -4 560.759 118.984   9
   5  -3  -3 15717.3 1032.99  19
   5  -3  -3 16357.0 1062.06   8
   5  -3  -3 15083.2 1048.62   7
   5  -3  -3 13490.4 1045.72   6
   5  -3  -3 16409.1 1065.61  12
   5  -3  -3 16222.9 1039.00  11
   5  -3  -3 17192.5 1072.75   4
   5  -3  -3 15598.7 1064.73   5
  -5  -3   3 15587.6 1048.79   5
  -5  -3   3 15771.6 1090.62  25
   5  -3  -3 16763.0 1076.79   1
   5  -3  -3 18276.7 1122.08  35
  -5  -3   3 16126.0 1110.51  35
   5  -3  -3 14878.0 1031.91  18
  -5  -3   3 16155.7 1080.18  15
  -5  -3   3 15998.0 1060.50  32
  -5  -3   3 19278.1 1282.74  40
   5  -3  -3 15787.7 1049.82   9
   5  -3  -2 3294.80 345.893   6
   5  -3  -2 4082.65 352.471   8
   5  -3  -2 3859.62 345.735   7
   5  -3  -2 4271.49 364.677  12
   5  -3  -2 3833.81 334.020  11
   5  -3  -2 4207.55 363.555   4
   5  -3  -2 3793.67 358.192   5
  -5  -3   2 3986.75 360.254   5
  -5  -3   2 4767.94 405.008  25
   5  -3  -2 4048.51 361.227   1
   5  -3  -2 4402.08 403.717  35
  -5  -3   2 4788.72 423.686  35
   5  -3  -2 3740.63 327.784  18
  -5  -3   2 4306.37 366.098  32
  -5  -3   2 4294.06 504.801  40
   5  -3  -2 4565.09 357.475   9
   5  -3  -1 3096.70 277.622   8
   5  -3  -1 2911.27 272.797   7
   5  -3  -1 2100.47 267.844   6
   5  -3  -1 2945.76 281.007   4
  -5  -3   1 2844.44 280.768   5
   5  -3  -1 2572.42 277.794   5
  -5  -3   1 3104.30 318.561  25
   5  -3  -1 2910.18 284.421   1
   5  -3  -1 3852.61 345.764  35
  -5  -3   1 3507.62 347.634  35
  -5  -3   1 2734.32 280.609  32
   5  -3  -1 2882.24 267.624   9
   5  -3  -1 2938.09 277.200  12
   5  -3  -1 2709.58 255.546  11
  -5  -3   1 1636.48 347.720  40
   5  -3   0 55.6566 115.370   5
   5  -3   0 192.891 92.5717   6
  -5  -3   0 171.935 98.4523  25
   5  -3   0 502.201 121.695   1
   5  -3   0 294.307 99.3984   4
   5  -3   0 462.929 113.470  12
   5  -3   0 387.517 99.3791  11
  -5  -3   0 175.559 78.6686  32
   5  -3   0 132.899 73.8812   7
   5  -3   0 419.542 101.659   8
   5  -3   0 210.731 77.5774   9
   5  -3   1 3868.77 337.769   7
   5  -3   1 3640.80 329.874   8
   5  -3   1 4197.88 376.034   6
   5  -3   1 4166.79 344.099  12
   5  -3   1 3991.89 326.909  11
  -5  -3  -1 4504.25 370.372   4
   5  -3   1 4601.59 357.827   4
  -5  -3  -1 4221.64 359.531   5
   5  -3   1 4333.26 368.556   5
  -5  -3  -1 4043.96 389.011  25
   5  -3   1 4598.76 365.681   1
   5  -3   1 3710.09 333.044  14
  -5  -3  -1 3929.77 360.283  32
  -5  -3  -1 3979.13 484.894  40
   5  -3   1 3907.76 338.977  10
   5  -3   1 3473.47 319.900   9
   5  -3   2 451.795 101.714   7
   5  -3   2 616.979 115.042  12
   5  -3   2 620.634 112.047  11
   5  -3   2 501.924 107.357  14
  -5  -3  -2 448.543 116.000  12
   5  -3   2 478.689 132.495   5
   5  -3   2 517.426 127.922   6
  -5  -3  -2 376.029 115.923   5
  -5  -3  -2 602.529 145.639  25
  -5  -3  -2 236.373 139.151  40
   5  -3   2 822.605 132.894   4
  -5  -3  -2 443.771 116.179   4
   5  -3   2 1177.53 160.998   1
  -5  -3  -2 388.119 112.281  32
   5  -3   2 362.137 96.0853  10
  -5  -3  -2 180.115 87.9935  11
  -5  -3  -2 467.317 143.650  35
   5  -3   2 1815.79 231.551  35
   5  -3   2 1179.02 180.873  34
   5  -3   3 29063.3 1604.81  35
   5  -3   3 27370.9 1554.07  34
  -5  -3  -3 22545.1 1582.83  35
  -5  -3  -3 23064.0 1521.26   4
   5  -3   3 23819.3 1501.25   4
  -5  -3  -3 26846.5 1538.80   5
   5  -3   3 23550.8 1531.21   5
  -5  -3  -3 23963.7 1728.97  40
   5  -3   3 23666.6 1511.64   1
   5  -3   3 21912.2 1514.20  14
   5  -3   3 23047.1 1518.70  10
  -5  -3  -3 21998.7 1517.10  12
   5  -3   3 22300.2 1478.21  11
  -5  -3  -3 22934.8 1503.68  11
   5  -3   3 24970.0 1510.25   7
   5  -3   3 24683.9 1558.03   6
  -5  -3  -4 131.485 62.8898  33
   5  -3   4 118.070 81.0230  14
  -5  -3  -4 192.798 98.4499  12
  -5  -3  -4 397.823 104.133  11
   5  -3   4 261.470 107.422   5
   5  -3   4 93.3884 93.4178   6
  -5  -3  -4 201.124 112.741  40
  -5  -3  -4 132.278 77.8825   4
   5  -3   4 391.938 92.4276   1
  -5  -3  -4 291.769 119.363  35
   5  -3   4 371.050 123.894  35
   5  -3   4 192.310 73.9508   7
   5  -3   4 335.185 102.233  10
   5  -3   5 5711.92 479.793  36
   5   3   5 5346.04 410.662  21
   5  -3   5 4080.13 406.336  14
   5  -3   5 4621.79 397.649   7
  -5  -3  -5 4870.13 405.234  33
  -5  -3  -5 5546.73 483.805  35
   5  -3   5 5841.93 467.239  35
  -5  -3  -5 4926.27 419.165  12
  -5  -3  -5 5042.80 406.592  11
   5  -3   5 6034.12 449.797   5
  -5  -3  -5 4613.44 407.987   4
  -5  -3  -5 5231.12 464.456  25
  -5  -3  -5 4450.73 408.671  26
   5  -3   5 4847.19 394.379   1
  -5  -3  -5 5312.91 583.250  40
   5  -3   5 4811.47 424.012  10
  -5  -3  -6 4891.51 404.647  33
   5  -3   6 5557.09 458.070  35
  -5  -3  -6 5169.55 460.729  35
   5  -3   6 5028.23 395.999   7
   5  -3   6 4663.73 428.738   6
  -5  -3  -6 4816.05 408.763  12
  -5  -3  -6 4906.93 398.970  11
  -5  -3  -6 5113.55 409.491   4
   5  -3   6 4810.51 421.114   5
  -5  -3  -6 4985.93 451.583  25
  -5  -3  -6 4221.85 402.513  26
  -5  -3  -6 5286.40 588.277  40
   5   3   6 4768.13 396.177  21
   5  -3   6 4539.94 415.587  14
   5  -3   6 4612.51 450.301  36
   5  -3   6 4294.83 408.707  10
  -5  -3  -7 4390.03 394.283  33
  -5  -3  -7 4729.23 445.655  35
   5  -3   7 4810.43 429.137   6
   5  -3   7 5002.23 395.586   7
   5  -3   7 4832.72 423.781  14
  -5  -3  -7 4326.97 384.149  11
  -5  -3  -7 5284.31 413.022  12
  -5  -3  -7 4940.99 402.397   4
   5  -3   7 4944.15 426.535   5
  -5  -3  -7 4961.23 451.862  25
  -5  -3  -7 4261.96 405.557  26
  -5  -3  -7 4459.93 557.253  40
   5   3   7 4414.04 386.856  21
   5  -3   7 5489.73 471.310  36
   5  -3   7 4787.74 428.282  10
   5  -3   8 426.554 136.536  36
   5   3   8 318.616 98.2134  21
  -5  -3  -8 400.058 128.321  35
  -5  -3  -8 330.712 113.074  33
  -5  -3  -8 403.668 108.239  12
   5  -3   8 550.782 132.556  14
  -5  -3  -8 450.581 119.037  11
   5  -3   8 570.229 110.386  13
   5  -3   8 520.185 130.698   5
   5  -3   8 529.757 147.267   6
  -5  -3  -8 525.886 151.291  25
  -5  -3  -8 247.976 105.286  26
  -5  -3  -8 382.766 113.342   4
  -5  -3  -8 456.361 173.780  40
   5  -3   8 262.608 119.374  10
  -5  -3  -9 1809.59 249.392  35
  -5  -3  -9 2231.86 252.457  33
   5  -3   9 2585.83 281.916   6
  -5  -3  -9 1888.38 229.607  12
   5  -3   9 2210.93 236.477  13
  -5  -3  -9 1947.52 226.259   4
   5  -3   9 2234.94 264.396   5
  -5  -3  -9 2276.37 280.868  25
  -5  -3  -9 2243.18 260.100  26
  -5  -3  -9 1867.11 345.954  40
   5   3   9 2325.56 237.642  21
   5  -3   9 2097.90 261.703  14
   5  -3   9 2199.93 295.886  36
   5  -3   9 2056.21 259.799  10
  -5  -3 -10 3519.05 354.798  33
  -5  -3 -10 3928.13 375.960  35
  -5  -3 -10 4339.43 370.461   8
   5  -3  10 4795.23 404.857   6
   5  -3  10 4540.20 396.111  14
  -5  -3 -10 3665.99 342.073  12
   5  -3  10 3813.90 350.028  13
   5  -3  10 5031.10 409.032   5
  -5  -3 -10 4467.41 406.005  25
  -5  -3 -10 3820.91 373.495  26
  -5  -3 -10 3001.15 475.848  40
   5   3  10 3786.32 348.346  21
   5  -3  10 3983.14 413.387  36
   5  -3  10 3819.42 384.875  10
  -5  -3 -11 22.0864 69.6110  35
  -5  -3 -11 78.2833 85.3956   8
   5  -3  11 87.9264 113.135  36
   5   3  11-17.7594 68.5529  21
  -5  -3 -11-101.444 113.792  33
   5  -3  11 23.2296 94.5191  14
   5  -3  11 95.9489 76.1043  13
   5  -3  11-23.3982 76.7566   5
   5  -3  11-23.0630 111.034   6
  -5  -3 -11-100.879 102.617  25
  -5  -3 -11-23.4313 85.2744  26
   5  -3  11-24.7878 95.6833  10
  -5  -3 -11 118.036 120.069  40
   5   3  11 108.071 109.492  22
   5   3  12 2556.16 281.443  22
   5  -3  12 2639.00 272.048  13
   5  -3  12 2306.97 278.036   5
  -5  -3 -12 2614.54 286.466  26
   5  -3  12 2365.81 314.592  36
  -5  -3 -12 2522.71 262.580   8
   5  -3  12 2821.72 290.372   6
  -5  -3 -12 2716.15 275.823  33
  -5  -3 -12 2379.72 263.293  35
   5  -3  12 2485.40 295.231  10
   5   3  12 2479.00 254.620  21
  -5  -3 -13 584.458 135.985  26
   5  -3  13 391.908 143.577  36
  -5  -3 -13 370.684 99.5263   8
   5   3  13 333.438 99.6930  21
  -5  -3 -13 236.011 115.383  33
   5   3  13 299.138 130.254  22
   5  -3  13 484.091 126.122   6
   5  -3  13 491.796 130.582   5
   5   3  14 797.303 152.556  22
   5  -3  14 721.307 146.253   5
  -5  -3 -14 558.651 137.265  26
   5  -3  14 560.525 156.986  36
  -5  -3 -14 597.329 118.372   8
   5  -3  14 747.311 158.704  14
  -5  -3 -14 681.031 150.590  33
  -5  -3 -14 811.742 131.411   1
   5   3  14 801.980 130.369  21
   5   3  15 33.7380 86.8373  22
  -5  -3 -15 17.8730 74.5382  33
   5  -3  15-19.2618 76.4080  14
   5  -3  15 19.6447 71.5130   5
  -5  -3 -15 80.6701 77.8664  26
  -5  -3 -15-14.8614 60.4926   1
  -5  -3 -15 37.0656 55.0955   8
   5  -3  15 124.059 98.4147  36
   5   3  15 72.6259 64.7639  21
   5  -3  16 5663.08 436.497  14
   5   3  16 5870.92 426.940  22
   5  -3  16 5088.87 428.384   5
  -5  -3 -16 5194.02 436.479  26
  -5  -3 -16 5119.65 397.460   1
   5   3  16 5009.85 399.971  21
   5  -3  16 6425.85 487.214  36
   5  -3  16 6351.96 459.106  10
  -5  -3 -16 4679.81 417.470  33
   5  -3  17 18130.1 1104.93  14
   5   3  17 18811.2 1090.99  22
   5  -3  17 17635.3 1100.59   5
  -5  -3 -17 17023.8 1107.04  26
  -5  -3 -17 14567.3 1047.00   1
   5   3  17 16188.0 1067.12  21
   5  -3  17 18339.6 1115.72  10
   5  -3  17 18000.3 1137.85  36
  -5  -3 -17 16862.2 1095.26  33
  -5  -3 -18 2843.51 266.529  33
   5   3  18 2840.84 245.087  21
   5   3  18 3144.62 258.476  22
  -5  -3 -18 3294.42 282.887  26
   5  -3  18 3709.30 282.759  14
  -5  -3 -18 3376.90 265.666   9
   5  -3  18 3214.62 281.236  10
   5  -3  18 3149.91 296.399  36
   5   3  19 3608.71 257.208  22
   5   3  19 2972.09 244.136  21
   5  -3  19 3397.01 291.649  36
  -5  -3 -19 3210.02 256.317   9
   5  -3  19 4061.16 287.570  10
   5  -3  20 384.898 79.7858  36
  -5  -3 -20 261.731 48.2649   9
   5  -3  20 385.962 70.1568  10
  -5  -3 -21-5.64957 27.2091  19
   5  -3  21 6.35446 28.9168  36
   5  -3  21 39.3624 28.9507  10
   5  -4 -18 30.0524 33.3096   9
   5  -4 -18 19.1402 32.8833  19
   5  -4 -18 42.2617 35.1443  34
   5  -4 -17 121.193 47.8286   9
   5  -4 -17 38.1027 44.0553   4
   5  -4 -17 81.9843 43.7005  19
   5  -4 -17 58.7338 41.3945   8
   5  -4 -17 73.4871 48.9171  34
   5  -4 -16-19.8303 51.0316   9
   5  -4 -16 7.24797 40.6512   1
  -5  -4  16 39.8020 34.1426   5
   5  -4 -16-49.1667 53.6805   4
   5  -4 -16-19.5691 46.2580  19
   5  -4 -16-18.8743 50.0662   8
   5  -4 -16 55.7782 54.6585  34
   5  -4 -15 3130.10 262.544   8
   5  -4 -15 3821.06 278.473   9
   5  -4 -15 2946.02 249.611   1
  -5  -4  15 2834.92 242.082   5
   5  -4 -15 3580.92 277.048   4
   5  -4 -15 3356.07 275.483  34
   5  -4 -15 3005.59 258.153  19
   5  -4 -14 11.7061 64.8891   1
  -5  -4  14 101.534 52.3867   5
   5  -4 -14 134.540 83.9999   4
   5  -4 -14 61.8287 58.5761  19
   5  -4 -14 29.1831 66.4811  34
   5  -4 -14 51.4719 67.3561   8
   5  -4 -13 351.435 97.4174   1
   5  -4 -13 392.663 110.953  12
  -5  -4  13 345.163 78.8888   5
   5  -4 -13 254.024 110.657   4
   5  -4 -13 333.320 84.7628  19
   5  -4 -13 428.879 103.614   8
   5  -4 -12 855.320 145.038   8
  -5  -4  12 607.217 109.330   5
   5  -4 -12 860.391 155.084   4
  -5  -4  12 1042.75 138.415   4
   5  -4 -12 650.684 132.517   1
  -5  -4  11 11106.9 766.446  12
  -5  -4  11 10790.1 766.912   4
  -5  -4  11 11212.6 754.416   5
   5  -4 -11 11489.7 785.660   4
   5  -4 -11 11811.6 779.198   1
   5  -4 -11 11199.7 773.218   9
   5  -4 -10 392.895 111.468   9
  -5  -4  10 717.068 132.446  12
   5  -4 -10 355.633 94.5762   7
  -5  -4  10 491.797 125.144   4
   5  -4 -10 710.014 136.257   1
  -5  -4  10 501.300 101.686   5
   5  -4  -9 8661.90 614.409   9
   5  -4  -9 9647.65 636.792   1
   5  -4  -9 8955.51 631.018  12
  -5  -4   9 6993.38 598.741  12
   5  -4  -9 8624.04 618.648   8
   5  -4  -9 8184.27 595.337   7
  -5  -4   9 7254.81 605.319   4
  -5  -4   9 9065.18 601.088   5
   5  -4  -8 1348.96 184.740   9
   5  -4  -8 1646.32 210.585  35
  -5  -4   8 1250.31 188.939   4
   5  -4  -8 1657.93 214.130   1
   5  -4  -8 1453.46 201.736  12
  -5  -4   8 1195.16 185.482  12
   5  -4  -8 1287.72 166.180   7
   5  -4  -8 1381.51 193.277   8
  -5  -4   8 1401.38 174.458   5
   5  -4  -7 3351.03 306.627   9
  -5  -4   7 3171.82 304.418  35
   5  -4  -7 3520.74 335.242  35
   5  -4  -7 2889.96 308.717  12
  -5  -4   7 2672.48 296.656  12
   5  -4  -7 3272.47 290.047   7
   5  -4  -7 3840.67 324.126   8
  -5  -4   7 2524.84 299.239   4
   5  -4  -7 3182.68 320.234   4
  -5  -4   7 3287.41 290.357   5
   5  -4  -6 69.7623 86.9682   9
   5  -4  -6 20.2398 117.953  34
  -5  -4   6 21.5773 81.0032  35
   5  -4  -6 210.809 124.304  35
  -5  -4   6 21.6894 90.4846   4
   5  -4  -6 19.9510 117.680   4
  -5  -4   6-85.0775 96.8079  12
   5  -4  -6 58.4698 93.8836  12
   5  -4  -6 31.4651 68.7179   7
   5  -4  -6 265.420 113.153   8
  -5  -4   6 128.502 81.4289   5
   5  -4  -5 7351.13 554.942   9
   5  -4  -5 8508.27 618.735  35
  -5  -4   5 8273.74 606.024  35
   5  -4  -5 8762.17 597.599  34
   5  -4  -5 7455.78 579.870   1
   5  -4  -5 7030.42 569.905  12
  -5  -4   5 7410.04 581.631  12
   5  -4  -5 7054.01 541.394   7
   5  -4  -5 7212.63 563.144   8
   5  -4  -5 7868.86 583.928   4
  -5  -4   5 7009.61 550.124   5
   5  -4  -4 309.134 94.2066   9
   5  -4  -4 281.555 109.758  34
  -5  -4   4 523.958 139.268  35
   5  -4  -4 278.618 131.617  35
   5  -4  -4 516.303 132.775   4
   5  -4  -4 409.375 123.458   1
  -5  -4   4 722.480 157.023   5
   5  -4  -4 60.2927 69.5878   7
   5  -4  -4 330.995 102.007   8
  -5  -4   4 414.235 112.493   8
   5  -4  -4 364.148 118.371  12
  -5  -4   3 975.995 158.339   5
   5  -4  -3 697.056 147.806   5
  -5  -4   3 598.755 128.426  11
  -5  -4   3 710.354 161.383  35
   5  -4  -3 336.819 142.415  35
   5  -4  -3 458.497 125.045  34
  -5  -4   3 699.689 152.943   4
   5  -4  -3 464.619 122.559   1
   5  -4  -3 509.394 136.481   4
  -5  -4   3 437.850 119.676  25
  -5  -4   3 440.866 120.260   8
   5  -4  -3 248.780 105.012   8
   5  -4  -3 375.484 118.164  12
   5  -4  -2 258.363 130.764   5
  -5  -4   2-16.6305 109.556   5
  -5  -4   2 104.916 91.9229  11
  -5  -4   2 109.166 111.484  35
   5  -4  -2 367.697 149.555  35
   5  -4  -2 217.034 112.539  34
   5  -4  -2 536.951 139.930   4
  -5  -4   2 280.416 121.381   4
   5  -4  -2 393.940 123.255   1
  -5  -4   2 121.661 76.4749   1
  -5  -4   2 208.363 107.857  25
  -5  -4   2-41.8926 81.4539   8
   5  -4  -2 438.554 115.266   8
  -5  -4   2 107.521 102.141  12
   5  -4  -2 75.8439 96.1237  11
   5  -4  -2 418.857 117.576  12
   5  -4  -1 2027.08 237.510   4
  -5  -4   1 2337.44 243.430   5
   5  -4  -1 2616.54 268.523   5
  -5  -4   1 2551.67 267.073   4
  -5  -4   1 1611.52 225.230  11
   5  -4  -1 2515.76 257.881  34
   5  -4  -1 3107.85 316.496  35
  -5  -4   1 2335.48 288.700  35
  -5  -4   1 1803.61 220.876   1
   5  -4  -1 2339.08 249.369   1
  -5  -4   1 2311.19 267.058  25
  -5  -4   1 1488.32 226.689   8
   5  -4  -1 1806.98 224.021   6
   5  -4  -1 2287.67 229.938  11
   5  -4  -1 2060.53 232.500  12
  -5  -4   1 1936.92 242.256  12
  -5  -4   0 291.216 119.233  11
  -5  -4   0 689.734 149.368  12
   5  -4   0 482.003 124.029  34
  -5  -4   0 543.350 145.998  25
   5  -4   0 454.289 136.742   5
   5  -4   0 327.820 106.704   6
  -5  -4   0 477.944 127.833   4
   5  -4   0 436.902 118.554   1
  -5  -4   0 418.591 118.735   1
   5  -4   0 410.228 116.262   4
  -5  -4   0 328.976 118.958   8
  -5  -4  -1-101.301 110.927  11
  -5  -4  -1 163.563 102.056  12
  -5  -4  -1-20.7476 82.4917   1
  -5  -4  -1 20.2145 95.7472   4
  -5  -4  -1-50.1008 107.064  25
   5  -4   1 216.350 122.821   5
   5  -4   1 106.475 86.8465   6
  -5  -4  -1 44.1075 82.9395   8
  -5  -4  -2-19.9024 90.8187  12
  -5  -4  -2-49.5936 87.9894  11
  -5  -4  -2-28.3642 103.472  35
   5  -4   2 1650.27 237.931  35
  -5  -4  -2 170.212 106.267   1
  -5  -4  -2 58.7175 83.8282   4
  -5  -4  -2-25.1454 99.9771  25
   5  -4   2 857.793 191.171   5
   5  -4   2 327.806 125.954   6
  -5  -4  -2 21.9571 89.6242   8
  -5  -4  -3 20357.7 1245.03  11
  -5  -4  -3 20143.0 1264.57  12
  -5  -4  -3 17082.9 1295.10  35
  -5  -4  -3 15124.0 1244.32   1
  -5  -4  -3 20599.4 1310.45  25
   5  -4   3 21832.7 1278.71   5
  -5  -4  -3 20914.9 1264.85   4
   5  -4   3 18619.7 1274.67   6
  -5  -4  -4 74.4321 84.8146  12
  -5  -4  -4 15.7675 94.2187  11
  -5  -4  -4 214.893 129.429  35
  -5  -4  -4 148.221 112.503  25
   5  -4   4 191.682 100.323   5
   5  -4   4 222.271 103.252   6
  -5  -4  -4-18.0664 130.574   4
  -5  -4  -4 21.4583 85.2637   1
  -5  -4  -5 9591.65 639.768  11
  -5  -4  -5 8967.93 649.523  12
  -5  -4  -5 9867.53 709.014  35
  -5  -4  -5 7475.26 645.764   1
  -5  -4  -5 8601.89 680.871  25
  -5  -4  -5 9083.01 645.123   4
   5  -4   5 9303.66 658.568   5
   5  -4   5 9061.73 674.517   6
  -5  -4  -6 1421.92 212.869  35
   5  -4   6 1476.86 196.157   5
   5  -4   6 1578.50 212.276   6
  -5  -4  -6 1759.76 200.021   4
  -5  -4  -6 1607.12 190.752  11
  -5  -4  -6 1794.74 204.333  12
  -5  -4  -6 1295.58 198.072   8
  -5  -4  -7 910.657 166.201   8
  -5  -4  -7 1485.88 204.555  35
  -5  -4  -7 1371.55 169.673   4
  -5  -4  -7 1459.72 179.091  12
   5  -4   7 1311.79 180.569   5
   5  -4   8-16.4784 70.3260  10
  -5  -4  -8-73.8690 82.3172   1
  -5  -4  -8-13.4711 64.8604   4
  -5  -4  -8 17.3656 86.5428   8
  -5  -4  -8 20.0265 72.8878  35
  -5  -4  -8-43.9202 77.6727  12
   5  -4   8 17.2235 70.0855   5
   5   4   9 106.822 85.7028  22
   5  -4   9 48.2958 68.8427  10
  -5  -4  -9 82.3514 62.5690   4
  -5  -4  -9 34.3039 79.6948   1
   5  -4   9-21.0094 95.6776  36
  -5  -4  -9-15.9908 77.1126   8
  -5  -4  -9 159.572 82.3737  35
  -5  -4  -9 105.360 66.8618  12
   5  -4   9 179.193 77.1412   5
   5   4  10 2132.34 221.391  22
   5  -4  10 1943.69 213.675  10
  -5  -4 -10 2432.84 230.606   1
   5  -4  10 1706.67 236.013  36
  -5  -4 -10 2123.05 214.493   8
  -5  -4 -10 2059.03 213.524  35
  -5  -4 -10 2006.20 197.535  12
   5  -4  10 2439.07 230.876   5
   5   4  11-12.3993 66.7416  22
  -5  -4 -11-13.7960 62.7610   9
   5  -4  11 43.3932 74.4457  10
  -5  -4 -11-55.4995 66.7996   1
   5  -4  11 179.541 92.4063  36
  -5  -4 -11-12.6506 60.9056   8
  -5  -4 -11 24.1884 52.7726  35
  -5  -4 -11 18.3654 52.1759  12
   5  -4  11-13.7869 61.4521   5
   5  -4  12 438.969 89.6751   5
   5  -4  12 512.671 119.394  36
  -5  -4 -12 432.298 91.7372   1
   5   4  12 361.504 86.5351  22
  -5  -4 -12 335.296 86.1556   9
   5  -4  12 595.203 106.647  10
  -5  -4 -12 493.799 85.6402   8
  -5  -4 -13 6743.34 451.339   1
   5   4  13 6909.91 445.951  22
   5  -4  13 6574.22 461.837  10
  -5  -4 -13 5848.13 434.958   8
  -5  -4 -14-7.65000 38.1425   1
  -5  -4 -14 22.8640 31.6580   8
   5   4  14 58.5610 41.8794  22
   5  -4  14 29.9570 49.7773  10
  -5  -4 -15 3003.29 237.627   9
   5  -4  15 3492.18 248.434  10
  -5  -4 -16 138.627 35.5732   9
  -5  -5   7 1441.72 119.138  11
  -5  -5   6 106.819 39.4877  11
  -5  -5   6 106.871 38.7397   4
   5  -5  -6 118.314 37.8449   1
  -5  -5   5 2512.66 178.395  11
  -5  -5   5 2157.82 175.200  12
  -5  -5   5 2112.15 177.297   4
  -5  -5   4 64.9328 43.4806  12
  -5  -5   4 506.394 67.3445  11
  -5  -5   3 61.8260 43.7350  12
  -5  -5   3 148.302 49.0786  11
  -5  -5   2 205.920 50.4150  11
  -5  -5   2 72.1594 47.4909   4
  -5  -5   2 179.295 56.1343  35
  -5  -5   1 251.720 54.2376  11
  -5  -5   1 201.622 55.7508  35
  -5  -5   1 254.589 60.3835   4
  -5  -5   0 4044.76 276.855  12
  -5  -5   0 3955.01 271.724   4
  -5  -5  -1 181.853 56.0236  12
  -5  -5  -1 230.667 56.1719   4
  -5  -5  -2 49.2881 40.0886  12
  -5  -5  -2 39.1371 37.1501   4
  -5  -5  -3 1580.83 145.075  35
   5   5   3 1390.97 128.878  22
  -5  -5  -3 1610.70 131.596   4
  -5  -5  -3 1778.99 140.611  12
  -5  -5  -4 361.304 61.7129  35
   6   0 -28-19.5767 48.7924  27
   6   0 -27 78.5332 55.9786  28
   6   0 -27 64.3436 63.1137  27
  -6   0  27 13.7813 50.2330  42
  -6   0  26 205.132 70.1199  32
   6   0 -26 269.583 80.7323  28
   6   0 -26 47.1512 93.8690  27
  -6   0  25-46.9049 66.7713  32
   6   0 -25-18.3030 81.6212  27
   6   0 -25 16.8713 63.3417  28
  -6   0  25-96.0260 106.318  42
   6   0 -24 6955.45 574.532  28
   6   0 -24 8538.79 608.580  27
  -6   0  24 8261.56 607.460  42
   6   0 -23-105.172 87.7957  28
   6   0 -23-44.5429 105.370  27
  -6   0  23-46.0632 102.739  42
   6   0 -22 5896.32 487.202  28
   6   0 -22 6005.87 498.259  27
  -6   0  22 5644.11 490.279  42
  -6   0  22 5511.33 638.289  43
   6   0 -21-48.1095 111.629  27
   6   0 -21-23.0557 72.7166  28
  -6   0  21-98.0681 102.257  42
  -6   0  21 60.6296 123.378  43
   6   0 -20 21298.6 1394.30  27
   6   0 -20 20852.2 1382.06  28
  -6   0  20 17911.7 1602.07  41
  -6   0  20 22212.4 1402.06  42
  -6   0  20 19983.6 1607.49  43
   6   0 -19-22.9252 86.0050  28
   6   0 -19 23.6875 83.4740  27
  -6   0  19 62.9676 114.584  41
  -6   0  19-23.8568 116.892  42
  -6   0  19-60.8398 110.712  43
   6   0 -18 709.570 146.251  27
   6   0 -18 600.468 136.422  28
  -6   0  18 733.858 150.909  42
   6   0 -17-109.105 91.0894  27
   6   0 -17-21.2931 69.9933  28
  -6   0  17-343.763 265.838  41
  -6   0  17-43.4521 94.9047  42
   6   0 -16 2903.25 289.930  27
   6   0 -16 2217.76 260.925  28
  -6   0  16 2419.57 399.254  41
  -6   0  16 2900.51 287.050  42
   6   0 -15 38.5620 65.6537  27
   6   0 -15 37.8751 62.1402  28
  -6   0  15 49.9129 157.320  41
  -6   0  15-57.0541 96.3511  42
   6   0 -14 718.277 132.604  27
   6   0 -14 565.916 118.302  28
  -6   0  14 829.139 136.277  42
  -6   0  14 600.209 209.567  41
  -6   0  13-65.1689 68.0675  42
  -6   0  13-127.278 149.562  41
  -6   0  12 17144.0 1113.44  42
  -6   0  12 17683.9 1277.75  41
  -6   0  11-55.5370 64.4632  42
  -6   0  11 35.8451 113.004  41
  -6   0  10 204523. 12166.0  41
  -6   0   9-30.4653 110.888  41
  -6   0   8 18954.1 1278.53  41
   6   0  -8 17849.8 1278.23  20
  -6   0   7 25.8195 84.7138  41
   6   0  -7 27.4363 86.4864  20
  -6   0   6 55066.9 3370.08  41
   6   0  -6 54427.2 3383.48  20
  -6   0   5-46.5274 82.0037  41
  -6   0   5-18.3762 62.5944  40
   6   0  -5-72.9298 93.8630  20
  -6   0   4 10442.3 708.192  40
  -6   0   4 9301.48 723.051  41
   6   0  -4 10160.0 745.310  20
  -6   0   3-17.0303 71.0922  40
   6   0  -3-200.643 120.050  20
  -6   0   2 21064.4 1417.76  40
   6   0  -2 24332.2 1472.08  20
   6   0  -1-128.026 111.772  20
  -6   0   0 15430.9 1099.32  40
   6   0   0 18061.5 1139.59  20
   6   0   0 17453.8 1141.50  37
  -6   0  -1 55.2961 60.4786  40
   6   0   1-43.4177 79.0159  20
   6   0   1 45.4761 94.8121  37
   6   0   2 12941.1 833.801  38
   6   0   2 13529.1 928.275  20
   6   0   2 13280.5 932.253  37
   6   0   3-49.4536 90.0131  37
   6   0   3 60.5894 49.5210  38
   6   0   4 112521. 6524.54  37
   6   0   4 107009. 6404.79  38
   6   0   5-28.0591 108.340  37
   6   0   5-45.9602 70.1724  38
   6   0   6 7232.15 620.719  37
   6   0   7 32.7955 126.633  37
  -6   0  -7-94.2498 85.8100  31
   6   0   8 5021.92 505.129  37
  -6   0  -8 5293.12 507.245  31
   6   0   9-38.7597 111.539  37
  -6   0  -9-37.1933 95.7385  31
   6   0  10 1770.27 288.856  37
  -6   0 -10 1654.43 270.660  31
   6   0  11 14.7238 51.8862  21
  -6   0 -11 43.6584 119.167  31
   6   0  11-45.7014 137.908  37
  -6   0 -11 16.4037 49.5022  24
   6   0  11 15.9011 56.0343  22
  -6   0 -12 5989.51 463.256  33
   6   0  12 5662.09 464.249  21
  -6   0 -12 7296.44 664.825  31
   6   0  12 6666.76 676.160  37
  -6   0 -12 6574.98 481.973  24
  -6   0 -13 18.1834 57.3269  24
   6   0  13-88.3249 80.3733  36
   6   0  13-16.9272 61.6199  21
  -6   0 -13-50.5263 130.032  31
   6   0  13 18.4945 62.9766  29
  -6   0 -13-16.0967 60.4005  33
   6   0  13 106.095 136.520  37
  -6   0 -14 59991.0 3817.70  33
  -6   0 -14 64774.8 3839.51  24
   6   0  14 65133.7 3878.62  36
   6   0  14 62721.1 4098.82  37
   6   0  14 64466.5 3832.45  21
  -6   0 -14 66258.7 4093.52  31
  -6   0 -15-138.680 118.097  33
  -6   0 -15 19.3104 63.4781  24
   6   0  15-40.3198 73.4819  22
   6   0  15-24.5566 86.6278  36
   6   0  15-185.620 102.860  30
   6   0  15-178.870 316.341  37
   6   0  15 18.8190 66.4390  21
  -6   0 -16 4428.32 581.974  31
   6   0  16 5000.05 419.298  16
  -6   0 -16 4768.92 408.049  33
   6   0  16 4907.01 436.033  22
   6   0  16 5650.40 449.919  30
   6   0  16 4967.72 465.091  36
   6   0  16 5271.03 634.640  37
   6   0  16 5543.60 436.290  21
   6   0  17 42.5774 79.8676  22
   6   0  17-154.329 107.248  36
   6   0  17 21.2058 79.5567  30
   6   0  17 75.2353 70.5656  16
   6   0  17-19.7837 69.7207  21
   6   0  18 1105.98 170.643  21
  -6   0 -18 1317.95 175.338  26
   6   0  18 1383.96 198.432  22
   6   0  18 995.698 196.670  36
   6   0  18 1309.64 174.422  16
   6   0  18 1171.16 187.820  30
  -6   0 -18 1569.50 318.988  31
  -6   0 -18 1377.94 171.494  33
   6   0  18 955.397 275.224  37
  -6   0 -19 66.5395 65.9732  26
   6   0  19 20.1174 81.8570  30
   6   0  19-24.7275 95.4514  36
   6   0  19-20.8184 75.7665  22
   6   0  19-19.2184 72.0960  21
  -6   0 -19-15.3272 57.4992  33
   6   0  19 51.0723 57.9565  16
   6   0  20-72.7146 68.2013  21
   6   0  20-56.4415 90.5824  30
   6   0  20-17.1246 64.2475  10
   6   0  20 30.5111 57.2370  16
   6   0  20 69.9460 103.927  36
   6   0  20 39.6622 92.0069  22
   6   0  21-29.3349 59.6903  10
   6   0  21 25.5945 48.0193  16
   6   0  21-37.0023 77.1461  22
   6   0  21-21.7335 88.4382  38
   6   0  21-42.6876 100.912  36
   6   0  21-33.3696 71.2107  21
   6   0  22 1830.80 184.437  10
   6   0  22 1802.37 223.130  38
   6   0  22 2115.91 233.370  36
  -6   0 -22 2676.98 251.668  27
   6   0  22 1916.12 217.267  22
   6   0  22 1815.43 202.163  21
   6   0  23 24.9236 56.6917  21
   6   0  23-16.6417 56.6540  38
  -6   0 -23-15.6095 75.1506  27
   6   0  23 42.7978 67.4448  22
  -6   0 -24 15287.8 918.318  27
   6   0  24 13002.2 910.032  38
   6   0  24 13991.8 902.337  22
   6   0  25 16.8450 39.8307  22
  -6   0 -26 69.7757 31.1146  27
  -6   1  28 723.115 85.8343  32
   6   1 -28 743.887 80.5220  27
   6   1 -27 2375.53 184.630  28
   6   1 -27 2322.32 170.586  27
  -6   1  27 2380.28 180.116  32
   6  -1 -26 619.214 110.243  39
  -6   1  26 478.904 93.5772  42
  -6  -1  26 516.157 92.5473  42
   6   1 -26 445.727 95.3652  27
   6   1 -26 503.688 104.370  28
   6  -1 -26 462.153 96.7985  27
  -6   1  25 448.326 100.539  42
  -6  -1  25 713.492 116.258  42
   6   1 -25 484.442 110.997  28
   6   1 -25 393.385 99.3292  27
   6  -1 -25 410.613 97.8625  27
  -6   1  24 5321.83 448.186  42
  -6  -1  24 5703.58 450.838  42
   6   1 -24 6060.71 465.998  28
   6   1 -24 5708.29 451.009  27
   6  -1 -24 5654.85 450.492  27
   6  -1 -23 6739.81 531.551  18
   6   1 -23 7780.58 593.170  28
   6   1 -23 8466.97 592.963  27
   6  -1 -23 8615.45 594.375  27
  -6   1  23 8387.32 594.398  42
  -6  -1  23 8159.95 586.745  42
  -6  -1  23 6799.61 537.256  13
   6  -1 -22 31.0636 74.8310  18
   6   1 -22-22.6636 92.2608  28
   6   1 -22-21.1515 92.3374  27
   6  -1 -22 103.505 68.4747  28
  -6  -1  22 90.0313 69.5652  32
  -6   1  22 21.7029 98.7718  42
  -6  -1  22 21.0175 95.6550  42
  -6  -1  22 112.417 70.1332  13
   6  -1 -21 1911.05 237.732  18
   6   1 -21 1585.04 362.104  20
   6  -1 -21 1639.94 365.184  20
   6  -1 -21 2604.68 240.490  19
  -6   1  21 2415.29 277.282  42
  -6  -1  21 2755.34 280.982  42
  -6   1  21 2991.62 434.073  43
  -6  -1  21 2284.03 394.977  43
  -6  -1  21 2108.00 241.460  13
   6  -1 -21 2570.44 259.188  28
   6   1 -21 2767.46 294.269  28
   6   1 -21 2792.29 289.457  27
   6  -1 -21 2799.51 290.727  27
  -6  -1  21 3052.50 279.940  32
  -6  -1  20 3022.40 308.144  32
   6  -1 -20 3369.55 295.503  19
   6  -1 -20 2468.99 444.257  20
   6   1 -20 2473.02 451.917  20
  -6   1  20 3312.76 327.490  42
  -6  -1  20 3210.62 321.200  42
  -6  -1  20 3406.79 490.851  43
  -6  -1  20 2807.29 290.264  13
  -6   1  20 2906.91 470.741  41
  -6  -1  20 3173.05 477.200  41
   6   1 -20 3662.65 346.931  28
   6  -1 -20 3400.89 313.175  28
   6   1 -20 3165.63 324.522  27
   6  -1 -20 2974.29 318.809  27
   6   1 -19 28893.6 1811.37  28
   6  -1 -19 26555.6 1769.23  28
   6  -1 -19 29250.5 1804.45  27
   6   1 -19 29776.7 1807.18  27
   6  -1 -19 25767.3 1764.25   4
   6  -1 -19 26548.1 1752.67  19
  -6   1  19 28484.8 1798.95  42
  -6  -1  19 31560.3 1810.40  42
  -6  -1  19 28050.6 2059.73  43
  -6  -1  19 27350.1 1766.73  13
  -6   1  19 29282.6 2059.79  41
  -6  -1  19 27491.0 2027.16  41
  -6  -1  19 28037.3 1791.70  32
  -6   1  18 7228.88 790.392  41
  -6  -1  18 7542.75 788.434  41
  -6  -1  18 8745.89 621.645  32
  -6   1  18 8090.45 617.899  42
  -6  -1  18 7461.21 607.260  42
   6  -1 -18 7671.84 600.719  28
   6   1 -18 8256.71 631.428  28
   6   1 -18 8466.62 624.423  27
   6  -1 -18 8066.69 620.688  27
   6  -1 -18 8778.54 599.986  19
   6  -1 -18 7502.10 598.744   4
  -6   1  17 35195.0 2490.16  41
  -6  -1  17 35323.1 2473.48  41
  -6   1  17 39767.1 2265.44  42
  -6  -1  17 37160.4 2251.37  42
  -6  -1  17 34859.4 2245.14  32
   6  -1 -17 32983.6 2226.32  28
   6   1 -17 38091.6 2271.04  28
   6   1 -17 37343.5 2258.40  27
   6  -1 -17 34406.4 2247.53  27
   6  -1 -17 36947.3 2227.54  19
   6  -1 -17 34349.6 2233.28   4
  -6   1  16-53.0740 136.604  41
  -6  -1  16 206.211 162.501  41
  -6   1  16 100.601 83.9266  42
  -6  -1  16 97.8453 75.5802  42
  -6  -1  16 39.9940 63.0756  32
   6  -1 -16 59.4329 58.9793   8
   6  -1 -16-37.0343 63.0877  28
   6   1 -16 21.6208 78.7254  28
   6  -1 -16-20.5468 74.8188  27
   6   1 -16 182.706 90.5201  27
   6  -1 -16 68.4438 67.9063  19
   6  -1 -16 55.0039 72.7561   4
  -6   1  15-49.7895 192.279  41
  -6  -1  15-96.7206 196.857  41
  -6   1  15-37.8778 94.5548  42
  -6  -1  15 147.011 85.4470  42
  -6  -1  15 134.020 74.1281  32
   6  -1 -15 162.941 72.8047   8
   6  -1 -15 213.609 93.2153   4
   6  -1 -15 216.028 80.2099  19
   6  -1 -15 35.2623 70.1593  28
   6   1 -15 81.6572 79.0110  28
   6  -1 -15 38.8353 117.330  27
   6   1 -15 248.989 107.575  27
   6  -1 -14 931.120 142.072  28
   6   1 -14 1225.06 169.269  28
   6  -1 -14 1074.70 156.930  27
   6   1 -14 1022.89 159.178  27
  -6  -1  14 1001.91 251.647  43
  -6   1  14 1042.34 156.224  42
  -6  -1  14 978.654 151.658  42
   6  -1 -14 942.314 150.580   4
   6  -1 -14 879.466 127.730   9
   6  -1 -14 1500.89 163.340   8
  -6  -1  14 672.935 139.139  32
   6  -1 -14 1184.61 154.412  19
  -6   1  14 1161.11 256.857  41
  -6  -1  14 856.897 228.706  41
   6   1 -13 14805.5 985.919  28
   6   1 -13 14910.9 980.820  27
   6  -1 -13 14905.3 982.064  27
   6  -1 -13 13341.6 952.101   8
   6  -1 -13 14945.5 969.594  19
  -6  -1  13 13519.9 972.895  32
  -6  -1  13 18389.5 1245.66  43
  -6   1  13 15622.8 980.198  42
  -6  -1  13 14478.5 968.422  42
   6  -1 -13 13993.2 972.655   4
  -6   1  13 15968.0 1160.48  41
  -6  -1  13 16747.7 1162.44  41
  -6  -1  12 26958.5 1757.83  43
  -6   1  12 24801.2 1522.44  42
  -6  -1  12 22700.9 1510.23  42
   6  -1 -12 22720.2 1517.40   4
  -6  -1  12 26772.5 1702.05  41
  -6   1  12 26776.2 1710.20  41
   6  -1 -11 38.3853 93.2116  20
   6   1 -11 379.161 146.873  20
  -6   1  11 182.401 129.132  41
  -6  -1  11 282.705 129.191  41
  -6  -1  11 343.745 146.789  43
  -6   1  11 310.011 86.8754  42
  -6  -1  11 149.997 78.4445  42
   6   1 -10 2552.18 323.271  20
   6  -1 -10 2649.65 330.852  20
  -6   1  10 2792.40 334.734  41
  -6  -1  10 1627.12 271.032  41
  -6  -1  10 2535.87 343.289  43
  -6   1  10 2128.37 213.426  42
  -6  -1  10 2056.60 208.546  42
   6  -1  -9 17998.2 1293.75  20
   6   1  -9 18835.2 1301.68  20
  -6   1   9 19454.6 1291.93  41
  -6  -1   9 16953.7 1261.31  41
  -6  -1   9 18256.5 1312.76  43
   6  -1  -8 17584.9 1317.85  20
   6   1  -8 18909.5 1325.43  20
  -6  -1   8 17190.5 1324.57  43
  -6   1   8 22626.6 1349.73  41
  -6  -1   8 19910.6 1319.42  41
   6  -1  -7 16525.6 1211.60  20
   6   1  -7 18069.5 1225.08  20
  -6  -1   7 19284.6 1256.94  40
  -6   1   7 18840.8 1222.55  41
  -6  -1   7 15387.4 1206.39  43
  -6  -1   7 17831.5 1208.19  41
   6  -1  -6 31581.3 2015.84  20
   6   1  -6 31665.5 2011.37  20
  -6  -1   6 32530.5 2040.83  40
  -6   1   6 32901.6 2006.73  41
  -6  -1   6 30916.7 1992.36  41
  -6  -1   6 28530.3 1995.51  43
   6   1  -5 2534.85 289.801  20
   6  -1  -5 2304.28 284.181  20
  -6  -1   5 2605.60 308.372  40
  -6   1   5 2788.61 293.455  41
  -6  -1   5 2603.88 282.152  41
  -6  -1   5 2569.64 284.387  43
   6  -1  -4 26041.3 1704.38  20
   6   1  -4 27564.0 1712.02  20
  -6  -1   4 27590.8 1745.46  40
  -6  -1   4 25604.9 1677.47  43
  -6   1   4 29100.0 1717.63  41
  -6  -1   4 23725.7 1680.87  41
   6  -1  -3 70656.3 4304.38  20
   6   1  -3 70050.5 4305.91  20
  -6  -1   3 75065.3 4352.36  40
  -6  -1   3 71136.1 4265.72  43
  -6  -1   3 69788.0 4297.41  41
   6  -1  -2 23613.7 1538.50  20
   6   1  -2 25062.3 1552.82  20
  -6  -1   2 24402.0 1584.30  40
  -6  -1   2 23024.2 1477.57  43
   6   1  -1 39796.1 2267.05  20
   6  -1  -1 41206.2 2265.13  20
  -6  -1   1 39744.4 2308.44  40
   6   1   0 17600.9 969.732  20
   6  -1   0 17530.0 958.847  20
  -6  -1   0 17125.2 1016.45  40
  -6  -1  -1 6695.06 580.387  40
   6   1   1 7792.16 565.541  20
   6  -1   1 7264.96 545.926  20
   6   1   1 6821.51 466.622  38
   6  -1   1 6527.46 462.727  38
   6   1   1 6975.24 556.002  37
   6  -1   1 6533.58 550.726  37
   6  -1   2 16703.1 997.188  38
   6   1   2 17568.8 1108.37  37
   6  -1   2 18030.4 1113.45  37
  -6  -1  -2 15861.3 1127.17  40
  -6   1  -2 13439.9 978.580  40
   6   1   2 16596.2 996.213  38
   6   1   3 33852.7 1963.90  37
   6  -1   3 32131.1 1948.83  37
   6   1   3 29054.2 1831.08  38
   6  -1   3 29363.5 1830.38  38
   6   1   4 2933.80 312.512  37
   6  -1   4 2704.61 300.159  37
   6  -1   4 2355.18 209.666  38
   6   1   4 2081.04 205.656  38
   6   1   5 13994.7 1002.62  37
   6  -1   5 14919.6 1010.38  37
   6   1   5 13033.7 879.808  38
   6  -1   5 13859.2 884.142  38
  -6  -1  -5 13657.4 879.669  39
  -6   1  -6 6743.70 564.872  31
  -6  -1  -6 5650.92 544.167  31
   6   1   6 6768.17 577.263  37
   6  -1   6 6816.41 577.514  37
   6   1   6 6379.09 463.404  38
   6  -1   6 6990.72 469.087  38
  -6  -1  -6 5938.13 452.352  39
  -6   1  -7 28599.7 1752.41  31
  -6  -1  -7 24916.7 1724.68  31
   6   1   7 26911.7 1753.30  37
   6  -1   7 26690.1 1748.41  37
   6   1   7 25053.2 1610.04  38
   6  -1   7 26145.2 1611.37  38
  -6  -1  -7 25391.4 1601.15  39
  -6   1  -8 2705.81 333.455  31
  -6  -1  -8 2420.89 325.892  31
   6   1   8 3340.16 378.464  37
   6  -1   8 3117.33 373.124  37
  -6  -1  -8 2551.20 240.629  39
   6  -1   9 5809.59 460.562  36
   6   1   9 5808.08 567.968  37
   6  -1   9 6064.90 575.492  37
  -6  -1  -9 5077.91 419.180  39
   6  -1   9 5532.66 435.253  17
   6  -1   9 6066.70 454.176  30
  -6   1  -9 6436.46 571.182  31
  -6  -1  -9 6911.63 586.308  31
   6   1   9 5658.73 435.560  29
  -6  -1  -9 5267.29 435.982  33
  -6  -1  -9 5911.39 449.477  24
   6  -1  10 446.043 96.4485   3
  -6  -1 -10 401.074 88.2969  39
   6   1  10 774.263 208.269  37
   6  -1  10 256.317 141.876  37
   6  -1  10 346.505 105.599  36
   6  -1  10 414.410 109.753  30
  -6   1 -10 514.053 166.347  31
  -6  -1 -10 242.244 134.282  31
   6   1  10 398.985 93.3422  29
   6  -1  10 407.430 103.056  22
  -6  -1 -10 347.650 92.3417  24
  -6  -1 -10 290.627 90.7296  33
   6  -1  11 1479.22 175.915   3
  -6  -1 -11 1405.90 177.254  39
   6   1  11 1298.59 281.441  37
   6  -1  11 1522.92 280.190  37
   6  -1  11 1542.42 214.869  36
  -6   1 -11 1702.30 282.758  31
  -6  -1 -11 1650.85 285.336  31
   6   1  11 1430.78 187.419  29
  -6  -1 -11 1812.09 203.145  33
   6  -1  11 1745.79 206.311  22
  -6  -1 -11 1436.82 189.109  24
   6   1  12 248.713 170.877  37
   6  -1  12 248.040 164.337  37
   6  -1  12 567.150 134.498  36
  -6  -1 -12 342.684 94.3386  39
   6  -1  12 430.937 94.6488   3
  -6  -1 -12 330.545 110.013  33
   6  -1  12 611.604 129.204  22
  -6  -1 -12 348.860 104.792  24
   6   1  12 410.796 111.385  22
  -6   1 -12 456.075 186.977  31
   6   1  12 362.786 94.6940  29
  -6  -1 -12 325.930 181.182  31
   6   1  13 8687.24 645.733  29
  -6  -1 -13 8027.42 621.058  39
  -6  -1 -13 9132.32 662.728  24
  -6  -1 -13 9625.95 662.759  33
   6  -1  13 9313.38 669.191  22
   6  -1  13 8281.63 613.495  21
   6   1  13 9539.31 654.991  22
   6  -1  13 8129.62 670.871  36
   6   1  13 9162.44 842.344  37
   6  -1  13 7937.27 809.592  37
  -6   1 -13 9957.20 838.316  31
  -6  -1 -13 7887.47 788.649  31
   6  -1  13 8991.75 652.597  16
  -6  -1 -14 807.860 128.958  39
   6  -1  14 812.226 155.632  22
  -6  -1 -14 604.555 138.970  24
   6   1  14 581.269 139.611  22
   6  -1  14 735.976 149.082  16
   6   1  14 558.473 218.952  37
   6  -1  14 614.570 219.038  37
   6  -1  14 815.842 171.932  36
  -6  -1 -14 492.596 123.030  33
   6  -1  14 527.253 140.872  30
   6   1  14 721.097 136.885  29
  -6   1 -14 869.934 235.922  31
  -6  -1 -14 418.378 199.888  31
   6  -1  14 675.737 118.918  21
   6   1  15 5946.31 450.852  22
   6  -1  15 5126.20 414.114  21
  -6  -1 -15 5216.13 451.712  33
  -6   1 -15 5431.43 609.051  31
   6  -1  15 5441.27 483.300  36
   6   1  15 4129.98 583.873  37
   6  -1  15 4602.99 605.832  37
   6  -1  15 5332.46 458.497  30
  -6  -1 -15 4085.22 559.166  31
   6  -1  15 5425.16 445.428  16
   6  -1  15 5158.40 433.610  14
   6   1  16 846.310 156.660  22
   6  -1  16 528.672 122.807  16
   6   1  16 477.658 226.236  37
   6  -1  16 777.014 257.051  37
  -6  -1 -16 604.337 143.201  33
   6  -1  16 385.444 122.710  30
  -6  -1 -16 446.197 192.526  31
  -6   1 -16 544.610 188.117  31
   6  -1  16 415.959 100.901  21
   6  -1  16 775.145 140.237  14
   6  -1  17 225.062 85.8391  14
   6   1  17 161.919 96.1492  22
   6  -1  17 134.029 100.011  10
  -6  -1 -17 155.694 103.615  33
   6   1  17 60.1460 122.726  37
   6  -1  17 120.324 134.410  37
   6  -1  17 89.6666 100.360  30
  -6   1 -17 54.6870 99.9571  31
  -6  -1 -17 56.0874 153.380  31
   6  -1  17 314.087 111.485  16
   6  -1  17 298.385 88.4471  21
  -6  -1 -18 1681.26 218.952  33
   6  -1  18 1746.62 213.412  16
   6  -1  18 1617.80 194.987  14
  -6  -1 -18 1799.47 223.138  26
   6  -1  18 1348.99 204.271  10
   6   1  18 1306.35 300.088  37
   6  -1  18 1660.38 323.088  37
   6  -1  18 1928.75 238.854  22
   6   1  18 1545.71 201.271  22
   6  -1  18 1574.87 184.337  21
   6  -1  18 1583.58 214.739  30
  -6  -1 -18 776.813 258.736  31
   6   1  19 5349.23 429.776  30
   6   1  19 5590.51 456.793  36
   6   1  19 4526.33 435.084  38
   6  -1  19 4817.60 439.188  38
   6  -1  19 5518.13 441.883  10
  -6  -1 -19 5255.73 439.812  33
   6  -1  19 5147.14 427.614  16
   6  -1  19 4946.21 403.141  14
   6  -1  19 5418.43 457.175  22
   6   1  19 4954.89 427.220  22
  -6  -1 -19 5267.85 438.582  26
   6   1  20 1487.17 185.067  30
  -6  -1 -20 1291.81 183.305  26
   6  -1  20 1271.37 175.503  10
   6   1  20 1227.13 189.103  36
   6  -1  20 1396.79 179.187  16
   6   1  20 1108.76 187.346  38
   6  -1  20 1058.18 180.242  38
  -6  -1 -20 1497.43 196.598  33
   6   1  20 1729.31 200.140  22
   6  -1  20 1486.70 203.496  22
   6   1  21 1101.61 149.807  30
   6  -1  21 965.221 161.049  38
   6   1  21 733.882 150.807  38
  -6  -1 -21 906.976 167.683  27
  -6   1 -21 958.914 163.246  27
  -6  -1 -21 1094.82 152.846  26
   6  -1  21 1323.46 161.972  10
   6   1  21 1261.68 177.541  36
   6  -1  21 1115.42 151.074  16
  -6  -1 -21 1100.23 163.282  33
   6   1  21 1106.13 156.521  22
   6  -1  21 893.688 161.470  22
  -6  -1 -22 2547.41 234.740  27
  -6   1 -22 2285.84 226.237  27
  -6  -1 -22 2089.28 209.627  26
   6  -1  22 2212.84 210.350  10
   6   1  22 2185.52 220.498  22
   6  -1  22 2416.53 236.817  22
   6   1  22 2306.88 213.065  30
   6   1  22 2363.17 238.136  36
   6   1  22 1936.41 224.349  38
   6  -1  22 2102.96 227.741  38
  -6  -1 -22 1879.76 210.038  33
  -6   1 -23-153.311 95.9760  27
  -6  -1 -23-123.658 94.8071  27
  -6  -1 -23 37.1108 40.4962  26
   6   1  23-11.8545 56.0539  22
   6  -1  23 81.1603 67.4168  22
   6  -1  23 17.8274 42.9271  10
   6   1  23 41.6790 65.6895  36
   6  -1  23-14.9126 63.6482  36
   6   1  24 1644.58 169.390  36
   6  -1  24 1754.21 180.644  36
  -6   1 -24 1805.32 167.597  27
   6   1  24 1884.27 166.831  22
   6  -1  24 1762.05 174.440  22
   6  -1  25 647.151 82.8427  36
   6   1  25 471.777 70.8097  36
   6  -1  25 566.927 74.9791  22
   6   1  25 706.967 80.7150  21
   6  -1  25 401.506 62.6353  13
   6  -2 -26 43.3385 34.2513   7
   6   2 -26 47.7422 33.5223  28
  -6  -2  25 102.310 37.0630  13
   6   2 -25 127.611 52.5972  28
  -6  -2  25 72.8163 40.9687   5
   6  -2 -25 171.742 48.2136  18
   6   2 -24 323.986 79.9255  28
   6  -2 -24 266.573 82.8263  39
  -6  -2  24 321.774 67.6235  13
   6  -2 -24 247.642 65.5492  19
   6  -2 -24 272.915 79.7411   7
  -6  -2  24 411.647 79.6328   5
   6  -2 -24 431.101 81.8101  18
   6   2 -23 491.252 101.337  28
   6  -2 -23 384.555 103.553  39
  -6  -2  23 506.663 94.5885  13
   6  -2 -23 530.062 94.8667  19
   6  -2 -23 326.574 95.5940   7
   6  -2 -23 616.390 106.919  18
  -6  -2  23 416.663 90.5941   5
   6  -2 -22-28.5770 67.5532  19
   6   2 -22 50.9160 67.3111  28
  -6  -2  22 44.6588 66.3543  13
   6  -2 -22 20.6739 70.3820  39
   6  -2 -22-78.6912 91.6892  18
  -6  -2  22-31.8736 61.5201   5
   6  -2 -21 4154.54 350.200  19
   6  -2 -21 3899.50 377.300  39
   6   2 -21 4329.11 366.261  28
  -6  -2  21 4160.67 357.388  13
   6  -2 -21 3840.69 341.135   4
  -6  -2  21 4052.22 359.312   5
   6  -2 -21 4494.69 370.986  18
   6  -2 -20 2079.10 244.500  18
   6  -2 -20 1965.57 207.546   8
   6  -2 -20 2457.58 219.554   9
   6  -2 -20 2109.55 260.697  39
   6   2 -20 2550.01 258.446  28
  -6  -2  20 2256.00 241.677  13
   6  -2 -20 1926.30 229.299  19
   6  -2 -20 2521.14 246.615   4
  -6  -2  20 1708.97 228.323   5
   6  -2 -20 1940.09 225.077   2
   6  -2 -19 4461.30 369.413   8
   6  -2 -19 4219.98 362.618   9
   6  -2 -19 4877.33 402.576  19
   6   2 -19 4754.39 407.290  28
  -6  -2  19 4646.32 402.672  13
   6  -2 -19 4279.06 391.347   4
   6  -2 -19 4902.15 409.172  18
  -6  -2  18 12996.2 915.713  32
   6  -2 -18 12784.4 906.916   8
   6  -2 -18 13303.7 908.606   9
   6  -2 -18 14429.6 944.181  19
  -6  -2  18 13142.0 937.319  13
   6   2 -18 14480.9 950.220  28
   6  -2 -18 14599.7 947.850   4
  -6  -2  18 13881.7 1207.84  43
  -6  -2  17 18.6548 69.9893  32
  -6  -2  17-16.8550 50.8731  42
  -6  -2  17-66.1610 120.396  43
   6  -2 -17-34.8806 63.4805   9
   6  -2 -17-20.9556 80.8983  19
  -6  -2  17-21.3761 72.7788  13
   6  -2 -17-36.0023 71.3986  27
   6   2 -17-21.3734 70.1230  28
   6  -2 -17 41.8175 89.2348   4
   6  -2 -17-17.9454 69.2799   8
  -6  -2  16 4870.52 413.545  32
  -6  -2  16 4687.88 393.327  42
  -6  -2  16 5828.80 658.588  43
   6  -2 -16 4746.55 401.477   9
   6  -2 -16 5093.27 426.417  19
  -6  -2  16 4304.55 412.521  13
   6   2 -16 4831.81 419.351  28
   6  -2 -16 4294.71 396.742  27
   6  -2 -16 5639.86 441.763   4
   6  -2 -16 4940.01 409.928   8
  -6  -2  15 9153.96 770.775  32
   6  -2 -15 11869.5 791.093   8
  -6  -2  15 11082.7 799.991  13
   6   2 -15 11989.0 804.205  28
   6  -2 -15 10176.8 771.102  27
  -6  -2  15 11617.1 776.754  10
   6  -2 -15 11323.0 785.271   9
   6  -2 -15 12346.7 813.684  19
  -6  -2  15 10898.4 767.327  42
  -6  -2  15 11863.0 1062.36  43
   6  -2 -15 12310.7 818.451   4
   6  -2 -14-20.6500 72.7664  19
   6  -2 -14-37.6982 68.5987   8
  -6  -2  14-15.6055 54.9908  42
  -6  -2  14-61.2762 111.503  43
   6  -2 -14-21.2980 90.8898  12
  -6  -2  14 41.3145 75.1792  13
   6   2 -14-19.4908 66.3530  28
   6  -2 -14-18.3536 74.6797   9
  -6  -2  14-17.3337 66.9104  10
  -6  -2  14 41.0123 74.6293  41
   6  -2 -14 47.5696 64.5194   1
  -6  -2  14 19.3880 61.1069  32
   6  -2 -14-44.4209 98.9982  20
   6  -2 -14 41.9002 97.1933   4
   6  -2 -13 15718.6 965.888   8
  -6  -2  13 15040.5 927.874  42
  -6  -2  13 15296.9 1206.89  43
  -6  -2  13 13118.8 947.273  32
   6  -2 -13 14666.4 975.057  12
  -6  -2  13 13808.4 960.033  13
   6   2 -13 14148.0 949.656  28
  -6  -2  13 14010.6 940.843  10
   6  -2 -13 13673.5 943.933   9
  -6  -2  13 12607.2 1055.47  41
   6  -2 -13 13682.9 931.629   1
   6  -2 -13 13607.6 953.174  19
   6  -2 -13 12217.4 1067.42  20
  -6  -2  13 13036.2 942.765   5
   6  -2 -13 14969.6 977.229   4
   6  -2 -12 1010.19 155.902  19
  -6  -2  12 613.557 129.199  32
  -6  -2  12 613.504 113.652  42
  -6  -2  12 928.237 242.025  43
   6  -2 -12 586.339 172.160  20
   6  -2 -12 832.269 137.066   1
   6  -2 -12 680.436 149.559  12
  -6  -2  12 751.488 136.809  13
   6   2 -12 747.779 126.814  28
   6  -2 -12 822.163 136.881   9
  -6  -2  12 587.198 125.056  10
  -6  -2  12 621.386 171.645  41
   6  -2 -12 896.904 143.777   8
   6  -2 -12 735.120 155.024   4
  -6  -2  12 764.055 131.272   5
   6  -2 -11 178.965 89.4266   8
  -6  -2  11 169.786 62.0941  42
  -6  -2  11 50.7433 103.444  43
  -6  -2  11 216.629 82.3862  32
  -6  -2  11 132.836 75.5454  23
   6  -2 -11 269.214 103.715  12
  -6  -2  11 55.5254 61.0709  13
   6   2 -11 178.918 72.7960  28
  -6  -2  11 34.1638 120.565  41
   6  -2 -11 34.8831 67.6462   9
  -6  -2  11-17.0515 86.6280  10
   6  -2 -11 36.0431 139.285  20
   6  -2 -11 268.459 109.152   4
   6  -2 -11 114.302 73.0778   1
   6  -2 -10 3006.39 359.333  20
  -6  -2  10 2709.21 397.458  43
  -6  -2  10 3246.06 295.896  32
  -6  -2  10 3074.06 355.618  41
   6  -2 -10 3608.01 305.291   8
   6  -2 -10 3093.58 303.798   4
  -6  -2  10 3195.55 299.938  13
  -6  -2  10 2601.93 282.270  25
  -6  -2  10 3538.71 301.427  10
   6  -2 -10 3152.40 289.410   9
   6  -2 -10 3028.63 290.101   1
  -6  -2  10 3218.38 305.617  23
   6  -2  -9 1368.05 180.238   7
   6  -2  -9 1265.43 171.768   8
  -6   2   9 1227.68 208.054  41
  -6  -2   9 1641.10 230.423  41
  -6  -2   9 1406.23 260.392  43
  -6  -2   9 1485.74 179.906  32
   6  -2  -9 1471.76 174.747   1
  -6  -2   9 1431.74 180.631  13
   6  -2  -9 1389.91 184.673  12
  -6  -2   9 945.526 158.773  25
   6  -2  -9 1290.45 215.484  20
   6  -2  -9 1517.98 184.031  19
  -6  -2   9 1821.04 204.260  23
   6  -2  -9 1231.65 168.152   9
  -6  -2   9 1185.56 169.170  10
   6  -2  -8 6100.95 468.986  18
   6  -2  -8 6504.26 472.821   8
   6  -2  -8 5834.51 468.955   7
   6  -2  -8 5601.85 520.470  20
   6  -2  -8 6942.74 479.184  19
  -6  -2   8 6366.59 534.097  41
  -6   2   8 5207.51 506.275  41
  -6  -2   8 5678.82 462.031  32
   6  -2  -8 5754.57 466.210   4
   6  -2  -8 5383.24 459.004  12
  -6  -2   8 5953.02 466.026  13
  -6  -2   8 6474.13 474.706  10
   6  -2  -8 6306.07 464.839   9
  -6  -2   8 6078.21 485.877  23
  -6  -2   8 6396.99 594.694  43
   6  -2  -8 6411.50 483.631   2
   6  -2  -8 6349.77 471.036   1
   6  -2  -7 20996.6 1373.26   4
   6  -2  -7 20175.9 1372.58  12
  -6  -2   7 20015.2 1366.61  13
  -6  -2   7 21706.7 1500.80  43
   6  -2  -7 22068.5 1373.87  19
   6  -2  -7 22113.0 1440.58  20
   6  -2  -7 23508.6 1384.81  18
  -6  -2   7 21040.8 1433.19  41
  -6   2   7 21307.0 1438.18  41
   6  -2  -7 22170.2 1387.68   2
   6  -2  -7 22388.8 1376.92   1
   6  -2  -7 21031.9 1378.18   7
  -6  -2   7 22473.0 1379.36  10
   6  -2  -7 21999.5 1374.19   9
  -6  -2   6 4716.83 425.525  41
  -6  -2   6 5420.02 530.432  40
   6  -2  -6 3870.63 349.767  39
  -6  -2   6 4684.79 462.388  43
   6  -2  -6 4627.15 386.798   2
   6  -2  -6 5025.26 388.317   1
   6  -2  -6 5115.65 385.722   8
   6  -2  -6 5433.48 398.892   4
   6  -2  -6 4998.54 429.212  20
   6  -2  -6 4876.89 383.271  18
  -6  -2   5 21429.9 1482.18  43
  -6  -2   5 22150.7 1453.76  41
  -6  -2   5 25376.2 1604.26  40
   6  -2  -5 21833.2 1448.19  20
  -6  -2   4 40.3349 60.8583  41
  -6  -2   4-38.3890 148.186  40
   6  -2  -4-19.3059 55.5473  20
  -6  -2   3 12506.9 892.336  41
   6  -2  -3 12393.9 886.909  20
  -6  -2   2 28549.6 1821.37  40
  -6  -2   2 25302.7 1663.31  41
  -6  -2   1 38.4877 121.325  40
  -6  -2   0 10242.3 796.224  40
  -6  -2   0 8385.27 654.240  41
  -6  -2  -1 120.802 110.135  40
  -6  -2  -2 20.6619 67.8061  31
  -6  -2  -2 166.176 141.440  40
  -6  -2  -3 554.836 123.822  31
  -6  -2  -3 524.742 115.143  25
  -6  -2  -3 519.812 165.733  40
   6  -2   3 653.897 108.475   7
  -6  -2  -3 534.738 117.162  23
   6  -2   3 487.188 111.271  36
   6  -2   3 680.478 128.223  35
   6  -2   3 519.608 105.428  34
  -6  -2  -4 47.7761 72.4747  31
  -6  -2  -4 149.043 79.8592  23
  -6  -2  -4 148.397 75.8497  25
  -6  -2  -4 180.482 116.356  40
   6  -2   4 43.4240 51.5559   7
   6  -2   4 226.712 86.2737  36
  -6  -2  -4 282.766 79.3109  33
  -6  -2  -5 9029.79 803.226  40
   6  -2   5 8703.44 601.676   7
  -6  -2  -5 8628.77 606.848  33
   6  -2   5 8202.70 591.193  17
   6  -2   5 7226.05 589.645  16
   6  -2   5 8354.42 630.836  36
   6   2   5 8148.14 680.477  37
  -6  -2  -5 8711.27 622.557  32
   6   2   5 9201.46 603.101  29
  -6  -2  -5 7586.64 657.002  31
   6  -2   5 9234.78 633.554   3
  -6  -2  -5 8549.65 616.004  24
  -6  -2  -5 8583.31 627.720  25
   6  -2   5 8314.10 616.701  10
   6  -2   5 8890.63 622.301   6
  -6  -2  -5 8673.16 627.275  23
  -6  -2  -6 20353.4 1427.35  40
   6  -2   6 20654.9 1192.00   7
  -6  -2  -6 17830.4 1182.15  33
   6  -2   6 18965.0 1190.19  16
   6  -2   6 17299.3 1170.41  17
   6  -2   6 19490.2 1228.97  36
   6   2   6 16650.6 1261.96  37
   6  -2   6 16907.4 1261.45  37
  -6  -2  -6 18036.6 1202.90  32
  -6  -2  -6 15880.7 1240.12  31
   6   2   6 19635.5 1180.05  29
   6  -2   6 19680.5 1212.04   3
  -6  -2  -6 19188.1 1211.91  25
  -6  -2  -6 18661.0 1201.38  24
   6  -2   6 16570.6 1190.90  10
   6  -2   6 19305.8 1202.44   6
   6  -2   6 17088.5 1175.43   5
   6  -2   6 17659.9 1189.40  22
  -6  -2  -7 20714.6 1556.53  40
  -6  -2  -7 20620.5 1332.05  33
  -6  -2  -7 22806.0 1382.68  35
   6  -2   7 23023.7 1336.10   7
   6  -2   7 21616.5 1346.93   6
   6  -2   7 21543.2 1373.08  36
   6   2   7 17756.8 1406.46  37
   6  -2   7 20111.9 1426.16  37
   6  -2   7 22432.2 1343.23  16
  -6  -2  -7 19133.2 1400.28  31
   6   2   7 20548.7 1314.87  29
   6  -2   7 20896.9 1348.56   3
  -6  -2  -7 21707.4 1357.56  25
  -6  -2  -7 21060.6 1347.28  24
   6  -2   7 17438.9 1331.93  10
   6  -2   7 19770.7 1323.36   5
   6  -2   7 20143.3 1339.78  22
   6  -2   8 18363.2 1273.49  36
   6   2   8 18478.9 1351.18  37
   6  -2   8 18674.0 1349.94  37
   6   2   8 19427.6 1246.68  21
  -6  -2  -8 19661.9 1247.79  33
  -6  -2  -8 19732.9 1276.27  35
   6  -2   8 20682.2 1242.84   7
   6  -2   8 19470.9 1251.36   6
   6  -2   8 19221.9 1244.61  16
  -6  -2  -8 15897.6 1304.14  31
   6   2   8 19229.8 1225.01  29
   6  -2   8 18406.7 1252.76  22
  -6  -2  -8 19520.0 1263.71  25
  -6  -2  -8 19614.2 1260.77  24
   6  -2   8 19296.9 1242.31   5
  -6  -2  -8 19126.8 1258.73  39
   6  -2   8 17586.7 1254.91  10
   6  -2   9 13813.2 956.578  36
   6  -2   9 13816.5 1035.02  37
   6   2   9 14388.6 919.032  21
[truncated: 2,495,423 more chars]
