# Supplementary material for: Crystal structures and Hirshfeld surface analyses of methyl 4-{2,2-di­chloro-1-[(E)-phenyl­diazen­yl]eth­enyl}benzoate, methyl 4-{2,2-di­chloro-1-[(E)-(4-methyl­phen­yl)diazen­yl]ethen­yl}benzoate and methyl 4-{2,2-di­chloro-1-[(E)-(3,4-di­methyl­phen­yl)diazen­yl]ethen­yl}benzoate
Source: Acta Crystallogr E Crystallogr Commun. 2024 Jan 26;80(Pt 2):184–90. doi: 10.1107/S2056989024000732 (PMC10848988; doi:10.1107/S2056989024000732)
Supplement: Supplementary file 2 [file e-80-00184-Isup2.hkl]

data_I                                                                          
_shelx_title ' (I) in P2(1)/c'                                                  
_shelx_refln_list_code          4                                               
_shelx_F_calc_maximum      156.17                                               
_exptl_crystal_F_000       688.00                                               
_reflns_d_resolution_high  0.7887                                               
                                                                                
loop_                                                                           
 _space_group_symop_operation_xyz                                               
 'x, y, z'                                                                      
 '-x, y+1/2, -z+1/2'                                                            
 '-x, -y, -z'                                                                   
 'x, -y-1/2, z-1/2'                                                             
                                                                                
_cell_length_a    15.4757                                                       
_cell_length_b     4.1690                                                       
_cell_length_c    23.2257                                                       
_cell_angle_alpha  90.000                                                       
_cell_angle_beta  100.196                                                       
_cell_angle_gamma  90.000                                                       
                                                                                
_shelx_F_squared_multiplier     1.000                                           
                                                                                
loop_                                                                           
 _refln_index_h                                                                 
 _refln_index_k                                                                 
 _refln_index_l                                                                 
 _refln_F_squared_calc                                                          
 _refln_F_squared_meas                                                          
 _refln_F_squared_sigma                                                         
 _refln_observed_status                                                         
   1   0   0        164.12        183.41        12.70 o                         
   2   0   0       2278.03       2433.67       146.03 o                         
   3   0   0       7436.97       8240.87       486.70 o                         
   4   0   0       1450.97       1422.51       118.08 o                         
   5   0   0       6914.85       7265.03       248.35 o                         
   6   0   0       1344.14       1487.60        63.13 o                         
   7   0   0       6578.90       7059.42       210.15 o                         
   8   0   0      15691.27      18263.64      1033.79 o                         
   9   0   0          6.31          5.49         5.85 o                         
  10   0   0        380.25        407.57        27.29 o                         
  11   0   0        131.34        149.44        10.01 o                         
  12   0   0       1494.17       1479.93        52.80 o                         
  13   0   0         10.67          6.04         3.40 o                         
  14   0   0       1510.92       1397.93        49.10 o                         
  15   0   0       1304.63       1367.88        45.26 o                         
  16   0   0       1123.53       1135.67        54.20 o                         
  17   0   0        974.41        918.28        43.65 o                         
  18   0   0         12.35         15.50         2.87 o                         
  19   0   0        581.21        501.90        24.00 o                         
   1   1   0      11606.26      11497.57       400.16 o                         
   2   1   0       7840.95       8107.39       274.86 o                         
   3   1   0      14096.79      14079.80       471.10 o                         
   4   1   0       2535.94       2531.88        79.32 o                         
   5   1   0       3679.23       4058.33       127.52 o                         
   6   1   0       1476.20       1523.51        49.49 o                         
   7   1   0        837.09       1098.17        46.47 o                         
   8   1   0       1211.16       1312.39        55.14 o                         
   9   1   0        557.31        647.43        33.76 o                         
  10   1   0         63.72         78.44         5.41 o                         
  11   1   0        194.37        179.42         9.48 o                         
  12   1   0        144.58        163.57         7.66 o                         
  13   1   0        128.97        105.27         5.31 o                         
  14   1   0        289.48        279.83        10.12 o                         
  15   1   0       2207.36       2223.06        53.15 o                         
  16   1   0         36.50         42.20         3.80 o                         
  17   1   0          3.59          3.10         2.01 o                         
  18   1   0          4.02          7.44         2.59 o                         
   0   2   0         17.15         12.19         8.47 o                         
   1   2   0        122.77         71.78         8.03 o                         
   2   2   0        279.41        234.31        25.40 o                         
   3   2   0       1327.95       1222.91        87.01 o                         
   4   2   0       4879.65       5279.72       327.03 o                         
   5   2   0         23.43          6.57        11.52 o                         
   6   2   0        859.60        806.25        81.15 o                         
   7   2   0         59.29         58.03         3.52 o                         
   8   2   0        208.91        201.63         6.83 o                         
   9   2   0         83.33         88.33         3.44 o                         
  10   2   0        362.85        348.75        10.69 o                         
  11   2   0       1559.74       1658.25        34.90 o                         
  12   2   0         60.90         47.27         3.59 o                         
  13   2   0          4.34         -0.58         2.28 o                         
  14   2   0         75.47         76.42         4.80 o                         
  15   2   0        452.81        468.31        13.31 o                         
  16   2   0        188.33        191.94         6.74 o                         
  17   2   0          2.25          3.79         2.12 o                         
   1   3   0         88.17         96.73         4.76 o                         
   2   3   0       2047.86       2096.90        33.17 o                         
   3   3   0        127.18        115.99         3.73 o                         
   4   3   0          7.07          5.13         1.59 o                         
   5   3   0         12.76         24.44         3.53 o                         
   6   3   0        677.90        668.10        13.47 o                         
   7   3   0        409.06        430.73         9.46 o                         
   8   3   0         16.23         29.13         3.84 o                         
   9   3   0         82.55         79.25         6.14 o                         
  10   3   0        190.17        206.74        11.04 o                         
  11   3   0         34.29         39.43         4.08 o                         
  12   3   0          4.12          4.20         2.42 o                         
  13   3   0         29.39         38.50         4.65 o                         
  14   3   0         61.84         53.47         4.76 o                         
  15   3   0         29.07         31.02         3.12 o                         
   0   4   0        921.74       1001.71        39.76 o                         
   1   4   0          0.07         69.44         9.48 o                         
   2   4   0         23.22         27.51         3.56 o                         
   3   4   0         25.12         25.95         2.84 o                         
   4   4   0         18.22         15.33         2.29 o                         
   5   4   0         37.11         38.94         3.27 o                         
   6   4   0        194.12        225.37         8.40 o                         
   7   4   0          3.71         11.26         2.71 o                         
   8   4   0         99.72        121.47         5.55 o                         
   9   4   0          0.63         52.85         5.27 o                         
  10   4   0          7.00          9.30         2.10 o                         
  11   4   0        348.74        300.68        11.63 o                         
  12   4   0          5.22          2.38         2.63 o                         
   1   5   0          5.26          6.11         3.29 o                         
   2   5   0         95.52        133.92        23.99 o                         
   3   5   0        341.08        399.30        20.23 o                         
   4   5   0        181.43        208.40        10.21 o                         
   5   5   0        344.59        349.57        16.95 o                         
   6   5   0          8.73         13.51         2.14 o                         
 -19   1   1          4.54          2.15         1.37 o                         
 -18   1   1        464.82        488.30        24.64 o                         
 -17   1   1         54.97         54.97         3.87 o                         
 -16   1   1        258.13        254.83         8.95 o                         
 -15   1   1         26.11         33.98         3.76 o                         
 -14   1   1          9.65          5.31         2.31 o                         
 -13   1   1        465.96        467.69        18.72 o                         
 -12   1   1         12.66         14.95         3.13 o                         
 -11   1   1       1000.18       1054.72        25.69 o                         
 -10   1   1        549.16        538.44        14.85 o                         
  -9   1   1        284.85        321.72        21.64 o                         
  -8   1   1         17.57          5.31         7.84 o                         
  -7   1   1         44.82         42.63         5.14 o                         
  -6   1   1       3079.99       3519.42       115.05 o                         
  -5   1   1        153.97        123.04         7.57 o                         
  -4   1   1        251.93        223.06        11.47 o                         
  -3   1   1       2367.67       2352.25        82.17 o                         
  -2   1   1         96.96         90.65         4.04 o                         
  -1   1   1       1281.93       1242.57        28.61 o                         
   0   1   1        361.71        398.05        27.99 o                         
   1   1   1       2148.04       2115.10        62.59 o                         
   2   1   1      20716.41      20342.03       841.34 o                         
   3   1   1       6444.57       6672.46       197.71 o                         
   4   1   1       1045.75       1054.09        35.05 o                         
   5   1   1          2.22          1.49         1.45 o                         
   6   1   1        560.13        606.35        17.40 o                         
   7   1   1        521.11        640.70        30.67 o                         
   8   1   1         94.56         92.55        10.48 o                         
   9   1   1       1018.28        980.84        51.31 o                         
  10   1   1        136.64        155.30         8.45 o                         
  11   1   1       1256.36       1322.56        40.96 o                         
  12   1   1        683.43        691.32        20.32 o                         
  13   1   1         19.86         15.21         2.84 o                         
  14   1   1          5.31          5.29         2.24 o                         
  15   1   1        299.01        336.54        10.66 o                         
  16   1   1        905.51        943.43        32.55 o                         
  17   1   1        281.36        291.15        11.16 o                         
  18   1   1        198.91        200.24         9.83 o                         
 -17   2   1        161.87        166.95         9.75 o                         
 -16   2   1         54.37         60.93         3.42 o                         
 -15   2   1         38.40         38.60         3.47 o                         
 -14   2   1         66.10         60.05         4.30 o                         
 -13   2   1          2.71         -0.17         2.52 o                         
 -12   2   1       1129.09       1110.53        24.34 o                         
 -11   2   1        185.76        182.23         7.31 o                         
 -10   2   1        502.56        555.38        11.68 o                         
  -9   2   1        138.99        129.17         4.35 o                         
  -8   2   1         15.08         24.91         3.74 o                         
  -7   2   1         57.61         59.47         5.21 o                         
  -6   2   1         16.19          3.36        10.60 o                         
  -5   2   1       1940.84       2026.39       219.57 o                         
  -4   2   1       1695.02       1867.60       127.12 o                         
  -3   2   1       5343.49       5846.86       357.07 o                         
  -2   2   1        972.11        986.40        70.78 o                         
  -1   2   1        487.57        415.54        53.15 o                         
   0   2   1        433.51        414.21        18.38 o                         
   1   2   1        650.27        578.82        30.26 o                         
   2   2   1       1620.38       1589.49        73.29 o                         
   3   2   1         10.16         -2.38         8.39 o                         
   4   2   1        558.66        614.20        40.34 o                         
   5   2   1      10283.34       9310.84       401.94 o                         
   6   2   1         12.01         10.56         9.63 o                         
   7   2   1         82.52         77.03         4.12 o                         
   8   2   1        890.99        885.37        15.55 o                         
   9   2   1         99.63         99.63         3.74 o                         
  10   2   1        866.83        861.01        17.72 o                         
  11   2   1         18.07         14.79         2.52 o                         
  12   2   1        469.08        435.87        13.60 o                         
  13   2   1         21.31         26.63         3.19 o                         
  14   2   1        103.80        109.98         5.62 o                         
  15   2   1        167.61        194.84         8.18 o                         
  16   2   1        177.26        175.32         7.13 o                         
  17   2   1        585.90        565.05        20.49 o                         
 -15   3   1         80.77         85.90         5.22 o                         
 -14   3   1        126.48        125.12         5.94 o                         
 -13   3   1         28.69         27.24         3.30 o                         
 -12   3   1          7.39          8.13         2.45 o                         
 -11   3   1         83.41         71.97         5.34 o                         
 -10   3   1        331.05        325.63        12.12 o                         
  -9   3   1        250.11        251.25         7.49 o                         
  -8   3   1       1298.02       1371.77        26.41 o                         
  -7   3   1       1401.79       1468.91        23.90 o                         
  -6   3   1        165.87        224.31        10.74 o                         
  -5   3   1        239.22        253.24         7.61 o                         
  -4   3   1        361.88        358.63         8.02 o                         
  -3   3   1         30.92         33.27         2.25 o                         
  -2   3   1        731.74        709.31        16.13 o                         
  -1   3   1        138.92        143.85         3.95 o                         
   0   3   1       2353.81       2216.53        32.95 o                         
   1   3   1        834.53        817.31        15.22 o                         
   2   3   1        669.02        665.99        12.05 o                         
   3   3   1         60.08         84.83         7.57 o                         
   4   3   1         34.78         39.75         3.11 o                         
   5   3   1        383.18        356.36         7.77 o                         
   6   3   1         19.41         19.58         2.30 o                         
   7   3   1        329.55        361.51        16.12 o                         
   8   3   1        138.63        140.15         4.94 o                         
   9   3   1        239.67        226.09         6.96 o                         
  10   3   1          0.92          1.53         2.24 o                         
  11   3   1         86.01         69.35         8.24 o                         
  12   3   1        430.98        491.70        22.61 o                         
  13   3   1        257.10        275.44        12.31 o                         
  14   3   1        470.80        489.83        20.75 o                         
  15   3   1         74.01         92.96         5.06 o                         
 -12   4   1          8.28          6.74         4.12 o                         
 -11   4   1         13.44         11.12         2.03 o                         
 -10   4   1        119.02        107.79         6.64 o                         
  -9   4   1       1577.71       1677.49        40.13 o                         
  -8   4   1        358.12        410.84        12.96 o                         
  -7   4   1        182.03        203.13         6.76 o                         
  -6   4   1        596.76        629.85        18.16 o                         
  -5   4   1        180.66        192.49         7.42 o                         
  -4   4   1          0.20          0.34         1.90 o                         
  -3   4   1        165.23        179.36         6.09 o                         
  -2   4   1         20.68         32.49         3.50 o                         
  -1   4   1        991.05       1136.72        21.11 o                         
   0   4   1        111.97        145.97         6.32 o                         
   1   4   1       1326.94       1492.56        28.65 o                         
   2   4   1         59.39         61.14         4.06 o                         
   3   4   1         20.96         22.28         2.65 o                         
   4   4   1         14.79         37.91         7.24 o                         
   5   4   1          6.25          3.92         2.97 o                         
   6   4   1        278.11        291.26        10.94 o                         
   7   4   1        213.73        226.20         8.64 o                         
   8   4   1        646.63        681.96        20.15 o                         
   9   4   1         17.57         25.26         2.97 o                         
  10   4   1         15.99         13.56         2.75 o                         
  11   4   1         54.18         43.98         3.64 o                         
  12   4   1          0.75         -0.89         2.17 o                         
  -6   5   1        121.55         93.60         5.24 o                         
  -5   5   1         24.98         20.79         2.86 o                         
  -4   5   1         68.69        111.42         8.45 o                         
  -3   5   1         29.73         37.32         4.32 o                         
  -2   5   1         83.93        112.70         7.56 o                         
  -1   5   1         52.72         76.99         5.54 o                         
   0   5   1          5.08         44.81         7.88 o                         
   1   5   1         30.28         37.04         5.94 o                         
   2   5   1         30.09         56.98        12.73 o                         
   3   5   1          1.18         14.93         6.79 o                         
   4   5   1          4.18         10.85         3.82 o                         
   5   5   1          6.75         18.27         3.47 o                         
   6   5   1         50.12         39.16         5.42 o                         
 -19   0   2        239.76        173.91         8.31 o                         
 -18   0   2         17.29         17.55         3.25 o                         
 -17   0   2          2.80          5.33         2.74 o                         
 -16   0   2        304.64        323.03        20.30 o                         
 -15   0   2        125.01        143.77        10.10 o                         
 -14   0   2       3274.53       3559.36       112.94 o                         
 -13   0   2        326.99        308.05        14.69 o                         
 -12   0   2          3.37          1.78         3.33 o                         
 -11   0   2       1154.09       1257.94        44.73 o                         
 -10   0   2          1.51         -5.46         5.46 o                         
  -9   0   2       4529.94       5069.11       412.98 o                         
  -8   0   2         45.96         37.09         8.10 o                         
  -7   0   2       4864.77       5428.28       246.62 o                         
  -6   0   2       1776.71       1988.81       142.81 o                         
  -5   0   2        614.37        662.66        57.94 o                         
  -4   0   2        506.84        509.34        36.54 o                         
  -3   0   2      14647.98      15177.74       889.78 o                         
  -2   0   2        418.21        434.74        29.05 o                         
  -1   0   2       4145.81       4441.26       261.82 o                         
   0   0   2         13.44         11.07         2.92 o                         
   1   0   2       3255.25       3224.78       133.12 o                         
   2   0   2       1045.75       1203.27        75.25 o                         
   3   0   2       2848.46       3015.44       182.96 o                         
   4   0   2         69.81        102.37         9.52 o                         
   5   0   2       3150.05       3259.59       142.57 o                         
   6   0   2       1185.17       1156.49        45.14 o                         
   7   0   2       2624.79       2744.61        86.91 o                         
   8   0   2       1244.25       1673.56        56.94 o                         
   9   0   2        561.23        656.53        41.87 o                         
  10   0   2         39.13         55.88         5.25 o                         
  11   0   2        412.92        372.57        21.66 o                         
  12   0   2       1139.64       1230.60        58.81 o                         
  13   0   2       3396.19       3579.01       127.01 o                         
  14   0   2        409.70        375.92        19.08 o                         
  15   0   2          4.13          3.51         3.29 o                         
  16   0   2         33.11         28.66         5.57 o                         
  17   0   2         42.70         40.13         4.71 o                         
  18   0   2        734.33        721.72        38.94 o                         
 -19   1   2         73.76         50.80         5.99 o                         
 -18   1   2        595.45        574.74        32.84 o                         
 -17   1   2        129.85        134.11         7.42 o                         
 -16   1   2        131.45        143.74         6.04 o                         
 -15   1   2        142.81        136.46         6.78 o                         
 -14   1   2         42.37         40.30         3.35 o                         
 -13   1   2        428.50        430.79        12.55 o                         
 -12   1   2         14.68         20.95         6.88 o                         
 -11   1   2         32.03         27.72         4.73 o                         
 -10   1   2       1593.33       1809.16        37.85 o                         
  -9   1   2         89.88         77.81        10.91 o                         
  -8   1   2       2612.83       2657.85       114.87 o                         
  -7   1   2        998.08       1099.37        38.72 o                         
  -6   1   2       1793.06       2099.38        67.16 o                         
  -5   1   2         61.40         59.38         8.24 o                         
  -4   1   2        163.78        178.28        10.46 o                         
  -3   1   2       5362.48       5653.06       150.00 o                         
  -2   1   2      19979.81      21433.29       508.34 o                         
  -1   1   2         75.24         89.79         4.63 o                         
   0   1   2        272.43        264.33        11.09 o                         
   1   1   2        648.22        659.50        20.82 o                         
   2   1   2       1000.83       1024.11        45.94 o                         
   3   1   2        857.98        806.86        38.36 o                         
   4   1   2       1869.01       1836.87        82.60 o                         
   5   1   2        120.12        107.06        11.13 o                         
   6   1   2       1183.55       1433.92        44.20 o                         
   7   1   2        377.14        354.12        14.35 o                         
   8   1   2       1249.89       1264.76        52.22 o                         
   9   1   2          0.17         -1.04         2.49 o                         
  10   1   2        165.69        173.87         8.94 o                         
  11   1   2        777.74        791.11        22.23 o                         
  12   1   2        567.76        533.93        16.65 o                         
  13   1   2        113.87        130.44         6.90 o                         
  14   1   2        557.29        523.22        14.98 o                         
  15   1   2          0.49          0.03         2.41 o                         
  16   1   2         25.06         20.23         3.04 o                         
  17   1   2         31.24         40.58         3.63 o                         
  18   1   2         28.40         22.90         3.46 o                         
 -18   2   2        119.82        107.44         9.78 o                         
 -17   2   2        991.36       1022.40        29.44 o                         
 -16   2   2          7.46         10.87         2.15 o                         
 -15   2   2         14.42         16.21         2.47 o                         
 -14   2   2        292.67        318.02        10.52 o                         
 -13   2   2        218.99        240.00         8.81 o                         
 -12   2   2         32.29         47.73         3.79 o                         
 -11   2   2        362.91        383.79        12.63 o                         
 -10   2   2        786.98        859.44        23.81 o                         
  -9   2   2        715.05        688.41        18.94 o                         
  -8   2   2          3.67          7.12         1.60 o                         
  -7   2   2        471.32        508.81        11.62 o                         
  -6   2   2       2284.35       2349.09       141.89 o                         
  -5   2   2       1292.89       1271.44        82.75 o                         
  -4   2   2        568.27        551.24        49.42 o                         
  -3   2   2       3838.09       4271.66       265.50 o                         
  -2   2   2         40.32         23.13         9.54 o                         
  -1   2   2         94.44         81.75         6.35 o                         
   0   2   2        179.51        138.90        10.58 o                         
   1   2   2        135.93        109.57         9.76 o                         
   2   2   2       1812.26       1738.52        78.99 o                         
   3   2   2         21.01         22.26         8.81 o                         
   4   2   2          6.96          5.11         3.07 o                         
   5   2   2       1426.46       1502.93        89.98 o                         
   6   2   2          3.62          5.93         6.36 o                         
   7   2   2          1.04          1.64         1.55 o                         
   8   2   2        157.07        168.78         5.25 o                         
   9   2   2       1468.95       1443.65        27.79 o                         
  10   2   2          2.07          4.08         1.67 o                         
  11   2   2         50.93         52.40         3.52 o                         
  12   2   2          8.88          6.72         2.36 o                         
  13   2   2          0.64          2.82         2.51 o                         
  14   2   2        306.42        323.65        12.06 o                         
  15   2   2         96.81         97.32         5.21 o                         
  16   2   2        497.55        534.09        17.11 o                         
  17   2   2        263.38        267.21        11.80 o                         
 -16   3   2        511.43        464.56        17.86 o                         
 -15   3   2        316.18        336.02        12.96 o                         
 -14   3   2         52.08         71.63         4.91 o                         
 -13   3   2          6.85          5.41         2.12 o                         
 -12   3   2        252.72        253.65        18.42 o                         
 -11   3   2        419.51        511.90        18.80 o                         
 -10   3   2        579.08        586.49        15.99 o                         
  -9   3   2         65.85        102.15         9.28 o                         
  -8   3   2        662.60        778.92        20.33 o                         
  -7   3   2       2261.11       2480.45        41.70 o                         
  -6   3   2        105.51        121.36         5.49 o                         
  -5   3   2        357.51        361.07         8.04 o                         
  -4   3   2        480.12        495.85         9.79 o                         
  -3   3   2        410.50        421.63         8.83 o                         
  -2   3   2         13.59         17.83         2.02 o                         
  -1   3   2        117.87        110.06         5.47 o                         
   0   3   2        182.66        170.45         4.64 o                         
   1   3   2       1002.92       1003.33        16.95 o                         
   2   3   2          7.52          9.54         1.71 o                         
   3   3   2       1514.99       1505.61        27.03 o                         
   4   3   2        539.41        539.91         9.80 o                         
   5   3   2         33.69         55.86         5.78 o                         
   6   3   2         91.42         83.11         3.46 o                         
   7   3   2       2753.19       2685.32        47.43 o                         
   8   3   2         73.80         64.67         3.17 o                         
   9   3   2         82.44         89.40         4.07 o                         
  10   3   2        442.05        400.79        16.85 o                         
  11   3   2        359.81        365.29        30.18 o                         
  12   3   2        366.86        392.39        16.82 o                         
  13   3   2          6.75          8.70         3.20 o                         
  14   3   2        392.94        430.72        16.17 o                         
  15   3   2        995.11        997.18        40.11 o                         
 -12   4   2         36.43         22.86         9.32 o                         
 -11   4   2         56.50         51.79         3.12 o                         
 -10   4   2          8.53         81.38         6.49 o                         
  -9   4   2          7.31          9.72         2.93 o                         
  -8   4   2        351.18        411.42        12.84 o                         
  -7   4   2        446.33        457.43        14.10 o                         
  -6   4   2         42.31         80.57        11.41 o                         
  -5   4   2          7.59         18.63         3.16 o                         
  -4   4   2         21.38         29.98         2.60 o                         
  -3   4   2        264.37        302.81         8.03 o                         
  -2   4   2        229.33        262.32         7.73 o                         
  -1   4   2          8.38         37.56         3.15 o                         
   0   4   2        111.33        128.37         5.33 o                         
   1   4   2         30.12         48.74         3.13 o                         
   2   4   2        188.06        190.39         6.38 o                         
   3   4   2          0.01          2.02         2.25 o                         
   4   4   2          7.61         38.59         9.02 o                         
   5   4   2          1.45         23.23        10.99 o                         
   6   4   2         60.23         63.45         4.30 o                         
   7   4   2         60.61         65.91         4.63 o                         
   8   4   2         20.73         24.20         4.99 o                         
   9   4   2        116.74        116.75         5.90 o                         
  10   4   2         95.55         85.51         3.89 o                         
  11   4   2         15.86         17.26         6.99 o                         
  12   4   2         17.98          2.25         2.80 o                         
  -6   5   2         50.63         48.49         6.30 o                         
  -5   5   2          7.66         13.67         3.23 o                         
  -4   5   2        354.29        358.22        19.37 o                         
  -3   5   2         61.46         66.84         5.60 o                         
  -2   5   2        172.95        174.67        10.82 o                         
  -1   5   2        233.50        249.19         8.74 o                         
   0   5   2        213.16        260.40        20.62 o                         
   1   5   2         92.89        114.44         9.64 o                         
   2   5   2         10.43         22.95         4.98 o                         
   3   5   2        465.26        483.49        51.33 o                         
   4   5   2         57.58         40.73         5.91 o                         
   5   5   2          7.02          3.85         2.38 o                         
 -19   1   3        308.80        239.76        13.59 o                         
 -18   1   3          1.64          5.85         2.02 o                         
 -17   1   3       1356.04       1401.72        31.67 o                         
 -16   1   3         53.59         58.77         3.96 o                         
 -15   1   3        656.98        699.30        20.98 o                         
 -14   1   3         65.14         76.86         4.27 o                         
 -13   1   3        577.16        624.18        19.30 o                         
 -12   1   3       1412.14       1418.96        29.12 o                         
 -11   1   3        807.15        927.12        19.33 o                         
 -10   1   3       2054.12       2264.63        40.67 o                         
  -9   1   3        184.79        198.62        12.32 o                         
  -8   1   3          8.64          5.21         9.36 o                         
  -7   1   3        409.08        436.63        19.59 o                         
  -6   1   3       5596.44       6238.09       168.27 o                         
  -5   1   3       5555.82       6365.71       155.74 o                         
  -4   1   3         66.46         75.46         5.15 o                         
  -3   1   3       7168.09       7564.47       199.47 o                         
  -2   1   3      24387.67      26426.94       687.21 o                         
  -1   1   3         86.21         94.18         4.11 o                         
   0   1   3        104.98        102.96         6.78 o                         
   1   1   3       3483.19       3498.59        92.83 o                         
   2   1   3      10659.16      10222.21       300.80 o                         
   3   1   3       6963.95       6985.74       293.33 o                         
   4   1   3       1000.01       1036.99        49.93 o                         
   5   1   3        761.02        777.43        40.87 o                         
   6   1   3       2577.45       2718.05        95.45 o                         
   7   1   3        481.31        474.85        17.90 o                         
   8   1   3        317.88        350.56        21.25 o                         
   9   1   3       3798.52       3979.72       100.09 o                         
  10   1   3        110.58        117.28         6.31 o                         
  11   1   3        205.10        241.53         8.24 o                         
  12   1   3        624.66        565.88        15.13 o                         
  13   1   3          1.25          0.27         2.72 o                         
  14   1   3         51.49         68.35         4.45 o                         
  15   1   3         30.61         24.54         3.27 o                         
  16   1   3        344.32        377.73        14.18 o                         
  17   1   3        361.55        379.36        13.09 o                         
  18   1   3          0.73          2.15         1.29 o                         
 -18   2   3         22.59         21.10         7.29 o                         
 -17   2   3         27.75         35.03         5.22 o                         
 -16   2   3        143.47        144.19         6.19 o                         
 -15   2   3         74.75         86.51         4.51 o                         
 -14   2   3        481.17        528.08        15.35 o                         
 -13   2   3        198.54        210.53         8.16 o                         
 -12   2   3        366.82        382.64        11.72 o                         
 -11   2   3        232.44        227.64         7.60 o                         
 -10   2   3       1387.95       1527.24        31.91 o                         
  -9   2   3        625.20        652.53        13.90 o                         
  -8   2   3        316.96        319.41         6.97 o                         
  -7   2   3         11.79          8.33         1.90 o                         
  -6   2   3       1214.74       1088.18        54.98 o                         
  -5   2   3        385.58        434.45        25.23 o                         
  -4   2   3       5156.05       5346.81       627.43 o                         
  -3   2   3        140.89        136.98        27.08 o                         
  -2   2   3       6142.70       5650.15       399.40 o                         
  -1   2   3         74.84         90.65         6.88 o                         
   0   2   3        909.71        843.83        51.14 o                         
   1   2   3       1155.97        960.91        54.96 o                         
   2   2   3        146.62        125.63        11.14 o                         
   3   2   3         24.42         28.38        10.88 o                         
   4   2   3        709.13        706.99        43.00 o                         
   5   2   3          0.65          0.00         3.40 o                         
   6   2   3         58.10         49.53         3.67 o                         
   7   2   3          2.13          3.90         1.49 o                         
   8   2   3       1067.98       1013.94        19.53 o                         
   9   2   3        676.33        647.00        14.33 o                         
  10   2   3        562.15        514.55        12.03 o                         
  11   2   3         32.95         38.96         2.90 o                         
  12   2   3          9.51         10.21         2.24 o                         
  13   2   3         61.52         88.08         5.81 o                         
  14   2   3        211.20        211.06         7.94 o                         
  15   2   3         41.27         46.97         4.03 o                         
  16   2   3        120.64        133.47         5.76 o                         
  17   2   3         85.96         78.72         7.95 o                         
 -16   3   3        516.93        492.38        18.90 o                         
 -15   3   3         21.02         18.69         2.99 o                         
 -14   3   3        264.25        311.99        15.20 o                         
 -13   3   3         46.15         50.55         4.66 o                         
 -12   3   3         64.20         84.31         5.69 o                         
 -11   3   3       1377.04       1575.28        37.07 o                         
 -10   3   3        148.43        173.06        11.58 o                         
  -9   3   3       1363.01       1444.52        26.06 o                         
  -8   3   3        934.07        991.08        17.82 o                         
  -7   3   3        460.90        557.65        20.84 o                         
  -6   3   3        371.33        375.85         7.92 o                         
  -5   3   3       1350.56       1411.56        22.11 o                         
  -4   3   3       1568.41       1662.94        25.28 o                         
  -3   3   3        182.52        178.30         5.55 o                         
  -2   3   3         24.36         12.72         1.69 o                         
  -1   3   3       1882.81       1851.89        25.78 o                         
   0   3   3         82.14         66.21         2.88 o                         
   1   3   3        163.18        149.03         5.14 o                         
   2   3   3        216.73        196.46         4.83 o                         
   3   3   3          9.70         13.14         1.65 o                         
   4   3   3        138.85        121.05         3.73 o                         
   5   3   3       2098.64       2116.94        35.90 o                         
   6   3   3        635.98        602.56        13.71 o                         
   7   3   3         11.02         11.31         2.78 o                         
   8   3   3        358.13        362.38        10.05 o                         
   9   3   3          7.31          7.32         2.22 o                         
  10   3   3         12.09          7.80         2.42 o                         
  11   3   3        610.40        616.11        17.98 o                         
  12   3   3        349.84        357.26        12.74 o                         
  13   3   3       1393.05       1576.32        45.27 o                         
  14   3   3        154.74        153.73         6.83 o                         
  15   3   3          3.79          2.48         1.72 o                         
 -12   4   3          0.12          2.85         1.77 o                         
 -11   4   3          5.51          6.17         1.91 o                         
 -10   4   3       1237.00       1221.53        33.72 o                         
  -9   4   3         38.34         51.91         4.95 o                         
  -8   4   3        820.07        890.33        27.89 o                         
  -7   4   3        110.99        121.09         7.19 o                         
  -6   4   3         66.63         72.26         3.87 o                         
  -5   4   3         38.57         48.28         4.01 o                         
  -4   4   3         63.63         78.42         3.86 o                         
  -3   4   3        796.90        910.54        16.81 o                         
  -2   4   3        823.33        908.61        17.37 o                         
  -1   4   3        388.48        431.78         9.57 o                         
   0   4   3        506.49        539.88        12.08 o                         
   1   4   3         27.52         26.53         2.66 o                         
   2   4   3         15.78         12.29         2.20 o                         
   3   4   3         45.34         53.14         3.32 o                         
   4   4   3       1094.69       1214.53        30.56 o                         
   5   4   3       1526.83       1708.68        57.49 o                         
   6   4   3         70.59         78.28         5.20 o                         
   7   4   3        903.59        984.73        26.75 o                         
   8   4   3          2.20          1.02         2.26 o                         
   9   4   3        275.17        255.42        12.17 o                         
  10   4   3         54.20         49.24         3.02 o                         
  11   4   3        134.23        111.75        13.06 o                         
  12   4   3        421.72        260.57       130.39 o                         
  -6   5   3         13.03         17.34         4.19 o                         
  -5   5   3          0.27          8.98         3.78 o                         
  -4   5   3          2.10          3.66         2.44 o                         
  -3   5   3         12.06         16.25         2.88 o                         
  -2   5   3        223.72        259.57        21.36 o                         
  -1   5   3        171.82        196.97         8.16 o                         
   0   5   3        368.91        408.94        19.29 o                         
   1   5   3          2.01          4.62         5.56 o                         
   2   5   3          4.45          2.18         3.88 o                         
   3   5   3         41.11         55.74         5.09 o                         
   4   5   3         38.18         33.96         3.66 o                         
   5   5   3        180.29        139.37         5.95 o                         
 -19   0   4        322.79        289.50        15.43 o                         
 -18   0   4        290.51        278.64        14.82 o                         
 -17   0   4          0.02          0.59         3.08 o                         
 -16   0   4         81.61         82.84         9.41 o                         
 -15   0   4       2338.72       2569.12        75.30 o                         
 -14   0   4       1914.27       2047.33        73.26 o                         
 -13   0   4        849.46        862.33        27.25 o                         
 -12   0   4        958.06        987.24        33.13 o                         
 -11   0   4       1209.10       1295.70        37.37 o                         
 -10   0   4       1028.72        996.01        33.19 o                         
  -9   0   4       2609.79       2799.43       106.09 o                         
  -8   0   4       2465.03       2685.06       141.31 o                         
  -7   0   4        177.11        158.81        16.98 o                         
  -6   0   4        780.94        873.57        36.59 o                         
  -5   0   4       3309.63       3635.83       128.65 o                         
  -4   0   4       8104.57       8455.92       288.44 o                         
  -3   0   4       3288.53       3488.88       210.98 o                         
  -2   0   4      13390.36      14728.93       864.61 o                         
  -1   0   4        145.72        146.53        13.73 o                         
   0   0   4      13274.21      12860.19       755.09 o                         
   1   0   4       2801.28       2826.32       169.42 o                         
   2   0   4       4385.82       4610.11       199.19 o                         
   3   0   4         14.27         19.86         8.15 o                         
   4   0   4       6415.08       6512.88       390.87 o                         
   5   0   4       2855.63       3218.88       201.22 o                         
   6   0   4       9054.52       9595.29       399.48 o                         
   7   0   4          4.08          5.08         6.39 o                         
   8   0   4       1546.18       1709.98       119.07 o                         
   9   0   4        151.12        124.56        13.14 o                         
  10   0   4        879.95        873.92        33.90 o                         
  11   0   4       1936.28       2026.36        63.20 o                         
  12   0   4        589.55        568.28        21.87 o                         
  13   0   4       1043.75        979.85        39.89 o                         
  14   0   4        322.37        350.32        16.93 o                         
  15   0   4        127.98        118.82         8.93 o                         
  16   0   4        706.72        701.14        28.83 o                         
  17   0   4        322.78        326.98        15.13 o                         
  18   0   4       1292.11       1264.83        64.14 o                         
 -19   1   4          2.97          2.28         1.83 o                         
 -18   1   4          1.12          2.27         1.93 o                         
 -17   1   4       1083.57       1155.71        26.82 o                         
 -16   1   4         67.05         70.69         3.95 o                         
 -15   1   4         13.18         15.97         3.10 o                         
 -14   1   4          3.27          5.88         4.74 o                         
 -13   1   4        168.33        187.76         8.18 o                         
 -12   1   4         72.84         76.67         8.31 o                         
 -11   1   4         25.11         21.38         3.72 o                         
 -10   1   4       2606.03       2707.45        45.95 o                         
  -9   1   4         36.06         24.24         4.24 o                         
  -8   1   4       1553.92       1611.85        47.69 o                         
  -7   1   4         14.25         16.35         3.50 o                         
  -6   1   4       2096.38       2332.07        60.87 o                         
  -5   1   4        788.93        944.76        27.29 o                         
  -4   1   4        558.23        719.55        23.05 o                         
  -3   1   4       4040.68       4339.81       116.17 o                         
  -2   1   4       3748.82       3929.42       118.04 o                         
  -1   1   4       3406.76       3336.15       100.01 o                         
   0   1   4      12317.71      11646.46       341.52 o                         
   1   1   4       5836.47       5897.97       155.41 o                         
   2   1   4       5278.13       5270.42       156.63 o                         
   3   1   4        425.59        485.91        18.41 o                         
   4   1   4       1231.48       1300.98        61.44 o                         
   5   1   4       1477.11       1497.02        77.31 o                         
   6   1   4        203.79        213.57        15.17 o                         
   7   1   4        695.14        765.01        34.72 o                         
   8   1   4          7.42         11.52         3.30 o                         
   9   1   4          3.76          3.06         1.64 o                         
  10   1   4       1878.83       1888.42        36.74 o                         
  11   1   4         30.88         33.33         2.86 o                         
  12   1   4        397.72        408.50        12.66 o                         
  13   1   4        769.34        689.87        18.82 o                         
  14   1   4        254.55        260.69        10.67 o                         
  15   1   4         64.92         75.65         5.27 o                         
  16   1   4        118.83         92.24         5.76 o                         
  17   1   4        373.45        345.02        10.76 o                         
  18   1   4         54.10         41.16         2.89 o                         
 -18   2   4          0.01          4.54         2.84 o                         
 -17   2   4          1.71          5.03         2.20 o                         
 -16   2   4         49.59         51.12         3.92 o                         
 -15   2   4        265.12        290.54         8.98 o                         
 -14   2   4        248.15        269.41         9.03 o                         
 -13   2   4        214.98        240.40        11.08 o                         
 -12   2   4         39.10         53.68         4.89 o                         
 -11   2   4         70.81         65.28         3.80 o                         
 -10   2   4         24.38         52.82        10.93 o                         
  -9   2   4        162.47        162.98         7.36 o                         
  -8   2   4        105.58        126.80         4.26 o                         
  -7   2   4        856.31        872.11        16.13 o                         
  -6   2   4          1.87          0.12         3.46 o                         
  -5   2   4       1664.31       1570.03        69.58 o                         
  -4   2   4       1062.40        921.91        35.68 o                         
  -3   2   4        383.03        396.30        35.70 o                         
  -2   2   4       1598.41       1405.23        64.82 o                         
  -1   2   4        249.35        205.27        13.72 o                         
   0   2   4       2666.31       2401.28       105.71 o                         
   1   2   4         47.11         40.99         8.08 o                         
   2   2   4        504.91        485.47        43.27 o                         
   3   2   4       1602.67       1477.23        62.64 o                         
   4   2   4         84.49         63.36        12.69 o                         
   5   2   4       1901.75       1744.04        88.69 o                         
   6   2   4          7.10         12.77         2.46 o                         
   7   2   4       1107.24       1065.27        19.76 o                         
   8   2   4        393.78        393.00         9.39 o                         
   9   2   4        516.55        486.73        11.26 o                         
  10   2   4        188.65        188.85         6.08 o                         
  11   2   4         71.94         59.13         3.49 o                         
  12   2   4          2.43          1.41         1.91 o                         
  13   2   4        600.06        615.94        16.93 o                         
  14   2   4        750.21        734.96        19.02 o                         
  15   2   4        395.84        409.02        14.57 o                         
  16   2   4        188.92        189.42        12.28 o                         
  17   2   4         55.83         40.36         4.11 o                         
 -16   3   4          8.20         11.74        14.51 o                         
 -15   3   4         28.35         33.28         4.74 o                         
 -14   3   4        201.38        199.66        12.60 o                         
 -13   3   4        138.40        122.39         9.08 o                         
 -12   3   4        209.98        227.01         8.93 o                         
 -11   3   4        162.08        221.86        15.65 o                         
 -10   3   4          2.06          7.46         2.42 o                         
  -9   3   4          6.61         44.66        13.39 o                         
  -8   3   4         20.34         33.80         5.35 o                         
  -7   3   4        321.50        336.69         7.67 o                         
  -6   3   4        754.71        768.05        13.71 o                         
  -5   3   4         27.06         46.24         2.67 o                         
  -4   3   4        447.06        468.62         9.50 o                         
  -3   3   4         84.78         83.36         3.24 o                         
  -2   3   4        193.42        176.74         5.08 o                         
  -1   3   4        133.20        127.21         4.09 o                         
   0   3   4        118.52        110.03         3.81 o                         
   1   3   4        131.67        111.84         3.63 o                         
   2   3   4        261.49        254.26         5.93 o                         
   3   3   4        152.45        140.06         3.92 o                         
   4   3   4         67.21         58.95         2.90 o                         
   5   3   4         22.76         20.57         2.37 o                         
   6   3   4        506.64        487.76        11.68 o                         
   7   3   4          0.25          1.75         1.73 o                         
   8   3   4        424.56        376.68         9.53 o                         
   9   3   4          7.57          9.11         2.14 o                         
  10   3   4        123.59        121.87         5.62 o                         
  11   3   4          0.98          1.06         2.44 o                         
  12   3   4          1.92          0.81         2.47 o                         
  13   3   4         19.01         14.03         2.80 o                         
  14   3   4          9.41          7.49         2.84 o                         
  15   3   4          2.93          3.45         1.68 o                         
 -12   4   4         25.69         30.05         3.60 o                         
 -11   4   4         52.31         43.37         3.53 o                         
 -10   4   4         17.84         45.88        11.98 o                         
  -9   4   4         56.18        118.05        10.31 o                         
  -8   4   4         18.66         25.76         4.80 o                         
  -7   4   4          4.60         10.08         2.80 o                         
  -6   4   4          0.75          0.96         2.19 o                         
  -5   4   4         28.69         32.32         3.35 o                         
  -4   4   4         30.52         34.18         2.88 o                         
  -3   4   4          0.40         15.05         2.64 o                         
  -2   4   4        247.34        285.89         8.61 o                         
  -1   4   4        149.80        156.87         6.12 o                         
   0   4   4          0.41         -0.22         2.29 o                         
   1   4   4         40.38         53.47         3.18 o                         
   2   4   4          1.17         -0.37         2.31 o                         
   3   4   4        171.69        199.15         6.98 o                         
   4   4   4        310.49        343.41        10.68 o                         
   5   4   4          7.63          9.18         3.13 o                         
   6   4   4         41.36         39.26         3.59 o                         
   7   4   4         15.96         10.50         3.49 o                         
   8   4   4         64.86         56.54         4.27 o                         
   9   4   4          3.18          9.33         2.51 o                         
  10   4   4         31.82         31.43         3.93 o                         
  11   4   4         49.20         45.08         2.88 o                         
  -6   5   4        167.74        127.71        10.91 o                         
  -5   5   4          8.08         29.52        19.29 o                         
  -4   5   4          1.88          4.68         2.36 o                         
  -3   5   4         21.81         18.29         4.02 o                         
  -2   5   4        244.42        239.94        10.04 o                         
  -1   5   4          0.47         10.56         4.28 o                         
   0   5   4         30.81         46.67         5.17 o                         
   1   5   4        989.03       1111.70        72.42 o                         
   2   5   4         44.18         39.43         4.51 o                         
   3   5   4         11.71          8.81         1.96 o                         
   4   5   4          7.92          8.13         1.67 o                         
   5   5   4         48.25         31.58         5.39 o                         
 -19   1   5        123.37        124.37         9.01 o                         
 -18   1   5         26.67         25.50         2.77 o                         
 -17   1   5          2.81          7.38         2.20 o                         
 -16   1   5        228.33        242.57         8.36 o                         
 -15   1   5        295.41        301.72        11.02 o                         
 -14   1   5         86.34         91.41         5.22 o                         
 -13   1   5        341.57        336.32        10.37 o                         
 -12   1   5       3659.90       3870.62        65.45 o                         
 -11   1   5        627.25        659.35        13.65 o                         
 -10   1   5        242.23        218.40         5.99 o                         
  -9   1   5         82.17         58.72         4.39 o                         
  -8   1   5       1302.24       1495.82        43.15 o                         
  -7   1   5        373.84        349.85        14.28 o                         
  -6   1   5        192.09        224.87        10.35 o                         
  -5   1   5       1033.32       1006.20        29.16 o                         
  -4   1   5        456.44        498.59        17.60 o                         
  -3   1   5       4460.09       5068.70       176.29 o                         
  -2   1   5       5694.10       5852.97       155.44 o                         
  -1   1   5        776.43        701.30        23.88 o                         
   0   1   5       2777.92       2654.85        72.00 o                         
   1   1   5        281.17        294.79        17.43 o                         
   2   1   5        288.39        306.99        11.73 o                         
   3   1   5       3593.60       3775.78       114.75 o                         
   4   1   5          1.25          0.82         3.14 o                         
   5   1   5         83.72         75.44         5.75 o                         
   6   1   5       1103.80       1211.24        36.17 o                         
   7   1   5       2082.80       2163.75        69.64 o                         
   8   1   5        751.73        722.74        21.47 o                         
   9   1   5        128.48        127.88         4.30 o                         
  10   1   5         41.76         34.41         2.58 o                         
  11   1   5        769.48        725.90        17.17 o                         
  12   1   5        817.04        784.69        20.85 o                         
  13   1   5         10.92         10.29         3.26 o                         
  14   1   5       1364.05       1361.57        41.06 o                         
  15   1   5        437.59        454.58        16.68 o                         
  16   1   5        247.24        242.13         9.84 o                         
  17   1   5         20.39         19.23         2.17 o                         
  18   1   5          0.60          1.34         1.65 o                         
 -18   2   5        505.60        430.68        34.19 o                         
 -17   2   5         55.65         55.84         3.80 o                         
 -16   2   5          0.49         -0.71         2.42 o                         
 -15   2   5        139.95        160.83         6.56 o                         
 -14   2   5        660.87        746.46        18.55 o                         
 -13   2   5       2292.66       2501.74        52.54 o                         
 -12   2   5        601.31        629.17        20.16 o                         
 -11   2   5         22.32         21.10         2.79 o                         
 -10   2   5       3057.34       3330.92        58.21 o                         
  -9   2   5        298.47        314.22         7.64 o                         
  -8   2   5       1730.18       1779.28        26.47 o                         
  -7   2   5        400.04        370.53         7.22 o                         
  -6   2   5       2047.44       1982.34        67.16 o                         
  -5   2   5       2623.22       2643.50        88.15 o                         
  -4   2   5       2644.13       2836.67        95.87 o                         
  -3   2   5         75.30         73.19         7.24 o                         
  -2   2   5       1719.68       1672.88       136.24 o                         
  -1   2   5       5991.64       5577.27       332.88 o                         
   0   2   5        728.68        645.43        45.57 o                         
   1   2   5        990.45        885.20        60.03 o                         
   2   2   5       1487.37       1250.20        79.69 o                         
   3   2   5       3161.42       2739.21       126.58 o                         
   4   2   5       1214.39       1193.03        45.53 o                         
   5   2   5       1389.30       1360.72        32.82 o                         
   6   2   5        836.63        744.86        13.73 o                         
   7   2   5         31.69         24.44         2.01 o                         
   8   2   5        183.10        160.49         5.38 o                         
   9   2   5        832.09        766.02        16.03 o                         
  10   2   5          0.96          1.59         1.86 o                         
  11   2   5        403.69        416.08         9.95 o                         
  12   2   5        326.42        302.85         9.15 o                         
  13   2   5       2357.89       2469.15        58.85 o                         
  14   2   5        564.38        589.26        19.58 o                         
  15   2   5        765.60        766.54        23.41 o                         
  16   2   5        430.35        419.18        15.14 o                         
 -16   3   5        174.03        130.02        11.62 o                         
 -15   3   5        174.07        186.44        11.27 o                         
 -14   3   5         31.79         27.63         3.84 o                         
 -13   3   5         32.23         36.18         3.70 o                         
 -12   3   5        345.39        346.48        11.68 o                         
 -11   3   5        240.40        265.80         9.00 o                         
 -10   3   5          4.11          1.88         2.23 o                         
  -9   3   5         94.15         99.06         5.33 o                         
  -8   3   5        256.59        267.62         7.56 o                         
  -7   3   5         59.56         61.99         3.02 o                         
  -6   3   5         12.58         15.08         1.95 o                         
  -5   3   5         10.06          7.64         1.72 o                         
  -4   3   5         24.74         18.45         1.97 o                         
  -3   3   5        115.98         93.80         3.90 o                         
  -2   3   5       1007.25        995.02        19.24 o                         
  -1   3   5       1005.14       1007.68        19.40 o                         
   0   3   5         55.27         65.17         2.74 o                         
   1   3   5        292.21        274.53         6.11 o                         
   2   3   5       1043.12       1032.62        16.97 o                         
   3   3   5        662.42        635.55        12.13 o                         
   4   3   5          6.80          5.98         1.73 o                         
   5   3   5        454.41        443.48         9.74 o                         
   6   3   5       1544.13       1467.71        26.22 o                         
   7   3   5        338.50        316.38         8.18 o                         
   8   3   5         89.67         88.63         3.88 o                         
   9   3   5        309.54        309.74         8.85 o                         
  10   3   5         23.20         25.05         2.97 o                         
  11   3   5        148.33        164.12         6.37 o                         
  12   3   5         58.34         60.59         4.40 o                         
  13   3   5         12.84         15.40         2.71 o                         
  14   3   5         44.97         35.79         2.85 o                         
 -12   4   5        112.43         97.14         8.12 o                         
 -11   4   5          9.87         10.16         3.09 o                         
 -10   4   5        336.71        353.92        10.99 o                         
  -9   4   5       1061.58       1143.92        33.39 o                         
  -8   4   5         48.32         50.36         3.98 o                         
  -7   4   5         75.44         75.25         3.97 o                         
  -6   4   5          6.94          8.95         2.56 o                         
  -5   4   5        602.61        667.32        15.17 o                         
  -4   4   5        107.29        125.42         5.30 o                         
  -3   4   5        464.58        521.68        12.36 o                         
  -2   4   5        875.21        986.03        21.22 o                         
  -1   4   5          1.92         -0.08         2.54 o                         
   0   4   5          1.76          2.55         2.35 o                         
   1   4   5        604.29        649.82        14.58 o                         
   2   4   5         39.17         40.84         3.48 o                         
   3   4   5       1184.01       1332.09        28.68 o                         
   4   4   5        177.20        205.09         8.07 o                         
   5   4   5        678.07        789.31        20.45 o                         
   6   4   5         66.68         82.43         5.56 o                         
   7   4   5         16.95         17.31         3.27 o                         
   8   4   5         19.94         20.74         3.77 o                         
   9   4   5        334.49        317.17        13.06 o                         
  10   4   5       1002.20        967.30        30.29 o                         
  11   4   5          1.13          0.21         1.58 o                         
  -5   5   5        236.59        198.67        10.63 o                         
  -4   5   5          1.06          2.36         2.19 o                         
  -3   5   5        107.51         91.39         6.71 o                         
  -2   5   5          7.13          8.02         2.56 o                         
  -1   5   5         35.99         33.79         4.57 o                         
   0   5   5         65.31         68.88         4.83 o                         
   1   5   5          2.96          4.82         2.30 o                         
   2   5   5         93.63         75.22         4.16 o                         
   3   5   5         80.78         69.57         4.28 o                         
   4   5   5          5.90          1.42         1.81 o                         
 -19   0   6          3.34          3.46         1.74 o                         
 -18   0   6        830.95        848.24        32.56 o                         
 -17   0   6        293.74        290.54        19.08 o                         
 -16   0   6        982.02       1050.90        51.59 o                         
 -15   0   6        341.18        348.50        16.47 o                         
 -14   0   6        443.69        473.44        17.56 o                         
 -13   0   6         46.16         45.92         6.08 o                         
 -12   0   6        217.99        228.44        12.09 o                         
 -11   0   6        506.87        545.99        24.36 o                         
 -10   0   6       3657.30       4016.40       146.08 o                         
  -9   0   6       1559.20       1660.03        84.72 o                         
  -8   0   6       7330.51       8331.02       358.46 o                         
  -7   0   6        262.85        233.55        20.15 o                         
  -6   0   6       3997.74       4785.29       208.69 o                         
  -5   0   6         30.27         12.10         5.44 o                         
  -4   0   6        328.49        325.91        29.14 o                         
  -3   0   6      12762.60      13330.31       556.25 o                         
  -2   0   6        434.78        380.34        30.38 o                         
  -1   0   6       4258.95       4224.92       254.74 o                         
   0   0   6       1918.18       1863.35       117.28 o                         
   1   0   6       7791.41       7719.83       457.21 o                         
   2   0   6       1197.10       1239.18        46.80 o                         
   3   0   6        378.04        327.85        16.04 o                         
   4   0   6       4688.40       4867.68       209.93 o                         
   5   0   6        329.39        277.40        29.57 o                         
   6   0   6        666.82        632.11        54.25 o                         
   7   0   6        274.15        270.14        19.41 o                         
   8   0   6        854.68        957.47        61.08 o                         
   9   0   6       4535.57       4810.66       119.20 o                         
  10   0   6        383.11        393.22        12.40 o                         
  11   0   6       3460.97       3447.98        76.50 o                         
  12   0   6        171.77        159.48         7.97 o                         
  13   0   6        173.69        161.66        12.09 o                         
  14   0   6          1.44          3.75         3.31 o                         
  15   0   6        127.58        133.52        12.30 o                         
  16   0   6        188.09        176.66        10.40 o                         
  17   0   6         17.55         12.66         3.42 o                         
  18   0   6        351.12        287.30        18.46 o                         
 -19   1   6         84.21         78.23         5.82 o                         
 -18   1   6         22.36         28.76         3.03 o                         
 -17   1   6         49.21         48.23         4.38 o                         
 -16   1   6        587.61        615.96        17.36 o                         
 -15   1   6        260.11        298.47        12.78 o                         
 -14   1   6        187.22        192.84         9.09 o                         
 -13   1   6        763.02        800.46        19.18 o                         
 -12   1   6          4.78          6.48         2.59 o                         
 -11   1   6       1018.56       1050.65        19.81 o                         
 -10   1   6        285.81        293.95         7.25 o                         
  -9   1   6          4.07          4.33         1.91 o                         
  -8   1   6          4.02          1.06         3.15 o                         
  -7   1   6        926.85       1011.79        34.02 o                         
  -6   1   6       2562.96       2744.92        71.73 o                         
  -5   1   6          8.20         11.69         3.15 o                         
  -4   1   6       1668.57       1758.07        57.30 o                         
  -3   1   6        225.44        244.19        13.78 o                         
  -2   1   6        230.16        200.87         9.81 o                         
  -1   1   6        281.33        272.65        11.88 o                         
   0   1   6       2287.48       2242.14        62.55 o                         
   1   1   6        115.36        119.53         8.71 o                         
   2   1   6        509.10        535.65        18.48 o                         
   3   1   6       3372.34       3402.87       105.06 o                         
   4   1   6        581.35        666.85        22.26 o                         
   5   1   6        379.84        320.62        13.48 o                         
   6   1   6        557.65        566.36        16.95 o                         
   7   1   6         12.42          5.15         2.92 o                         
   8   1   6        817.81        803.00        16.56 o                         
   9   1   6        287.79        261.16         6.67 o                         
  10   1   6       1081.69        982.71        17.00 o                         
  11   1   6       1110.95       1079.13        21.63 o                         
  12   1   6        296.82        282.25         9.39 o                         
  13   1   6          0.97          0.27         3.06 o                         
  14   1   6        181.00        194.77        10.82 o                         
  15   1   6        262.07        264.65        11.17 o                         
  16   1   6        205.75        205.70         6.69 o                         
  17   1   6        143.64        134.70         5.85 o                         
 -18   2   6        253.74        224.58         9.76 o                         
 -17   2   6          8.40          7.77         2.13 o                         
 -16   2   6         15.20         20.52         2.64 o                         
 -15   2   6        101.11        112.09         6.16 o                         
 -14   2   6       1266.66       1364.62        30.61 o                         
 -13   2   6         40.45         47.42         4.49 o                         
 -12   2   6        989.34       1058.41        24.94 o                         
 -11   2   6        184.50        181.06         6.51 o                         
 -10   2   6        334.85        344.89         9.24 o                         
  -9   2   6        425.76        430.75         9.22 o                         
  -8   2   6         14.13         20.11         2.02 o                         
  -7   2   6       1056.34       1032.99        17.08 o                         
  -6   2   6        413.95        425.65        11.24 o                         
  -5   2   6       2157.86       2189.52        62.43 o                         
  -4   2   6       1336.03       1235.68        41.39 o                         
  -3   2   6         70.17         65.13         5.55 o                         
  -2   2   6        277.52        290.40        35.09 o                         
  -1   2   6        211.08        163.35        16.87 o                         
   0   2   6       1401.28       1277.84        83.04 o                         
   1   2   6        818.13        628.24        44.01 o                         
   2   2   6        717.33        553.69        28.89 o                         
   3   2   6       4068.48       3911.08       203.07 o                         
   4   2   6          0.21         -0.50         2.88 o                         
   5   2   6       1311.83       1135.01        20.94 o                         
   6   2   6       1563.76       1608.82        25.92 o                         
   7   2   6        825.07        775.52        14.04 o                         
   8   2   6       1128.63       1042.29        22.40 o                         
   9   2   6          4.56          3.64         1.93 o                         
  10   2   6        223.44        213.64         6.75 o                         
  11   2   6         29.48         46.15         3.39 o                         
  12   2   6        222.88        256.64         8.72 o                         
  13   2   6         91.04         96.11         5.69 o                         
  14   2   6        174.57        211.61         8.66 o                         
  15   2   6        750.21        798.05        24.34 o                         
  16   2   6         36.69         24.37         2.60 o                         
 -16   3   6        146.10        131.88        11.60 o                         
 -15   3   6          2.72          3.11         2.35 o                         
 -14   3   6         29.24         28.65         3.46 o                         
 -13   3   6        165.61        181.03         7.85 o                         
 -12   3   6        237.75        243.33         8.72 o                         
 -11   3   6         17.88         19.73         2.59 o                         
 -10   3   6         27.66         24.49         2.67 o                         
  -9   3   6          2.85          5.94         2.24 o                         
  -8   3   6        707.24        730.38        13.82 o                         
  -7   3   6          0.97          3.06         1.72 o                         
  -6   3   6        451.38        446.36         9.08 o                         
  -5   3   6        685.38        694.75        12.31 o                         
  -4   3   6        202.44        220.85         5.51 o                         
  -3   3   6          7.18          6.51         1.87 o                         
  -2   3   6         28.78         32.94         2.58 o                         
  -1   3   6        329.84        290.64         7.42 o                         
   0   3   6        187.15        183.41         4.65 o                         
   1   3   6          0.66          2.45         1.58 o                         
   2   3   6        519.08        522.63        12.24 o                         
   3   3   6        833.30        806.24        15.22 o                         
   4   3   6         27.90         38.01         2.46 o                         
   5   3   6        438.59        423.86         9.30 o                         
   6   3   6         25.80         23.49         2.11 o                         
   7   3   6        786.08        733.54        17.72 o                         
   8   3   6         33.88         29.91         2.70 o                         
   9   3   6         94.49         92.11         4.67 o                         
  10   3   6        112.82        134.58         5.87 o                         
  11   3   6        208.56        233.07         7.72 o                         
  12   3   6         11.43          9.69         2.48 o                         
  13   3   6        260.22        288.37        16.79 o                         
  14   3   6         94.79         96.66         6.00 o                         
 -12   4   6         18.68         11.76         2.11 o                         
 -11   4   6         26.14         26.97         5.94 o                         
 -10   4   6         12.69         20.37         2.99 o                         
  -9   4   6         70.35         75.18         5.80 o                         
  -8   4   6         36.09         40.67         3.35 o                         
  -7   4   6         49.58         43.16         3.61 o                         
  -6   4   6         24.57         24.45         3.08 o                         
  -5   4   6          3.22          5.60         2.45 o                         
  -4   4   6         67.67         84.56         4.67 o                         
  -3   4   6         48.77         48.17         3.72 o                         
  -2   4   6        143.64        154.22         6.52 o                         
  -1   4   6         37.84         35.32         3.36 o                         
   0   4   6         98.52        108.28         5.46 o                         
   1   4   6          7.48          6.09         2.40 o                         
   2   4   6          3.68          2.51         2.91 o                         
   3   4   6          9.83         10.31         3.09 o                         
   4   4   6        149.07        166.87         7.53 o                         
   5   4   6        124.79        138.09         6.66 o                         
   6   4   6         25.62         14.35         4.12 o                         
   7   4   6         67.28         70.05         5.59 o                         
   8   4   6        292.20        266.90        10.63 o                         
   9   4   6         52.90         45.88         5.15 o                         
  10   4   6          0.62          3.26         2.48 o                         
  11   4   6          0.03         -0.83         1.57 o                         
  -5   5   6          1.61          9.69         1.95 o                         
  -4   5   6          0.90         -0.51         2.20 o                         
  -3   5   6         28.70         26.58         3.99 o                         
  -2   5   6         18.18         21.17         3.87 o                         
  -1   5   6        325.18        293.22        18.37 o                         
   0   5   6         75.59         73.34         4.84 o                         
   1   5   6         91.49         88.59         4.76 o                         
   2   5   6        176.98        145.45         6.27 o                         
   3   5   6         10.52          1.00         1.88 o                         
 -19   1   7          3.79          3.90         2.64 o                         
 -18   1   7          1.14          2.73         1.68 o                         
 -17   1   7       1125.29       1196.32        30.43 o                         
 -16   1   7        288.31        312.14        10.47 o                         
 -15   1   7        177.05        187.44        10.72 o                         
 -14   1   7        409.14        420.77        12.83 o                         
 -13   1   7          8.67          9.36         2.36 o                         
 -12   1   7        729.73        739.16        16.25 o                         
 -11   1   7         72.18         65.27         3.29 o                         
 -10   1   7         62.79         55.00         2.92 o                         
  -9   1   7       2748.86       2874.58        48.38 o                         
  -8   1   7       1203.39       1177.85        47.24 o                         
  -7   1   7        450.03        440.49        19.01 o                         
  -6   1   7       1517.53       1549.62        43.58 o                         
  -5   1   7       1046.80       1208.78        38.05 o                         
  -4   1   7        725.15        842.21        35.91 o                         
  -3   1   7         86.55         69.15         6.77 o                         
  -2   1   7       1318.92       1283.03        42.53 o                         
  -1   1   7       3825.59       3858.49       105.13 o                         
   0   1   7       3119.00       3054.82        84.18 o                         
   1   1   7       1597.34       1588.07        60.03 o                         
   2   1   7       2320.70       2305.19        65.40 o                         
   3   1   7       1974.74       1965.83        55.72 o                         
   4   1   7        501.96        470.65        17.47 o                         
   5   1   7       2408.26       2589.70        73.31 o                         
   6   1   7       2254.67       2293.26        55.55 o                         
   7   1   7         15.37         19.76         2.42 o                         
   8   1   7       2438.77       2332.73        35.87 o                         
   9   1   7        292.05        287.40         6.91 o                         
  10   1   7         74.41         63.78         4.34 o                         
  11   1   7       1876.81       1807.07        33.54 o                         
  12   1   7        399.98        410.98        12.14 o                         
  13   1   7       1161.17       1186.59        36.16 o                         
  14   1   7        129.85        118.48         7.83 o                         
  15   1   7        550.55        508.68        23.80 o                         
  16   1   7        253.62        263.51        10.00 o                         
  17   1   7          1.06          0.91         1.49 o                         
 -18   2   7          0.41          0.46         2.17 o                         
 -17   2   7         89.47         84.48         4.40 o                         
 -16   2   7         51.08         47.59         3.62 o                         
 -15   2   7        351.98        364.84        15.08 o                         
 -14   2   7         35.22         45.12         3.68 o                         
 -13   2   7        107.54        112.52         5.14 o                         
 -12   2   7        359.87        371.21        10.58 o                         
 -11   2   7        266.71        291.14         7.89 o                         
 -10   2   7        495.79        489.19        11.32 o                         
  -9   2   7          0.28          0.05         1.56 o                         
  -8   2   7       1630.35       1585.46        26.28 o                         
  -7   2   7         11.19         16.63         1.77 o                         
  -6   2   7       1816.60       1894.77        32.64 o                         
  -5   2   7         36.88         25.11         5.24 o                         
  -4   2   7       3465.23       3681.28       151.06 o                         
  -3   2   7        158.97        149.57        14.51 o                         
  -2   2   7        160.93        126.84        11.25 o                         
  -1   2   7        689.27        508.53        44.63 o                         
   0   2   7       2699.52       2328.63       100.11 o                         
   1   2   7        236.87        212.94        14.41 o                         
   2   2   7        493.85        401.54        24.12 o                         
   3   2   7        523.26        452.62        21.49 o                         
   4   2   7        320.61        294.26         9.24 o                         
   5   2   7       1134.46       1071.07        19.83 o                         
   6   2   7       1919.02       1816.91        28.95 o                         
   7   2   7        618.92        614.45        12.16 o                         
   8   2   7         11.27         10.71         2.14 o                         
   9   2   7          5.99          4.07         1.97 o                         
  10   2   7       1354.51       1333.52        25.58 o                         
  11   2   7          6.72          4.91         2.22 o                         
  12   2   7       1229.89       1245.75        28.36 o                         
  13   2   7        689.61        705.21        21.67 o                         
  14   2   7        575.76        609.38        22.44 o                         
  15   2   7          1.77         -0.85         1.98 o                         
  16   2   7        349.89        318.32        12.87 o                         
 -16   3   7          5.38         -2.39         3.40 o                         
 -15   3   7        106.56         97.44         5.50 o                         
 -14   3   7         21.52         26.17         3.46 o                         
 -13   3   7        398.79        418.32        15.05 o                         
 -12   3   7        360.53        373.45        12.29 o                         
 -11   3   7        389.48        412.90         9.76 o                         
 -10   3   7        821.22        863.34        21.48 o                         
  -9   3   7        622.30        641.64        17.44 o                         
  -8   3   7         51.01         53.61         3.00 o                         
  -7   3   7         44.03         43.50         2.68 o                         
  -6   3   7        743.19        769.83        14.28 o                         
  -5   3   7       1812.54       1805.69        28.33 o                         
  -4   3   7        191.66        214.50         5.99 o                         
  -3   3   7       3580.10       3765.64        64.21 o                         
  -2   3   7         71.33         67.11         4.58 o                         
  -1   3   7         79.44         71.76         3.35 o                         
   0   3   7        232.77        215.29         5.15 o                         
   1   3   7          1.28          2.14         1.61 o                         
   2   3   7       1279.76       1251.80        22.89 o                         
   3   3   7         37.77         45.67         2.70 o                         
   4   3   7        521.50        480.64         9.77 o                         
   5   3   7        405.07        418.25         9.54 o                         
   6   3   7        326.56        295.30         7.46 o                         
   7   3   7       1175.53       1202.18        23.79 o                         
   8   3   7         19.17         19.72         2.76 o                         
   9   3   7        509.22        532.86        12.90 o                         
  10   3   7         33.91         46.22         3.60 o                         
  11   3   7       1029.99       1042.36        23.49 o                         
  12   3   7        612.69        619.02        18.04 o                         
  13   3   7        234.23        215.15         7.38 o                         
  14   3   7          0.19          2.73         1.68 o                         
 -12   4   7        217.76        178.56        16.71 o                         
 -11   4   7        591.90        621.61        31.58 o                         
 -10   4   7          0.39          0.49         2.25 o                         
  -9   4   7        387.10        379.90        12.44 o                         
  -8   4   7          3.14          3.18         2.54 o                         
  -7   4   7         23.42         25.95         3.56 o                         
  -6   4   7        500.62        541.77        15.88 o                         
  -5   4   7        271.31        279.46         8.47 o                         
  -4   4   7       1766.40       1882.17        40.53 o                         
  -3   4   7         22.00         21.56         3.29 o                         
  -2   4   7        251.26        275.87         8.69 o                         
  -1   4   7         30.45         33.18         3.25 o                         
   0   4   7         51.59         67.17         5.61 o                         
   1   4   7        295.79        331.18        14.30 o                         
   2   4   7        126.71        119.82         5.64 o                         
   3   4   7        598.74        665.96        20.15 o                         
   4   4   7        434.25        484.81        14.75 o                         
   5   4   7        107.15        115.75         6.98 o                         
   6   4   7          1.41          2.73         2.70 o                         
   7   4   7         35.82         27.01         3.38 o                         
   8   4   7         12.93         12.83         5.02 o                         
   9   4   7        311.12        284.75        20.26 o                         
  10   4   7       1104.36       1099.61        76.07 o                         
  -5   5   7        181.09        126.01        10.41 o                         
  -4   5   7          9.52          9.62         2.79 o                         
  -3   5   7        175.23        157.91         7.83 o                         
  -2   5   7         33.88         37.61         4.89 o                         
  -1   5   7          7.80          6.57         2.59 o                         
   0   5   7         25.36         21.24         2.33 o                         
   1   5   7          2.63          1.72         1.98 o                         
   2   5   7        332.55        266.66        10.93 o                         
   3   5   7         52.12         35.57         3.66 o                         
 -19   0   8        330.01        275.29        11.68 o                         
 -18   0   8        264.39        265.69        11.27 o                         
 -17   0   8        305.91        308.81        19.18 o                         
 -16   0   8        596.04        649.02        27.93 o                         
 -15   0   8        585.17        572.33        39.88 o                         
 -14   0   8       1832.12       1923.16        61.68 o                         
 -13   0   8        594.19        582.45        30.42 o                         
 -12   0   8       1678.50       1632.40        50.95 o                         
 -11   0   8       1856.99       1867.27        81.31 o                         
 -10   0   8       2428.27       2436.06        92.68 o                         
  -9   0   8         95.39        100.59        15.48 o                         
  -8   0   8        348.79        355.75        48.12 o                         
  -7   0   8        718.42        819.08        52.58 o                         
  -6   0   8       1352.42       1609.81        79.01 o                         
  -5   0   8       7811.98       8797.03       528.55 o                         
  -4   0   8        592.03        586.06        33.19 o                         
  -3   0   8      13487.65      14005.17       585.11 o                         
  -2   0   8        866.20        861.19        43.49 o                         
  -1   0   8        669.09        665.59        34.98 o                         
   0   0   8       2323.00       2113.41        95.28 o                         
   1   0   8        625.82        560.15        30.59 o                         
   2   0   8      10624.13      10291.48       431.40 o                         
   3   0   8       2027.34       2237.17        69.47 o                         
   4   0   8       1014.23       1107.98        64.11 o                         
   5   0   8        122.20         95.77        10.08 o                         
   6   0   8        528.44        451.04        31.28 o                         
   7   0   8       1937.98       2091.55        81.09 o                         
   8   0   8       1681.79       1731.93        39.98 o                         
   9   0   8       1809.11       1720.11        40.71 o                         
  10   0   8       2628.12       2637.94        56.82 o                         
  11   0   8       3098.17       3065.76        77.44 o                         
  12   0   8       1106.05       1094.40        31.53 o                         
  13   0   8        213.08        191.02        10.70 o                         
  14   0   8       1016.00       1003.59        34.61 o                         
  15   0   8        336.57        333.02        14.01 o                         
  16   0   8         86.54         79.59         7.49 o                         
  17   0   8       1515.03       1474.49        91.59 o                         
 -19   1   8        134.52        110.83         9.90 o                         
 -18   1   8          5.98          3.91         1.50 o                         
 -17   1   8          4.38          7.07         1.94 o                         
 -16   1   8        266.95        247.13         8.93 o                         
 -15   1   8         44.82         47.54         4.45 o                         
 -14   1   8          1.86         -0.31         2.33 o                         
 -13   1   8        512.81        502.61        12.89 o                         
 -12   1   8       4398.39       4507.20        80.93 o                         
 -11   1   8       1320.33       1316.27        23.89 o                         
 -10   1   8         41.72         37.74         2.61 o                         
  -9   1   8        745.99        729.76        12.94 o                         
  -8   1   8        351.80        356.92        21.12 o                         
  -7   1   8         80.16        108.75         9.80 o                         
  -6   1   8       1720.34       1696.58        72.22 o                         
  -5   1   8        132.81        128.98         8.84 o                         
  -4   1   8       8445.80       9242.13       320.42 o                         
  -3   1   8        874.91        952.03        30.69 o                         
  -2   1   8          3.73         -0.81         3.68 o                         
  -1   1   8       1917.53       1953.81        56.19 o                         
   0   1   8         69.06         69.20         5.78 o                         
   1   1   8         80.12        132.66        10.13 o                         
   2   1   8          1.60         -3.69         4.83 o                         
   3   1   8       2422.91       2341.99        55.13 o                         
   4   1   8         35.88         63.90         4.27 o                         
   5   1   8       3765.20       3906.05       106.61 o                         
   6   1   8        233.19        243.33        13.67 o                         
   7   1   8        614.56        606.87        11.90 o                         
   8   1   8       2084.96       1998.10        31.47 o                         
   9   1   8         28.89         21.02         2.26 o                         
  10   1   8       1623.37       1562.33        26.20 o                         
  11   1   8        634.58        637.64        14.31 o                         
  12   1   8        998.34       1025.41        23.87 o                         
  13   1   8        795.51        782.46        25.27 o                         
  14   1   8         32.84         32.45         4.14 o                         
  15   1   8        217.98        193.52        10.46 o                         
  16   1   8        680.25        702.72        21.29 o                         
  17   1   8        110.47         99.72         9.89 o                         
 -18   2   8         37.85         30.32         4.93 o                         
 -17   2   8         96.63         92.94         4.94 o                         
 -16   2   8        549.57        602.16        20.33 o                         
 -15   2   8         40.17         34.90         3.83 o                         
 -14   2   8        278.12        308.50        12.39 o                         
 -13   2   8         97.55        118.73         5.28 o                         
 -12   2   8          0.15          0.61         1.74 o                         
 -11   2   8          0.68          0.00         1.68 o                         
 -10   2   8        144.34        126.90         4.39 o                         
  -9   2   8       1755.93       1734.78        30.55 o                         
  -8   2   8        809.21        806.09        15.37 o                         
  -7   2   8        204.62        194.11         5.59 o                         
  -6   2   8        565.35        533.61        10.26 o                         
  -5   2   8        466.90        453.21        12.44 o                         
  -4   2   8        604.42        592.99        28.45 o                         
  -3   2   8        165.73        148.62        11.84 o                         
  -2   2   8         13.15         36.32        17.31 o                         
  -1   2   8       1818.82       1785.08        78.60 o                         
   0   2   8         15.50         10.46         4.13 o                         
   1   2   8         91.93         45.43        16.38 o                         
   2   2   8          3.09          5.83         4.05 o                         
   3   2   8       2280.77       2141.27        51.87 o                         
   4   2   8        745.73        696.73        13.44 o                         
   5   2   8        189.98        173.64         4.99 o                         
   6   2   8       1745.17       1664.23        26.84 o                         
   7   2   8        205.57        195.51         5.72 o                         
   8   2   8        465.73        430.64        10.24 o                         
   9   2   8          0.81          2.68         2.01 o                         
  10   2   8         92.79         90.11         4.16 o                         
  11   2   8        869.62        939.72        21.34 o                         
  12   2   8        132.00        109.45         5.57 o                         
  13   2   8        238.71        250.55         9.01 o                         
  14   2   8        510.63        548.47        18.05 o                         
  15   2   8        128.33        148.89         5.77 o                         
  16   2   8        143.62        106.45        18.67 o                         
 -15   3   8        497.87        476.84        13.56 o                         
 -14   3   8        192.18        203.00         9.43 o                         
 -13   3   8          8.51         10.60         2.90 o                         
 -12   3   8        589.09        613.05        18.94 o                         
 -11   3   8        279.45        288.38         8.31 o                         
 -10   3   8         73.70         82.75         4.08 o                         
  -9   3   8         16.35         18.73         2.44 o                         
  -8   3   8        337.56        339.33         7.93 o                         
  -7   3   8       2423.21       2598.96        42.39 o                         
  -6   3   8        715.16        739.75        14.89 o                         
  -5   3   8        605.77        643.54        12.81 o                         
  -4   3   8       1549.05       1601.79        29.39 o                         
  -3   3   8        947.23        960.47        18.96 o                         
  -2   3   8         18.72         14.21         2.11 o                         
  -1   3   8        433.23        436.76         9.98 o                         
   0   3   8        527.94        501.69        10.24 o                         
   1   3   8        579.07        593.19        13.84 o                         
   2   3   8        197.79        202.32         5.42 o                         
   3   3   8        180.87        188.14         5.55 o                         
   4   3   8       2119.48       2166.31        36.21 o                         
   5   3   8         39.56         37.59         2.75 o                         
   6   3   8         62.36         69.17         3.57 o                         
   7   3   8        628.72        621.39        14.26 o                         
   8   3   8        365.88        362.73        13.33 o                         
   9   3   8         47.44         41.01         3.64 o                         
  10   3   8        148.14        143.45         5.85 o                         
  11   3   8        230.97        219.60         7.14 o                         
  12   3   8        299.58        348.74        10.08 o                         
  13   3   8          9.64          7.74         2.55 o                         
  14   3   8        284.38        248.36        17.94 o                         
 -12   4   8        107.41         73.00         7.83 o                         
 -11   4   8         41.28         38.56         4.00 o                         
 -10   4   8         25.54         21.52         2.51 o                         
  -9   4   8        172.23        187.50        10.16 o                         
  -8   4   8         14.55          8.17         2.65 o                         
  -7   4   8        326.46        324.28        10.09 o                         
  -6   4   8         86.74         77.13         4.28 o                         
  -5   4   8        141.70        122.40         5.52 o                         
  -4   4   8         12.76         18.36         2.99 o                         
  -3   4   8          4.08          4.96         2.80 o                         
  -2   4   8          1.85          0.98         2.58 o                         
  -1   4   8        215.00        216.46         7.41 o                         
   0   4   8        125.56        113.77         6.76 o                         
   1   4   8        669.21        728.20        17.17 o                         
   2   4   8         53.10         63.92         4.20 o                         
   3   4   8        144.87        142.84         6.56 o                         
   4   4   8         55.49         61.99         4.31 o                         
   5   4   8          0.81         -1.10         2.44 o                         
   6   4   8         51.79         48.08         3.94 o                         
   7   4   8         47.90         44.96         4.00 o                         
   8   4   8        116.55         97.65         6.13 o                         
   9   4   8          0.54          0.86         2.43 o                         
  10   4   8          0.39          2.49         3.00 o                         
  -4   5   8          0.36         -2.26         2.26 o                         
  -3   5   8        256.16        192.53         9.40 o                         
  -2   5   8        175.85        138.45         6.11 o                         
  -1   5   8        793.42        608.16        20.01 o                         
   0   5   8        169.94        147.88         5.89 o                         
   1   5   8        361.38        271.10        13.98 o                         
   2   5   8         40.00         25.80         4.56 o                         
 -19   1   9         17.39         13.25         3.25 o                         
 -18   1   9         20.12         21.14         2.14 o                         
 -17   1   9          8.81          6.81         2.52 o                         
 -16   1   9       1438.15       1588.94        39.06 o                         
 -15   1   9        207.56        184.05         8.49 o                         
 -14   1   9       1105.10       1140.45        26.93 o                         
 -13   1   9        131.49        126.90         5.82 o                         
 -12   1   9       1198.24       1259.26        23.98 o                         
 -11   1   9          2.09          3.12         1.63 o                         
 -10   1   9         40.84         54.13         2.95 o                         
  -9   1   9       1148.85       1109.89        18.99 o                         
  -8   1   9       2674.92       2991.27        67.22 o                         
  -7   1   9        262.74        303.47        15.57 o                         
  -6   1   9       1474.50       1601.62        50.50 o                         
  -5   1   9       1569.35       1707.55        49.84 o                         
  -4   1   9        839.42        785.37        27.19 o                         
  -3   1   9        556.10        527.64        16.74 o                         
  -2   1   9        429.22        426.44        16.93 o                         
  -1   1   9       3876.51       3782.30       104.56 o                         
   0   1   9       1082.07       1246.61        49.78 o                         
   1   1   9        962.37        935.93        28.72 o                         
   2   1   9        147.58        120.94         6.21 o                         
   3   1   9          4.55          4.30         2.23 o                         
   4   1   9        829.75        776.30        21.78 o                         
   5   1   9        331.42        353.46        15.63 o                         
   6   1   9        571.50        508.07        12.60 o                         
   7   1   9         30.96         24.72         2.05 o                         
   8   1   9        403.58        385.25        12.43 o                         
   9   1   9       1395.26       1377.81        23.16 o                         
  10   1   9         12.76         14.02         2.13 o                         
  11   1   9         14.80          6.13         2.08 o                         
  12   1   9          6.42          9.27         2.46 o                         
  13   1   9        588.52        593.75        20.49 o                         
  14   1   9        189.96        185.18         8.02 o                         
  15   1   9         97.97        101.31         6.21 o                         
  16   1   9         21.08         18.47         2.58 o                         
 -17   2   9         63.23         66.53         5.25 o                         
 -16   2   9         20.28         22.33         2.80 o                         
 -15   2   9        306.59        308.23        17.66 o                         
 -14   2   9        500.91        504.06        19.91 o                         
 -13   2   9          7.87          7.36         2.43 o                         
 -12   2   9        220.75        202.57         7.20 o                         
 -11   2   9       1980.84       2032.48        33.71 o                         
 -10   2   9       1473.44       1467.09        25.30 o                         
  -9   2   9         17.23         17.16         2.14 o                         
  -8   2   9        128.55        107.76         4.11 o                         
  -7   2   9       1212.23       1177.43        21.00 o                         
  -6   2   9        111.52        121.06         4.21 o                         
  -5   2   9         49.80         48.20         4.73 o                         
  -4   2   9        187.26        149.39         6.04 o                         
  -3   2   9        312.69        289.54        25.51 o                         
  -2   2   9       1678.02       1593.41        77.45 o                         
  -1   2   9        119.94         99.85         8.45 o                         
   0   2   9        744.78        602.49        48.34 o                         
   1   2   9          6.45          4.91         3.34 o                         
   2   2   9         25.36         28.31         2.72 o                         
   3   2   9        204.72        157.97         5.97 o                         
   4   2   9          6.26          2.70         1.90 o                         
   5   2   9       2189.92       2085.59        36.03 o                         
   6   2   9       1218.62       1160.19        20.21 o                         
   7   2   9       2801.63       2638.69        43.05 o                         
   8   2   9         20.56         20.91         2.28 o                         
   9   2   9         17.45         16.85         2.44 o                         
  10   2   9         41.99         44.82         3.57 o                         
  11   2   9        240.51        243.59        10.98 o                         
  12   2   9        354.06        346.64        10.76 o                         
  13   2   9        357.51        363.18        13.56 o                         
  14   2   9          7.38          9.81         2.34 o                         
  15   2   9        184.22        187.27         6.57 o                         
 -15   3   9          0.13         -0.49         1.40 o                         
 -14   3   9        441.48        471.99        20.17 o                         
 -13   3   9          0.19          0.65         2.62 o                         
 -12   3   9        598.64        625.54        19.26 o                         
 -11   3   9          1.41          2.05         2.19 o                         
 -10   3   9         32.82         35.71         3.26 o                         
  -9   3   9        188.79        206.22         6.73 o                         
  -8   3   9       1091.92       1208.15        22.16 o                         
  -7   3   9        986.54       1020.43        20.85 o                         
  -6   3   9        164.58        153.56         5.32 o                         
  -5   3   9         50.18         48.56         3.30 o                         
  -4   3   9         95.53         93.35         4.18 o                         
  -3   3   9        188.86        187.04         6.33 o                         
  -2   3   9         49.42         47.07         3.14 o                         
  -1   3   9         49.42         46.58         3.00 o                         
   0   3   9         48.21         33.49         2.29 o                         
   1   3   9        148.69        141.57         4.47 o                         
   2   3   9        158.87        133.07         5.03 o                         
   3   3   9        556.27        542.23        10.86 o                         
   4   3   9       3279.16       3301.70        53.37 o                         
   5   3   9        197.48        188.22         6.04 o                         
   6   3   9        199.60        199.95         6.50 o                         
   7   3   9         50.68         46.53         3.59 o                         
   8   3   9        874.00        856.32        20.83 o                         
   9   3   9         59.79         66.00         4.15 o                         
  10   3   9        554.71        606.17        16.15 o                         
  11   3   9          8.32          6.07         1.70 o                         
  12   3   9         67.30         79.14         6.58 o                         
  13   3   9        138.33        127.38         6.69 o                         
 -12   4   9          4.20          1.42         1.33 o                         
 -11   4   9        908.76        855.78        41.50 o                         
 -10   4   9         57.91         51.11         3.33 o                         
  -9   4   9         11.17          5.87         2.01 o                         
  -8   4   9          3.19          2.66         2.41 o                         
  -7   4   9         45.13         40.21         3.25 o                         
  -6   4   9         29.92         36.68         3.10 o                         
  -5   4   9        663.99        741.41        22.94 o                         
  -4   4   9         67.32         75.07         4.77 o                         
  -3   4   9        261.87        286.43         9.79 o                         
  -2   4   9         33.79         36.61         3.62 o                         
  -1   4   9        117.96        128.28         6.31 o                         
   0   4   9         38.91         40.88         4.14 o                         
   1   4   9        788.71        855.52        21.85 o                         
   2   4   9         58.45         60.87         4.66 o                         
   3   4   9          2.00         -1.77         2.61 o                         
   4   4   9          2.23          0.95         2.70 o                         
   5   4   9          7.92          6.73         2.20 o                         
   6   4   9         33.63         43.06         4.05 o                         
   7   4   9         90.02         86.20         5.86 o                         
   8   4   9        468.55        435.49        15.93 o                         
   9   4   9        396.56        345.34        24.94 o                         
  10   4   9          0.72         -1.44         2.19 o                         
  -3   5   9          1.48         -1.02         3.01 o                         
  -2   5   9          4.10          4.07         2.21 o                         
  -1   5   9          0.19          1.04         1.74 o                         
   0   5   9          2.18          7.76         5.39 o                         
   1   5   9         42.67         25.88         4.69 o                         
 -19   0  10       1276.59       1013.96        31.65 o                         
 -18   0  10        397.16        379.23        23.79 o                         
 -17   0  10         70.67         66.98         6.40 o                         
 -16   0  10        459.76        495.49        53.53 o                         
 -15   0  10         78.51         81.05        13.47 o                         
 -14   0  10      11016.95      11314.39       336.24 o                         
 -13   0  10       1263.45       1298.06        48.53 o                         
 -12   0  10       2988.36       3063.89        87.50 o                         
 -11   0  10       1593.68       1518.99        42.62 o                         
 -10   0  10          2.48          0.00         2.39 o                         
  -9   0  10         11.10         10.46         4.12 o                         
  -8   0  10         64.96         49.52        11.31 o                         
  -7   0  10        637.80        478.89        48.04 o                         
  -6   0  10      15049.76      17875.76      1063.34 o                         
  -5   0  10       1102.43       1059.36        52.14 o                         
  -4   0  10        268.69        237.69        19.81 o                         
  -3   0  10         37.70         35.52         5.25 o                         
  -2   0  10        384.46        342.50        17.79 o                         
  -1   0  10        417.77        375.37        18.64 o                         
   0   0  10      13783.28      14246.13       480.76 o                         
   1   0  10       9715.16       9759.55       331.34 o                         
   2   0  10      11125.92      11485.79       388.87 o                         
   3   0  10       8430.20       8411.20       284.50 o                         
   4   0  10          8.85          6.80         3.96 o                         
   5   0  10         75.99        114.86        14.87 o                         
   6   0  10        129.22        149.51        17.26 o                         
   7   0  10       2755.71       2708.94        74.22 o                         
   8   0  10       8559.59       8384.16       179.03 o                         
   9   0  10        348.67        336.74        11.54 o                         
  10   0  10       2704.14       2531.14        78.34 o                         
  11   0  10       5030.38       5050.24       103.32 o                         
  12   0  10          1.98          0.51         2.50 o                         
  13   0  10        207.61        206.95         9.75 o                         
  14   0  10         27.11         22.85         5.27 o                         
  15   0  10        802.35        804.16        56.03 o                         
  16   0  10         91.80        105.95        10.47 o                         
 -18   1  10        489.38        445.46        15.63 o                         
 -17   1  10        179.03        174.45         6.51 o                         
 -16   1  10          4.45          3.17         2.54 o                         
 -15   1  10       1227.44       1294.68        30.84 o                         
 -14   1  10        430.00        443.50        23.44 o                         
 -13   1  10       1354.13       1383.02        30.12 o                         
 -12   1  10        433.21        442.29        10.36 o                         
 -11   1  10       1359.62       1379.03        23.35 o                         
 -10   1  10        579.39        534.43        11.84 o                         
  -9   1  10       1756.79       1822.11        30.22 o                         
  -8   1  10        628.00        636.28        14.64 o                         
  -7   1  10        871.34       1023.73        29.16 o                         
  -6   1  10        229.90        200.01        12.39 o                         
  -5   1  10         98.34         80.45         6.37 o                         
  -4   1  10          4.91          6.05         3.09 o                         
  -3   1  10        276.36        260.19        10.29 o                         
  -2   1  10        474.99        422.31        13.62 o                         
  -1   1  10        767.75        783.41        21.74 o                         
   0   1  10        572.38        569.99        20.16 o                         
   1   1  10       4691.53       4653.07       125.18 o                         
   2   1  10       3773.31       3848.92        83.04 o                         
   3   1  10         69.43         59.16         4.42 o                         
   4   1  10        355.50        331.98        11.87 o                         
   5   1  10       2397.15       2265.11        61.33 o                         
   6   1  10         40.43         34.44         2.74 o                         
   7   1  10       1301.07       1191.60        20.91 o                         
   8   1  10        379.26        361.42         8.98 o                         
   9   1  10       4964.10       4968.50        76.47 o                         
  10   1  10        144.48        144.72         5.24 o                         
  11   1  10         62.34         53.30         3.59 o                         
  12   1  10         64.03         65.40         4.36 o                         
  13   1  10         14.99         11.54         2.98 o                         
  14   1  10         23.51         22.92         2.86 o                         
  15   1  10         56.40         53.44         3.82 o                         
  16   1  10         11.78          7.61         2.01 o                         
 -17   2  10         22.60         22.28         3.74 o                         
 -16   2  10        160.84        174.30         8.59 o                         
 -15   2  10        556.73        542.08        16.47 o                         
 -14   2  10          6.15          4.62         2.08 o                         
 -13   2  10        141.43        139.88         6.89 o                         
 -12   2  10         24.36         22.17         3.33 o                         
 -11   2  10         14.15         12.02         2.59 o                         
 -10   2  10       1982.49       1997.06        39.75 o                         
  -9   2  10        268.58        266.96         7.76 o                         
  -8   2  10        576.70        549.32        12.83 o                         
  -7   2  10        448.72        395.82         9.31 o                         
  -6   2  10        308.67        276.12         7.84 o                         
  -5   2  10         90.50         85.74         3.74 o                         
  -4   2  10       1132.81       1042.49        22.01 o                         
  -3   2  10       2306.56       2150.45        43.66 o                         
  -2   2  10        256.23        261.16        10.47 o                         
  -1   2  10        399.75        294.58         9.78 o                         
   0   2  10        368.44        326.70        10.58 o                         
   1   2  10         42.37         42.59         2.56 o                         
   2   2  10         19.49         18.40         2.00 o                         
   3   2  10        388.21        358.15         8.97 o                         
   4   2  10       1590.52       1445.99        27.13 o                         
   5   2  10       1293.19       1218.86        22.29 o                         
   6   2  10       2287.20       2174.14        34.98 o                         
   7   2  10         33.44         41.15         2.68 o                         
   8   2  10         26.26         25.35         2.59 o                         
   9   2  10         10.23          9.91         2.36 o                         
  10   2  10         13.52         10.48         2.35 o                         
  11   2  10        317.60        324.22        13.77 o                         
  12   2  10        136.97        148.35         7.15 o                         
  13   2  10        120.96        115.63         5.73 o                         
  14   2  10        117.79        111.50         7.41 o                         
  15   2  10         44.63         44.17         4.48 o                         
 -15   3  10          2.52          1.16         1.26 o                         
 -14   3  10        147.80        161.80         8.91 o                         
 -13   3  10        152.43        156.17        10.96 o                         
 -12   3  10        265.23        272.24        10.26 o                         
 -11   3  10          2.20          0.02         2.21 o                         
 -10   3  10        120.99        137.42         5.41 o                         
  -9   3  10          7.71          4.65         2.37 o                         
  -8   3  10        267.32        277.27         8.04 o                         
  -7   3  10         96.79         97.81         6.46 o                         
  -6   3  10          2.05          2.02         1.98 o                         
  -5   3  10         63.61         65.43         3.97 o                         
  -4   3  10         24.51         29.99         2.81 o                         
  -3   3  10         11.04          7.97         2.33 o                         
  -2   3  10        122.59        114.18         5.08 o                         
  -1   3  10         11.27         11.58         2.09 o                         
   0   3  10        106.09        105.62         3.85 o                         
   1   3  10         94.60         87.38         3.88 o                         
   2   3  10         89.07         87.08         3.85 o                         
   3   3  10        239.38        207.43         6.05 o                         
   4   3  10        442.92        437.41        10.47 o                         
   5   3  10        355.91        356.79        10.67 o                         
   6   3  10         81.79         85.76         4.58 o                         
   7   3  10         65.09         62.47         4.11 o                         
   8   3  10          0.72          1.53         2.23 o                         
   9   3  10        326.43        318.85         9.13 o                         
  10   3  10        295.01        297.09        10.38 o                         
  11   3  10        110.15        109.64         4.52 o                         
  12   3  10         53.54         50.95         6.22 o                         
  13   3  10        260.92        238.64        17.80 o                         
 -11   4  10          4.79          5.64         1.92 o                         
 -10   4  10         72.86         60.92         4.13 o                         
  -9   4  10         85.85         98.87         5.01 o                         
  -8   4  10         35.27         29.12         3.68 o                         
  -7   4  10        117.11        105.34         4.74 o                         
  -6   4  10        206.85        217.78         7.68 o                         
  -5   4  10         44.36         46.58         4.89 o                         
  -4   4  10         71.46         72.68         4.51 o                         
  -3   4  10        240.06        239.95         8.61 o                         
  -2   4  10         16.49         13.29         2.83 o                         
  -1   4  10          0.67          1.57         2.79 o                         
   0   4  10          4.85          1.36         2.66 o                         
   1   4  10         14.02         18.70         3.18 o                         
   2   4  10         43.36         48.80         4.16 o                         
   3   4  10        145.64        148.13         6.13 o                         
   4   4  10          0.37          2.22         1.99 o                         
   5   4  10        207.97        185.50         6.76 o                         
   6   4  10        161.36        155.11         8.19 o                         
   7   4  10         83.05         67.02         4.85 o                         
   8   4  10          1.26          1.74         1.64 o                         
   9   4  10        212.05        184.28        17.49 o                         
 -18   1  11        356.20        335.95        12.37 o                         
 -17   1  11        152.48        140.27         5.30 o                         
 -16   1  11         61.98         66.71         4.38 o                         
 -15   1  11        460.80        493.50        14.94 o                         
 -14   1  11         61.40         67.27         4.78 o                         
 -13   1  11         60.58         67.43         3.61 o                         
 -12   1  11        183.17        173.33         5.77 o                         
 -11   1  11        841.51        799.90        16.03 o                         
 -10   1  11        780.11        744.42        15.31 o                         
  -9   1  11          6.40          4.42         1.56 o                         
  -8   1  11        415.06        393.12         8.79 o                         
  -7   1  11        301.14        282.55         8.25 o                         
  -6   1  11         30.56         19.90         3.66 o                         
  -5   1  11        137.10        163.89        11.52 o                         
  -4   1  11          2.93         15.72         4.72 o                         
  -3   1  11       4713.71       4671.42       116.20 o                         
  -2   1  11        138.35        125.25         6.57 o                         
  -1   1  11          2.78          2.79         2.51 o                         
   0   1  11       1377.26       1341.00        39.97 o                         
   1   1  11          1.83          2.42         2.42 o                         
   2   1  11       1502.96       1438.01        37.07 o                         
   3   1  11         38.32         32.29         3.44 o                         
   4   1  11       2610.02       2355.53        57.34 o                         
   5   1  11        683.07        583.05        14.29 o                         
   6   1  11        154.78        135.64         5.64 o                         
   7   1  11          2.85          2.39         1.82 o                         
   8   1  11       1174.64       1079.60        20.48 o                         
   9   1  11         65.85         55.30         3.26 o                         
  10   1  11        407.87        376.50         8.94 o                         
  11   1  11        424.66        417.04         9.49 o                         
  12   1  11        454.98        469.91        13.65 o                         
  13   1  11         37.11         38.09         3.75 o                         
  14   1  11        397.58        395.83        11.88 o                         
  15   1  11         93.74         83.66         5.04 o                         
  16   1  11        240.92        182.43        16.45 o                         
 -17   2  11        795.28        786.61        29.52 o                         
 -16   2  11        219.77        240.46         9.48 o                         
 -15   2  11         79.06         68.51         4.66 o                         
 -14   2  11        459.07        454.53        12.19 o                         
 -13   2  11          0.32          1.13         2.63 o                         
 -12   2  11        104.57         97.86         5.16 o                         
 -11   2  11        390.25        400.53         9.49 o                         
 -10   2  11         79.98         74.20         3.28 o                         
  -9   2  11       2976.64       3021.24        49.22 o                         
  -8   2  11         62.50         61.90         3.20 o                         
  -7   2  11        407.47        402.44         9.14 o                         
  -6   2  11         14.30         10.73         1.92 o                         
  -5   2  11         49.78         43.30         3.00 o                         
  -4   2  11        951.62        853.67        19.83 o                         
  -3   2  11        355.84        324.54        11.03 o                         
  -2   2  11       2296.52       2163.33        45.98 o                         
  -1   2  11        406.71        360.46         9.13 o                         
   0   2  11        206.17        190.31         5.63 o                         
   1   2  11        210.81        169.15         5.00 o                         
   2   2  11         19.81         15.52         1.85 o                         
   3   2  11        300.36        262.86         9.79 o                         
   4   2  11         28.81         26.13         2.64 o                         
   5   2  11        839.42        777.98        14.51 o                         
   6   2  11       1787.47       1662.14        27.60 o                         
   7   2  11        729.37        705.22        15.60 o                         
   8   2  11         10.87         12.79         2.14 o                         
   9   2  11          2.85          3.31         2.18 o                         
  10   2  11         97.59         99.53         4.69 o                         
  11   2  11        186.90        172.91         6.95 o                         
  12   2  11        803.86        848.64        20.75 o                         
  13   2  11        265.58        265.17         9.44 o                         
  14   2  11          0.14         -0.74         1.75 o                         
  15   2  11          1.36          2.01         2.15 o                         
 -15   3  11         47.47         42.72         4.49 o                         
 -14   3  11        752.87        786.00        29.99 o                         
 -13   3  11        225.79        238.35         9.52 o                         
 -12   3  11        218.66        227.06         8.96 o                         
 -11   3  11        103.18        130.89         7.02 o                         
 -10   3  11         48.57         45.55         3.31 o                         
  -9   3  11         45.10         46.03         3.40 o                         
  -8   3  11         78.22         93.60         4.89 o                         
  -7   3  11       1446.02       1576.09        33.84 o                         
  -6   3  11        212.67        238.97         7.02 o                         
  -5   3  11        281.44        261.54         6.99 o                         
  -4   3  11         54.68         50.37         3.24 o                         
  -3   3  11        246.17        224.37         6.87 o                         
  -2   3  11         44.21         39.09         3.39 o                         
  -1   3  11        275.23        252.72         7.31 o                         
   0   3  11       1267.42       1237.42        22.70 o                         
   1   3  11        736.67        711.57        15.70 o                         
   2   3  11        259.40        255.10         7.40 o                         
   3   3  11        987.98        984.46        22.76 o                         
   4   3  11         56.53         64.65         3.58 o                         
   5   3  11          3.35          1.31         2.09 o                         
   6   3  11        214.94        212.01         6.85 o                         
   7   3  11          5.83          5.05         2.33 o                         
   8   3  11        716.19        742.72        16.45 o                         
   9   3  11         57.68         53.87         3.33 o                         
  10   3  11        648.56        652.36        28.83 o                         
  11   3  11          0.06         -1.82         1.82 o                         
  12   3  11         90.79         88.88         5.58 o                         
 -11   4  11         65.41         56.88         5.74 o                         
 -10   4  11        199.62        158.20        14.53 o                         
  -9   4  11        208.60        200.79         6.93 o                         
  -8   4  11        329.30        327.00        12.15 o                         
  -7   4  11        544.39        524.26        16.07 o                         
  -6   4  11        854.49        851.63        20.62 o                         
  -5   4  11        902.74        985.25        27.50 o                         
  -4   4  11        189.76        199.76         9.62 o                         
  -3   4  11         34.88         31.35         4.65 o                         
  -2   4  11        117.51        120.65         6.27 o                         
  -1   4  11        875.92        960.06        30.19 o                         
   0   4  11        340.38        335.53        10.57 o                         
   1   4  11       1577.62       1751.94        35.28 o                         
   2   4  11       2688.80       2902.28        62.86 o                         
   3   4  11          6.46          5.70         2.13 o                         
   4   4  11         15.87         13.04         2.20 o                         
   5   4  11          1.95          1.03         1.84 o                         
   6   4  11        130.87        137.02         6.36 o                         
   7   4  11        566.55        539.54        31.64 o                         
   8   4  11        273.39        233.36        10.20 o                         
   9   4  11        178.58        157.64        12.29 o                         
 -19   0  12        174.11        118.34        10.13 o                         
 -18   0  12        309.04        277.13        15.74 o                         
 -17   0  12        443.90        457.71        25.62 o                         
 -16   0  12        549.73        530.32        23.70 o                         
 -15   0  12          6.41          4.67         3.67 o                         
 -14   0  12        725.25        738.65        34.64 o                         
 -13   0  12        909.42        928.69        35.21 o                         
 -12   0  12       1059.81       1060.36        46.81 o                         
 -11   0  12        337.16        386.86        17.12 o                         
 -10   0  12        137.39        123.17         8.83 o                         
  -9   0  12         72.14         56.44         5.98 o                         
  -8   0  12        598.65        748.29        26.40 o                         
  -7   0  12       3289.91       3616.93       133.68 o                         
  -6   0  12       1565.04       1519.15        73.37 o                         
  -5   0  12         62.15         76.57         9.43 o                         
  -4   0  12        623.82        644.82        29.76 o                         
  -3   0  12         21.62         31.03         7.84 o                         
  -2   0  12        218.33        132.08        10.52 o                         
  -1   0  12       4803.82       5249.24       182.90 o                         
   0   0  12          6.03          6.26         3.50 o                         
   1   0  12        111.85        190.54        12.55 o                         
   2   0  12        393.28        453.31        30.76 o                         
   3   0  12       2116.08       2163.60        70.54 o                         
   4   0  12        714.68        775.47        36.05 o                         
   5   0  12         87.01         81.93         6.30 o                         
   6   0  12        644.58        553.83        22.29 o                         
   7   0  12         39.94         29.94         3.60 o                         
   8   0  12         13.66         10.73         2.76 o                         
   9   0  12       3121.10       2989.68        63.52 o                         
  10   0  12         31.62         26.10         3.96 o                         
  11   0  12        311.71        317.66        10.55 o                         
  12   0  12         22.87         18.75         4.02 o                         
  13   0  12        663.11        676.94        47.86 o                         
  14   0  12          7.64         14.36         6.45 o                         
  15   0  12        797.33        796.75        37.52 o                         
  16   0  12          3.51          3.48         1.78 o                         
 -18   1  12        382.81        353.81        16.37 o                         
 -17   1  12         11.62         11.47         2.06 o                         
 -16   1  12        430.33        441.73        14.74 o                         
 -15   1  12         15.20         12.19         2.68 o                         
 -14   1  12          7.47          5.27         2.21 o                         
 -13   1  12         67.33         60.18         3.37 o                         
 -12   1  12        505.51        479.07        10.21 o                         
 -11   1  12        151.68        139.83         5.17 o                         
 -10   1  12          9.15         13.92         2.02 o                         
  -9   1  12        134.83        112.81         4.26 o                         
  -8   1  12         20.01         14.56         2.02 o                         
  -7   1  12         33.29         18.53         2.45 o                         
  -6   1  12       2023.32       2188.42        67.00 o                         
  -5   1  12        329.48        318.55        17.35 o                         
  -4   1  12         15.90         21.74         3.69 o                         
  -3   1  12         99.15         84.00         9.92 o                         
  -2   1  12       1454.16       1381.53        36.22 o                         
  -1   1  12          1.02         -2.52         4.39 o                         
   0   1  12       1417.56       1496.52        45.21 o                         
   1   1  12        221.59        202.79        10.36 o                         
   2   1  12       1180.70       1110.94        30.42 o                         
   3   1  12          9.25          4.22         2.04 o                         
   4   1  12        322.47        287.07         7.45 o                         
   5   1  12        202.46        169.85         7.22 o                         
   6   1  12         43.25         35.41         3.02 o                         
   7   1  12         62.25         62.04         3.62 o                         
   8   1  12         33.71         26.98         2.60 o                         
   9   1  12        255.40        241.35         7.07 o                         
  10   1  12        266.95        241.99        10.73 o                         
  11   1  12         43.16         38.53         2.90 o                         
  12   1  12        587.04        596.72        17.22 o                         
  13   1  12        155.87        157.19         6.48 o                         
  14   1  12        305.40        297.70        13.19 o                         
  15   1  12          0.49          1.05         1.69 o                         
 -17   2  12        339.98        319.37        11.71 o                         
 -16   2  12        138.85        141.79         6.62 o                         
 -15   2  12        218.22        221.60        12.65 o                         
 -14   2  12         21.08         19.50         2.75 o                         
 -13   2  12          2.08          3.34         2.66 o                         
 -12   2  12         80.84         80.19         4.72 o                         
 -11   2  12        235.92        226.79         7.08 o                         
 -10   2  12        104.43        107.94         3.86 o                         
  -9   2  12        810.61        799.05        16.49 o                         
  -8   2  12        102.68         99.64         4.04 o                         
  -7   2  12         34.84         33.78         2.56 o                         
  -6   2  12         85.29         65.76         3.21 o                         
  -5   2  12        445.53        379.85         8.99 o                         
  -4   2  12         65.59         45.09         3.18 o                         
  -3   2  12       2563.12       2420.71        51.26 o                         
  -2   2  12        195.86        203.31         7.43 o                         
  -1   2  12          7.55          5.69         1.76 o                         
   0   2  12        123.39        104.89         3.93 o                         
   1   2  12          3.54          3.78         1.67 o                         
   2   2  12       1142.06       1014.18        20.73 o                         
   3   2  12        102.15         87.62         4.28 o                         
   4   2  12        627.26        579.56        15.36 o                         
   5   2  12        433.66        379.43        12.23 o                         
   6   2  12          8.93         14.47         2.19 o                         
   7   2  12        236.99        220.13         6.62 o                         
   8   2  12         33.20         31.76         2.99 o                         
   9   2  12        386.44        388.67        12.18 o                         
  10   2  12        368.30        366.85         9.85 o                         
  11   2  12         78.20         80.35         4.25 o                         
  12   2  12        176.52        190.62         7.26 o                         
  13   2  12         16.54         20.69         2.87 o                         
  14   2  12         78.32         90.31         4.48 o                         
 -15   3  12         18.63         17.18         2.59 o                         
 -14   3  12         30.25         27.63         3.28 o                         
 -13   3  12          1.70          1.68         2.31 o                         
 -12   3  12         52.83         44.52         4.19 o                         
 -11   3  12        388.21        410.56        11.83 o                         
 -10   3  12          0.09          2.64         2.17 o                         
  -9   3  12         57.79         67.00         3.68 o                         
  -8   3  12        517.67        505.38        14.47 o                         
  -7   3  12        799.40        790.34        22.19 o                         
  -6   3  12          0.14         -0.26         2.25 o                         
  -5   3  12        712.08        722.97        14.68 o                         
  -4   3  12        603.39        614.12        13.44 o                         
  -3   3  12        237.66        230.30         7.05 o                         
  -2   3  12          2.12         -2.39         3.04 o                         
  -1   3  12        136.56        132.11         5.31 o                         
   0   3  12        206.72        195.68         7.55 o                         
   1   3  12       1370.45       1415.99        28.87 o                         
   2   3  12          9.18          7.88         2.29 o                         
   3   3  12        515.06        491.30        10.52 o                         
   4   3  12        956.24        942.78        22.28 o                         
   5   3  12        240.06        222.24         7.33 o                         
   6   3  12         64.54         62.20         3.91 o                         
   7   3  12          3.37         -0.73         2.31 o                         
   8   3  12         93.68         84.91         5.06 o                         
   9   3  12         13.38          9.72         1.88 o                         
  10   3  12         71.94         74.61         4.44 o                         
  11   3  12         68.55         59.26         4.51 o                         
  12   3  12         77.24         80.87         4.80 o                         
 -11   4  12        109.95         87.59         5.88 o                         
 -10   4  12         16.07          9.66         1.78 o                         
  -9   4  12         40.33         39.85         2.62 o                         
  -8   4  12          0.78          0.11         2.03 o                         
  -7   4  12         28.12         21.76         3.34 o                         
  -6   4  12         88.85         94.04         5.22 o                         
  -5   4  12         60.27         70.84         6.03 o                         
  -4   4  12         77.34         71.27         4.58 o                         
  -3   4  12         43.45         45.96         4.05 o                         
  -2   4  12         10.05          6.65         2.54 o                         
  -1   4  12         24.64         18.41         2.91 o                         
   0   4  12        215.46        212.90         8.15 o                         
   1   4  12         33.27         36.60         3.38 o                         
   2   4  12         56.83         59.35         3.78 o                         
   3   4  12         10.52         12.41         2.06 o                         
   4   4  12          0.23          0.56         1.83 o                         
   5   4  12         40.42         39.78         3.08 o                         
   6   4  12         12.05         12.32         2.63 o                         
   7   4  12          6.46          7.33         1.98 o                         
   8   4  12        124.66         83.40         5.72 o                         
 -18   1  13          3.96          3.68         2.03 o                         
 -17   1  13       1078.03       1132.26        37.65 o                         
 -16   1  13       1652.42       1703.91        44.46 o                         
 -15   1  13          0.08         -0.35         2.17 o                         
 -14   1  13        362.54        372.26        11.75 o                         
 -13   1  13        343.33        343.39         8.78 o                         
 -12   1  13       1226.12       1229.43        21.68 o                         
 -11   1  13        170.11        160.56         5.07 o                         
 -10   1  13       1269.84       1188.12        22.26 o                         
  -9   1  13        586.47        591.34        11.53 o                         
  -8   1  13        544.17        593.94        11.75 o                         
  -7   1  13         20.42         19.02         1.98 o                         
  -6   1  13       1343.74       1315.20        26.39 o                         
  -5   1  13       1429.59       1442.10        36.53 o                         
  -4   1  13        280.34        280.62        12.08 o                         
  -3   1  13        860.35        847.43        24.92 o                         
  -2   1  13       2478.22       2571.38        62.26 o                         
  -1   1  13         97.23         90.34         8.50 o                         
   0   1  13       1448.48       1549.49        47.40 o                         
   1   1  13        522.06        481.96        20.89 o                         
   2   1  13       3461.84       3402.50        58.93 o                         
   3   1  13        306.15        244.57         6.22 o                         
   4   1  13         50.91         37.51         2.46 o                         
   5   1  13       2706.69       2683.10        49.65 o                         
   6   1  13        804.23        773.97        16.73 o                         
   7   1  13          5.68          1.84         2.58 o                         
   8   1  13        151.76        133.41         5.42 o                         
   9   1  13       3290.20       3246.14        52.02 o                         
  10   1  13        573.76        597.94        16.71 o                         
  11   1  13         51.91         50.88         3.43 o                         
  12   1  13         18.09         16.16         3.29 o                         
  13   1  13        660.85        729.71        32.80 o                         
  14   1  13        127.54        131.91         8.99 o                         
  15   1  13          1.34          2.36         1.92 o                         
 -17   2  13         27.43         18.57         1.97 o                         
 -16   2  13        997.49       1064.14        30.74 o                         
 -15   2  13        260.76        262.75         9.94 o                         
 -14   2  13         45.56         33.08         4.54 o                         
 -13   2  13         81.21         73.66         4.77 o                         
 -12   2  13        171.30        185.47         7.15 o                         
 -11   2  13          7.82          8.29         2.27 o                         
 -10   2  13        269.86        265.87         6.85 o                         
  -9   2  13        178.58        152.16         4.89 o                         
  -8   2  13        613.34        618.96        13.93 o                         
  -7   2  13         86.73         66.07         3.12 o                         
  -6   2  13       1258.01       1226.84        22.04 o                         
  -5   2  13        198.75        169.68         5.23 o                         
  -4   2  13        746.02        693.56        14.77 o                         
  -3   2  13         87.13         71.97         4.22 o                         
  -2   2  13        455.13        381.95        11.07 o                         
  -1   2  13        585.52        519.38        11.86 o                         
   0   2  13          5.24          5.38         1.63 o                         
   1   2  13         48.50         40.18         2.61 o                         
   2   2  13        136.70        108.02         4.38 o                         
   3   2  13         98.61         78.24         4.07 o                         
   4   2  13       1323.41       1228.20        34.52 o                         
   5   2  13        109.21        108.21         4.35 o                         
   6   2  13        242.04        222.14         8.93 o                         
   7   2  13        679.47        650.72        21.26 o                         
   8   2  13         42.71         39.78         4.27 o                         
   9   2  13        150.07        161.59         6.69 o                         
  10   2  13         67.02         56.10         3.82 o                         
  11   2  13        667.56        722.21        19.70 o                         
  12   2  13         34.91         33.33         3.58 o                         
  13   2  13          0.52          1.45         1.81 o                         
  14   2  13        557.99        488.53        14.41 o                         
 -14   3  13         18.62         18.21         3.22 o                         
 -13   3  13        297.50        272.21        12.87 o                         
 -12   3  13         20.09         18.86         3.70 o                         
 -11   3  13        306.75        333.64        12.63 o                         
 -10   3  13        525.58        558.21        14.59 o                         
  -9   3  13       1645.53       1687.83        34.76 o                         
  -8   3  13          6.90          5.07         2.79 o                         
  -7   3  13         83.13         80.16         5.01 o                         
  -6   3  13       1265.38       1275.63        24.08 o                         
  -5   3  13         19.59         13.81         2.29 o                         
  -4   3  13         79.41         96.14         4.52 o                         
  -3   3  13        225.94        221.52         7.53 o                         
  -2   3  13         20.13         13.32         4.68 o                         
  -1   3  13       2878.05       2883.60        55.19 o                         
   0   3  13         99.79         90.49         4.44 o                         
   1   3  13         10.04         12.11         2.48 o                         
   2   3  13         15.26         12.40         2.27 o                         
   3   3  13          6.92          6.22         2.19 o                         
   4   3  13          0.92          1.54         2.63 o                         
   5   3  13         40.39         35.32         3.69 o                         
   6   3  13        473.70        488.52        13.29 o                         
   7   3  13        174.06        173.40         7.30 o                         
   8   3  13         86.28        102.69         5.77 o                         
   9   3  13         37.06         34.21         3.46 o                         
  10   3  13         73.64         69.77         4.38 o                         
  11   3  13         53.97         48.59         3.63 o                         
 -10   4  13        100.82         81.44         5.92 o                         
  -9   4  13        508.82        433.51        23.49 o                         
  -8   4  13         49.61         54.75         7.38 o                         
  -7   4  13        814.52        812.38        34.01 o                         
  -6   4  13         52.46         59.76         4.68 o                         
  -5   4  13         28.42         30.93         3.40 o                         
  -4   4  13         20.80         14.55         2.80 o                         
  -3   4  13         49.52         50.61         5.25 o                         
  -2   4  13        274.12        266.74        11.31 o                         
  -1   4  13         51.81         36.47         4.18 o                         
   0   4  13        337.35        351.73        14.62 o                         
   1   4  13        283.45        269.20         9.83 o                         
   2   4  13        272.39        277.56        11.63 o                         
   3   4  13          0.08         -0.98         2.08 o                         
   4   4  13         16.71         15.63         2.52 o                         
   5   4  13        543.39        571.11        19.59 o                         
   6   4  13         20.44         20.35         2.80 o                         
   7   4  13        506.59        471.74        22.06 o                         
 -18   0  14        263.97        248.27        24.03 o                         
 -17   0  14         12.58         16.67         3.14 o                         
 -16   0  14        295.12        280.84        23.78 o                         
 -15   0  14        757.68        843.55        39.39 o                         
 -14   0  14          2.93         -1.03         6.84 o                         
 -13   0  14       1196.38       1299.76        53.54 o                         
 -12   0  14          5.60          9.16         2.92 o                         
 -11   0  14          7.43          4.84         3.57 o                         
 -10   0  14        433.97        503.25        21.48 o                         
  -9   0  14        695.49        724.17        35.10 o                         
  -8   0  14       5215.81       5461.20       150.35 o                         
  -7   0  14         98.61         76.06         6.84 o                         
  -6   0  14         78.06         60.97         6.11 o                         
  -5   0  14         66.35         45.68         7.03 o                         
  -4   0  14        637.50        621.24        30.51 o                         
  -3   0  14         78.08         72.24        12.81 o                         
  -2   0  14        881.36        884.76        39.25 o                         
  -1   0  14       8460.54       8745.48       261.60 o                         
   0   0  14        954.67        906.18        39.81 o                         
   1   0  14        956.68        956.38        41.18 o                         
   2   0  14         63.53         69.96         6.09 o                         
   3   0  14        101.60        114.19         6.87 o                         
   4   0  14       2739.95       2733.15        65.05 o                         
   5   0  14          0.76          0.82         2.40 o                         
   6   0  14       5813.09       5586.78       139.92 o                         
   7   0  14       1807.28       1658.87        46.86 o                         
   8   0  14         29.06         22.32         3.08 o                         
   9   0  14       1265.34       1270.47        32.05 o                         
  10   0  14        317.25        300.57        10.75 o                         
  11   0  14       2402.61       2437.17        68.47 o                         
  12   0  14          1.32          4.19         3.50 o                         
  13   0  14        472.79        471.36        20.75 o                         
  14   0  14        375.18        352.40        48.17 o                         
  15   0  14          0.36         -0.57         2.53 o                         
 -18   1  14         24.76         19.23         2.36 o                         
 -17   1  14        111.52         97.45         4.20 o                         
 -16   1  14        407.66        430.71        14.19 o                         
 -15   1  14        288.25        276.06         9.00 o                         
 -14   1  14        758.06        764.10        18.64 o                         
 -13   1  14        128.86        119.99         5.07 o                         
 -12   1  14         85.68         78.95         3.72 o                         
 -11   1  14         13.65          9.17         2.18 o                         
 -10   1  14        440.37        425.63        11.23 o                         
  -9   1  14        956.87        893.50        16.02 o                         
  -8   1  14         30.39         15.98         2.24 o                         
  -7   1  14        244.86        221.86         6.02 o                         
  -6   1  14         90.52         92.08         3.78 o                         
  -5   1  14       1975.27       1886.24        38.86 o                         
  -4   1  14       1437.99       1436.28        29.61 o                         
  -3   1  14         90.11         82.43         4.65 o                         
  -2   1  14        900.19        800.48        20.53 o                         
  -1   1  14        506.54        531.35        19.84 o                         
   0   1  14       1947.41       1904.32        36.99 o                         
   1   1  14         67.83         67.93         3.14 o                         
   2   1  14       1492.68       1472.34        24.14 o                         
   3   1  14        120.88        113.54         4.13 o                         
   4   1  14         28.28         17.19         2.03 o                         
   5   1  14        202.54        157.66         6.03 o                         
   6   1  14         68.60         59.14         3.54 o                         
   7   1  14       4159.97       4144.36        70.08 o                         
   8   1  14        148.80        128.82         5.55 o                         
   9   1  14          1.57          1.65         1.98 o                         
  10   1  14         56.11         52.72         3.56 o                         
  11   1  14         71.76         71.58         4.26 o                         
  12   1  14         98.65        102.40         6.16 o                         
  13   1  14        205.36        212.90         8.02 o                         
  14   1  14        450.88        423.01        13.23 o                         
 -16   2  14          1.47          3.17         2.33 o                         
 -15   2  14         13.42         10.87         3.84 o                         
 -14   2  14         47.37         34.54         3.34 o                         
 -13   2  14          3.93          3.93         2.20 o                         
 -12   2  14        463.93        482.68        13.17 o                         
 -11   2  14          4.37          8.53         2.33 o                         
 -10   2  14          3.55          3.29         2.02 o                         
  -9   2  14        192.85        216.62         5.90 o                         
  -8   2  14        390.84        361.90         8.48 o                         
  -7   2  14        458.70        439.04        11.33 o                         
  -6   2  14          0.77         -0.26         1.70 o                         
  -5   2  14        408.89        363.34         8.62 o                         
  -4   2  14        829.32        766.34        18.06 o                         
  -3   2  14        100.30         74.87         4.23 o                         
  -2   2  14        258.81        231.53         7.39 o                         
  -1   2  14        619.79        601.69        16.08 o                         
   0   2  14         29.14         24.75         2.14 o                         
   1   2  14        228.05        216.47         6.26 o                         
   2   2  14        838.60        744.27        26.63 o                         
   3   2  14        685.07        619.92        14.47 o                         
   4   2  14          1.64          1.59         2.67 o                         
   5   2  14        119.71        112.09         5.64 o                         
   6   2  14         17.94         16.19         2.70 o                         
   7   2  14          1.84          1.08         2.25 o                         
   8   2  14        177.26        175.63         9.62 o                         
   9   2  14         55.97         56.45         5.10 o                         
  10   2  14        566.06        624.30        19.38 o                         
  11   2  14         31.47         33.02         3.87 o                         
  12   2  14        113.95        113.09         8.52 o                         
  13   2  14         10.54          5.92         1.82 o                         
 -14   3  14        117.91        108.94        11.11 o                         
 -13   3  14          3.67          7.07         2.81 o                         
 -12   3  14          0.04         -3.10         3.10 o                         
 -11   3  14        389.81        428.18        16.30 o                         
 -10   3  14         78.02         84.19         4.59 o                         
  -9   3  14        257.56        223.24         7.67 o                         
  -8   3  14          7.19          5.66         2.65 o                         
  -7   3  14         79.12         85.71         4.85 o                         
  -6   3  14        249.26        241.19         8.73 o                         
  -5   3  14         40.74         36.68         2.96 o                         
  -4   3  14        552.05        572.03        13.81 o                         
  -3   3  14        301.75        319.97         9.79 o                         
  -2   3  14         31.57         25.31         3.49 o                         
  -1   3  14        619.32        618.06        15.43 o                         
   0   3  14        109.98        107.89         4.95 o                         
   1   3  14         46.57         40.90         3.13 o                         
   2   3  14         25.24         23.37         2.50 o                         
   3   3  14         42.71         38.93         3.03 o                         
   4   3  14        813.11        830.71        20.34 o                         
   5   3  14         58.11         62.07         4.10 o                         
   6   3  14         10.68          6.86         2.36 o                         
   7   3  14         92.70         87.96         5.39 o                         
   8   3  14         62.03         63.66         4.34 o                         
   9   3  14         93.39         98.81         4.59 o                         
  10   3  14         42.17         39.77         2.94 o                         
  11   3  14         32.38         26.99         3.12 o                         
 -10   4  14         17.09          9.07         2.80 o                         
  -9   4  14        109.34         94.26         6.28 o                         
  -8   4  14        182.57        164.47         9.08 o                         
  -7   4  14         95.89        104.81         6.96 o                         
  -6   4  14        278.57        259.38        10.07 o                         
  -5   4  14          6.07          5.60         2.27 o                         
  -4   4  14         39.45         43.08         3.46 o                         
  -3   4  14         31.50         26.06         3.04 o                         
  -2   4  14         38.72         36.16         3.16 o                         
  -1   4  14          2.05         -0.43         2.44 o                         
   0   4  14         39.84         41.40         3.44 o                         
   1   4  14          3.25          3.88         2.73 o                         
   2   4  14        253.31        238.81        10.98 o                         
   3   4  14         13.30         11.93         2.22 o                         
   4   4  14          1.01         -0.22         1.98 o                         
   5   4  14          0.28          2.17         1.70 o                         
   6   4  14         45.46         34.79         3.74 o                         
 -17   1  15         18.70         15.67         1.75 o                         
 -16   1  15        166.06        159.02         6.15 o                         
 -15   1  15        394.77        384.29        11.09 o                         
 -14   1  15          1.51         -0.18         2.25 o                         
 -13   1  15          0.12          2.28         2.14 o                         
 -12   1  15        553.21        520.92        11.08 o                         
 -11   1  15        501.56        458.42        14.86 o                         
 -10   1  15        103.50        111.73         5.32 o                         
  -9   1  15        224.87        198.71         5.69 o                         
  -8   1  15         26.94         28.48         2.38 o                         
  -7   1  15        632.11        609.01        12.62 o                         
  -6   1  15         19.87          9.43         2.53 o                         
  -5   1  15        828.52        779.54        15.89 o                         
  -4   1  15        774.71        685.94        15.01 o                         
  -3   1  15        172.12        157.87         5.63 o                         
  -2   1  15        655.86        587.66        12.71 o                         
  -1   1  15         99.58         81.75         4.33 o                         
   0   1  15       1270.61       1233.10        21.13 o                         
   1   1  15        531.67        480.54         9.56 o                         
   2   1  15         46.80         55.25         2.88 o                         
   3   1  15        438.04        413.50         8.95 o                         
   4   1  15          2.19         -0.11         1.80 o                         
   5   1  15         32.73         27.64         3.10 o                         
   6   1  15        500.71        455.37        12.80 o                         
   7   1  15         34.82         30.96         3.10 o                         
   8   1  15       2110.96       2094.31        41.22 o                         
   9   1  15         50.35         54.72         4.05 o                         
  10   1  15         22.47         17.96         2.66 o                         
  11   1  15        161.61        156.02         6.45 o                         
  12   1  15        266.57        261.31         9.31 o                         
  13   1  15        134.74        117.07         5.48 o                         
  14   1  15        184.53        147.24         6.44 o                         
 -16   2  15          0.18          1.73         3.09 o                         
 -15   2  15        228.35        238.28        15.16 o                         
 -14   2  15         31.80         31.14         2.95 o                         
 -13   2  15        661.21        640.59        19.03 o                         
 -12   2  15         63.92         60.98         4.54 o                         
 -11   2  15        403.18        389.74        11.14 o                         
 -10   2  15         17.55         13.02         2.63 o                         
  -9   2  15         31.91         22.54         2.22 o                         
  -8   2  15          6.06          5.02         2.12 o                         
  -7   2  15          0.82         -1.55         2.00 o                         
  -6   2  15       1107.07        992.51        21.24 o                         
  -5   2  15        359.54        337.84         8.64 o                         
  -4   2  15          2.00          5.10         2.07 o                         
  -3   2  15       1427.15       1366.81        32.32 o                         
  -2   2  15        195.36        150.54         7.55 o                         
  -1   2  15       2678.69       2600.69        58.30 o                         
   0   2  15        674.78        589.57        14.35 o                         
   1   2  15       1509.18       1388.88        37.63 o                         
   2   2  15       1438.16       1426.52        27.92 o                         
   3   2  15         48.55         44.69         4.93 o                         
   4   2  15        310.95        310.51        10.80 o                         
   5   2  15        167.97        170.63         6.25 o                         
   6   2  15        745.84        739.84        17.54 o                         
   7   2  15       1416.66       1522.17        38.73 o                         
   8   2  15         75.76         63.36         5.02 o                         
   9   2  15        836.95        857.41        27.71 o                         
  10   2  15         20.27         19.73         3.56 o                         
  11   2  15        414.57        435.74        14.94 o                         
  12   2  15          0.17         -0.27         1.68 o                         
  13   2  15          3.22          2.91         1.44 o                         
 -14   3  15         26.39         29.39         4.54 o                         
 -13   3  15          6.50          3.96         2.37 o                         
 -12   3  15         71.48         65.71         6.73 o                         
 -11   3  15          5.09          4.78         2.35 o                         
 -10   3  15        120.49        131.47         5.53 o                         
  -9   3  15         82.44         81.70         4.41 o                         
  -8   3  15        328.44        354.95        12.73 o                         
  -7   3  15         33.91         33.06         3.57 o                         
  -6   3  15        152.87        165.73         6.85 o                         
  -5   3  15        115.27        115.57         4.90 o                         
  -4   3  15         16.75         15.89         3.53 o                         
  -3   3  15         74.07         63.34         4.22 o                         
  -2   3  15        487.87        473.68        13.30 o                         
  -1   3  15        470.70        432.75        16.87 o                         
   0   3  15         67.15         58.73         4.01 o                         
   1   3  15        913.73        913.48        20.92 o                         
   2   3  15        158.81        159.25         5.67 o                         
   3   3  15          2.54          2.95         2.02 o                         
   4   3  15        805.89        844.44        18.21 o                         
   5   3  15          1.37          3.14         2.07 o                         
   6   3  15        650.10        712.29        19.46 o                         
   7   3  15        380.31        400.38        15.49 o                         
   8   3  15        296.66        297.57         9.28 o                         
   9   3  15          2.94          4.34         1.51 o                         
  10   3  15          7.01         11.29         1.79 o                         
  -9   4  15        498.62        446.66        17.54 o                         
  -8   4  15         51.33         55.76         4.31 o                         
  -7   4  15        606.81        634.70        19.31 o                         
  -6   4  15          4.95          4.90         1.98 o                         
  -5   4  15        281.64        283.35        10.62 o                         
  -4   4  15         67.72         72.01         4.38 o                         
  -3   4  15          3.96          3.45         2.20 o                         
  -2   4  15        946.49       1077.02        23.51 o                         
  -1   4  15          4.05          0.55         2.78 o                         
   0   4  15        179.42        182.69         6.17 o                         
   1   4  15        137.13        140.93         5.54 o                         
   2   4  15         18.33         20.55         2.94 o                         
   3   4  15        103.79        106.33         5.09 o                         
   4   4  15         97.37         98.95         5.28 o                         
   5   4  15        290.81        284.52        21.37 o                         
   6   4  15        165.18        120.12        10.19 o                         
 -18   0  16        243.11        199.53        15.55 o                         
 -17   0  16        261.49        223.70        30.90 o                         
 -16   0  16         86.06         74.94         6.39 o                         
 -15   0  16       1468.28       1447.12        47.74 o                         
 -14   0  16        112.04        127.67         7.84 o                         
 -13   0  16        583.34        531.26        21.92 o                         
 -12   0  16        295.37        249.52        12.34 o                         
 -11   0  16          1.65          3.60         3.66 o                         
 -10   0  16       1261.23       1208.25        44.39 o                         
  -9   0  16          5.48         -0.52         3.83 o                         
  -8   0  16       3623.07       3839.21       108.59 o                         
  -7   0  16        523.88        502.97        23.50 o                         
  -6   0  16        258.20        231.61        14.72 o                         
  -5   0  16        955.60        918.62        30.09 o                         
  -4   0  16        787.17        781.14        27.39 o                         
  -3   0  16       1370.41       1386.67        40.23 o                         
  -2   0  16        209.38        186.00         9.87 o                         
  -1   0  16       3959.99       3995.01       100.86 o                         
   0   0  16       1748.69       1790.39        60.62 o                         
   1   0  16        177.91        194.53        10.06 o                         
   2   0  16         14.92         10.93         2.41 o                         
   3   0  16        406.08        445.71        13.62 o                         
   4   0  16       1902.67       1919.09        44.95 o                         
   5   0  16       1314.77       1215.36        30.67 o                         
   6   0  16        452.27        446.40        14.33 o                         
   7   0  16        872.64        818.91        25.97 o                         
   8   0  16         98.35         98.10         5.36 o                         
   9   0  16         77.72         75.15         4.61 o                         
  10   0  16        449.74        480.06        19.60 o                         
  11   0  16       3329.55       3514.31       106.74 o                         
  12   0  16        619.27        654.59        26.78 o                         
  13   0  16          5.90          4.94         2.40 o                         
  14   0  16        114.92         98.99        12.33 o                         
 -17   1  16          3.72          1.76         1.36 o                         
 -16   1  16        140.06        145.71         5.94 o                         
 -15   1  16          3.92          3.20         2.50 o                         
 -14   1  16        347.61        339.77         9.84 o                         
 -13   1  16         29.42         22.69         2.55 o                         
 -12   1  16         27.88         25.62         2.61 o                         
 -11   1  16        370.51        340.93         8.51 o                         
 -10   1  16         48.36         45.89         2.99 o                         
  -9   1  16        137.82        139.40         4.72 o                         
  -8   1  16          3.34          1.98         1.96 o                         
  -7   1  16        197.29        187.26         5.82 o                         
  -6   1  16          3.48          4.69         1.92 o                         
  -5   1  16         75.81         76.33         3.77 o                         
  -4   1  16       1344.51       1354.12        26.80 o                         
  -3   1  16        929.64        926.89        19.22 o                         
  -2   1  16        433.68        420.97        10.28 o                         
  -1   1  16         30.74         23.79         2.48 o                         
   0   1  16        460.38        391.98         8.37 o                         
   1   1  16          4.50          2.80         1.58 o                         
   2   1  16        219.19        184.31         5.11 o                         
   3   1  16        297.08        255.53         6.42 o                         
   4   1  16       1316.40       1318.68        22.41 o                         
   5   1  16          4.01          4.59         2.44 o                         
   6   1  16         57.24         51.50         4.07 o                         
   7   1  16        168.71        161.42         7.75 o                         
   8   1  16         25.50         27.11         3.12 o                         
   9   1  16         91.55         88.71         4.60 o                         
  10   1  16        304.05        331.76         8.52 o                         
  11   1  16         36.28         36.60         2.86 o                         
  12   1  16          5.62          9.48         2.06 o                         
  13   1  16        402.12        354.78        14.05 o                         
 -16   2  16         39.06         31.45         3.47 o                         
 -15   2  16        177.91        141.41        18.26 o                         
 -14   2  16         62.48         65.12         4.51 o                         
 -13   2  16        215.44        220.80         9.29 o                         
 -12   2  16        575.76        549.31        17.18 o                         
 -11   2  16       1435.15       1369.13        34.12 o                         
 -10   2  16        174.32        162.22         7.09 o                         
  -9   2  16         63.86         54.63         3.66 o                         
  -8   2  16        503.34        485.90        11.73 o                         
  -7   2  16        824.45        799.57        17.08 o                         
  -6   2  16        443.83        426.71        11.75 o                         
  -5   2  16        196.49        195.68         6.39 o                         
  -4   2  16       1299.31       1265.72        25.74 o                         
  -3   2  16        638.60        627.05        16.99 o                         
  -2   2  16         10.12          5.93         2.14 o                         
  -1   2  16        104.33         93.16         5.43 o                         
   0   2  16        479.06        405.24        11.36 o                         
   1   2  16       1071.46       1077.44        22.74 o                         
   2   2  16         56.59         44.86         3.54 o                         
   3   2  16       1156.77       1156.89        25.42 o                         
   4   2  16         66.31         59.44         4.09 o                         
   5   2  16          0.22          0.54         2.58 o                         
   6   2  16         80.37         95.67         5.08 o                         
   7   2  16        450.15        500.57        15.76 o                         
   8   2  16        185.06        197.75         7.89 o                         
   9   2  16          0.62         -0.70         2.51 o                         
  10   2  16         85.74        101.06         6.07 o                         
  11   2  16        146.85        165.17         6.50 o                         
  12   2  16         13.44         12.28         1.43 o                         
 -13   3  16        100.37         92.52         6.53 o                         
 -12   3  16        136.60        134.87         6.73 o                         
 -11   3  16        275.20        277.35        11.68 o                         
 -10   3  16        548.60        523.28        17.13 o                         
  -9   3  16        171.28        164.25         6.00 o                         
  -8   3  16         88.42         79.71         4.92 o                         
  -7   3  16         17.23         14.21         2.95 o                         
  -6   3  16        228.91        219.29         9.97 o                         
  -5   3  16        361.13        367.30        11.27 o                         
  -4   3  16          6.39          4.54         2.40 o                         
  -3   3  16          2.83         -0.23         2.59 o                         
  -2   3  16        110.04        105.04         7.01 o                         
  -1   3  16        301.93        318.18         9.42 o                         
   0   3  16         30.19         25.93         2.88 o                         
   1   3  16          1.83          1.16         2.00 o                         
   2   3  16        335.02        369.70         9.90 o                         
   3   3  16        337.87        360.16         9.17 o                         
   4   3  16          3.56          1.54         2.10 o                         
   5   3  16        420.90        480.08        16.18 o                         
   6   3  16        228.44        261.59         9.70 o                         
   7   3  16         10.59         11.33         2.11 o                         
   8   3  16          0.14          1.13         1.81 o                         
   9   3  16        164.06        165.68         5.53 o                         
  10   3  16        205.81        184.97         9.93 o                         
  -8   4  16         24.49         18.59         2.07 o                         
  -7   4  16          5.71          5.11         1.99 o                         
  -6   4  16         24.95         20.44         2.10 o                         
  -5   4  16          0.70          0.15         1.50 o                         
  -4   4  16          2.24          1.86         1.88 o                         
  -3   4  16          6.80          5.96         1.95 o                         
  -2   4  16          6.00          7.14         2.65 o                         
  -1   4  16         42.39         40.89         3.37 o                         
   0   4  16         68.73         66.13         5.44 o                         
   1   4  16          0.49          0.55         1.80 o                         
   2   4  16         31.14         26.42         2.30 o                         
   3   4  16        105.42         85.39         5.35 o                         
   4   4  16        166.53        154.81        13.21 o                         
   5   4  16          7.99         12.12         3.11 o                         
 -17   1  17         10.08          8.30         1.61 o                         
 -16   1  17         49.21         42.05         3.67 o                         
 -15   1  17          3.65         -1.14         2.34 o                         
 -14   1  17        275.54        272.61         8.78 o                         
 -13   1  17        405.67        394.47        10.05 o                         
 -12   1  17         39.32         33.13         3.19 o                         
 -11   1  17          3.02          7.20         2.07 o                         
 -10   1  17        642.44        601.37        13.30 o                         
  -9   1  17        219.81        214.69         6.28 o                         
  -8   1  17        261.86        227.05         6.75 o                         
  -7   1  17         36.31         25.88         2.67 o                         
  -6   1  17       3168.36       3159.57        60.21 o                         
  -5   1  17        121.23        115.26         4.78 o                         
  -4   1  17        199.46        196.51         6.54 o                         
  -3   1  17        256.80        247.46         7.64 o                         
  -2   1  17         74.88         55.69         3.40 o                         
  -1   1  17        378.31        340.58         8.80 o                         
   0   1  17         16.81          8.96         1.61 o                         
   1   1  17       1221.45       1195.45        20.67 o                         
   2   1  17        999.39        907.41        16.14 o                         
   3   1  17        546.54        540.04        10.77 o                         
   4   1  17        179.82        162.10         7.20 o                         
   5   1  17        132.04        139.14         6.13 o                         
   6   1  17         10.98         14.05         2.75 o                         
   7   1  17         42.31         43.05         3.31 o                         
   8   1  17        494.33        540.73        13.15 o                         
   9   1  17        810.30        878.40        19.87 o                         
  10   1  17          0.18         -0.68         1.59 o                         
  11   1  17        108.40        111.93         4.47 o                         
  12   1  17          2.15          2.80         1.60 o                         
  13   1  17        577.79        507.69        23.72 o                         
 -15   2  17         41.38         50.89         5.20 o                         
 -14   2  17        165.08        154.87         7.74 o                         
 -13   2  17        185.38        190.59        10.57 o                         
 -12   2  17        429.33        440.30        13.01 o                         
 -11   2  17         62.45         56.22         3.73 o                         
 -10   2  17        116.07        117.53         5.75 o                         
  -9   2  17        605.09        583.86        16.00 o                         
  -8   2  17       1586.60       1607.25        33.98 o                         
  -7   2  17         53.83         51.23         3.28 o                         
  -6   2  17          0.58         -1.47         1.96 o                         
  -5   2  17        245.45        247.82         8.34 o                         
  -4   2  17        803.09        780.60        20.52 o                         
  -3   2  17       1738.40       1676.18        35.01 o                         
  -2   2  17        238.01        232.47        10.58 o                         
  -1   2  17        809.64        765.07        18.16 o                         
   0   2  17        810.20        798.40        19.67 o                         
   1   2  17         28.80         22.12         2.89 o                         
   2   2  17        995.94       1035.80        24.36 o                         
   3   2  17          5.50          3.13         2.58 o                         
   4   2  17        910.74        938.88        21.91 o                         
   5   2  17        535.85        544.21        14.09 o                         
   6   2  17         48.02         44.31         3.62 o                         
   7   2  17        162.08        196.39         7.77 o                         
   8   2  17          0.78          2.71         2.47 o                         
   9   2  17        465.82        550.87        14.65 o                         
  10   2  17         59.46         56.51         3.89 o                         
  11   2  17          0.16          0.49         1.83 o                         
 -13   3  17          0.32         -0.52         2.47 o                         
 -12   3  17        252.06        236.35        10.43 o                         
 -11   3  17          5.70          6.73         2.87 o                         
 -10   3  17         34.96         44.68         3.24 o                         
  -9   3  17        226.95        251.57         7.61 o                         
  -8   3  17        627.08        670.03        17.73 o                         
  -7   3  17         35.20         33.77         3.57 o                         
  -6   3  17        125.54        121.49         5.27 o                         
  -5   3  17        368.78        375.37        12.94 o                         
  -4   3  17        168.35        161.69         6.12 o                         
  -3   3  17        969.47        998.23        21.01 o                         
  -2   3  17        595.15        607.02        14.14 o                         
  -1   3  17         52.02         43.78         5.29 o                         
   0   3  17        619.35        638.71        15.25 o                         
   1   3  17        387.29        388.19        13.23 o                         
   2   3  17          1.94          2.70         1.90 o                         
   3   3  17        307.89        322.78         8.96 o                         
   4   3  17         42.15         52.45         3.30 o                         
   5   3  17       1375.30       1514.78        31.91 o                         
   6   3  17          3.10          6.55         2.08 o                         
   7   3  17         21.36         25.60         2.71 o                         
   8   3  17         11.74          7.17         1.74 o                         
   9   3  17          0.36          0.32         1.13 o                         
  -7   4  17         33.98         17.96         4.29 o                         
  -6   4  17        123.13        118.76         5.59 o                         
  -5   4  17         11.60          6.45         1.76 o                         
  -4   4  17        547.36        511.85        15.55 o                         
  -3   4  17        243.58        228.85         7.95 o                         
  -2   4  17        313.34        296.20        12.88 o                         
  -1   4  17        280.24        251.06        17.04 o                         
   0   4  17         46.89         43.59         3.11 o                         
   1   4  17          0.56          2.28         2.26 o                         
   2   4  17         14.02         10.90         2.12 o                         
   3   4  17        105.09        109.93         5.05 o                         
 -17   0  18        975.15        877.03        39.32 o                         
 -16   0  18        148.58        157.94         7.68 o                         
 -15   0  18        210.71        207.67        12.41 o                         
 -14   0  18         13.44         10.36         3.37 o                         
 -13   0  18         98.74         79.46         6.98 o                         
 -12   0  18        822.57        864.31        31.95 o                         
 -11   0  18          6.68         -0.53         3.36 o                         
 -10   0  18       1717.69       1684.95        48.81 o                         
  -9   0  18        257.65        278.57        17.55 o                         
  -8   0  18        245.07        247.21        14.54 o                         
  -7   0  18          1.91          2.47         4.25 o                         
  -6   0  18         57.63         59.57         7.27 o                         
  -5   0  18        127.42        119.22         8.64 o                         
  -4   0  18       5396.45       5627.31       141.58 o                         
  -3   0  18       7440.40       7656.30       190.02 o                         
  -2   0  18       2345.15       2324.72        69.18 o                         
  -1   0  18         25.65         14.86         5.64 o                         
   0   0  18          0.47          1.86         3.04 o                         
   1   0  18        532.12        523.41        18.97 o                         
   2   0  18         65.45         67.01         5.15 o                         
   3   0  18        771.94        702.53        19.61 o                         
   4   0  18          5.17          4.82         2.47 o                         
   5   0  18       2337.20       2236.86        51.93 o                         
   6   0  18        138.79        110.08         5.68 o                         
   7   0  18          2.72          2.40         2.41 o                         
   8   0  18        594.57        612.05        21.17 o                         
   9   0  18        252.32        240.47        12.12 o                         
  10   0  18        292.92        288.63        11.50 o                         
  11   0  18         55.24         50.20         4.75 o                         
  12   0  18       1426.74       1487.39        64.96 o                         
  13   0  18         22.50         19.16         3.90 o                         
 -16   1  18         44.19         39.60         4.30 o                         
 -15   1  18          0.17          0.79         1.77 o                         
 -14   1  18         40.00         39.05         3.67 o                         
 -13   1  18          1.28         -2.22         2.22 o                         
 -12   1  18          5.17         -0.41         2.32 o                         
 -11   1  18       1050.02       1012.80        21.21 o                         
 -10   1  18         18.29         15.28         2.69 o                         
  -9   1  18        894.50        843.54        16.49 o                         
  -8   1  18        210.47        184.30         6.26 o                         
  -7   1  18       1607.60       1572.20        29.28 o                         
  -6   1  18        702.88        703.98        16.78 o                         
  -5   1  18        171.98        161.02         5.57 o                         
  -4   1  18       1585.43       1590.63        31.24 o                         
  -3   1  18       2289.89       2262.75        47.20 o                         
  -2   1  18        438.13        413.17        10.72 o                         
  -1   1  18       2428.47       2391.70        43.09 o                         
   0   1  18         25.47         16.19         2.02 o                         
   1   1  18          0.49         -1.03         1.62 o                         
   2   1  18        744.11        667.77        12.58 o                         
   3   1  18        291.85        264.05         6.91 o                         
   4   1  18       1227.97       1194.20        22.31 o                         
   5   1  18         16.79         22.82         2.61 o                         
   6   1  18        153.04        140.49         5.62 o                         
   7   1  18          6.86         -0.51         2.24 o                         
   8   1  18         10.11          8.06         2.20 o                         
   9   1  18        597.46        624.27        14.11 o                         
  10   1  18          4.35          1.67         1.81 o                         
  11   1  18        569.53        601.31        14.55 o                         
  12   1  18        274.62        279.44         9.92 o                         
 -15   2  18        123.47        111.77         7.45 o                         
 -14   2  18         33.94         28.17         3.44 o                         
 -13   2  18        103.09        107.38         5.06 o                         
 -12   2  18         18.07         16.14         2.40 o                         
 -11   2  18          0.76         -1.23         1.95 o                         
 -10   2  18        145.42        125.65         5.81 o                         
  -9   2  18        177.73        190.55         7.53 o                         
  -8   2  18        308.38        287.32         8.69 o                         
  -7   2  18         33.12         32.62         3.79 o                         
  -6   2  18       1174.59       1198.00        29.49 o                         
  -5   2  18          2.33         -1.18         2.20 o                         
  -4   2  18         50.74         41.64         3.13 o                         
  -3   2  18          7.73          5.15         2.41 o                         
  -2   2  18          0.56          1.26         2.07 o                         
  -1   2  18        237.29        213.71         7.93 o                         
   0   2  18        118.41        110.60         5.04 o                         
   1   2  18        487.59        462.42        12.27 o                         
   2   2  18        744.38        817.40        21.49 o                         
   3   2  18         34.24         53.16         4.03 o                         
   4   2  18        257.21        264.22         8.57 o                         
   5   2  18         54.77         66.73         4.07 o                         
   6   2  18        475.51        552.93        15.51 o                         
   7   2  18        269.04        291.59         9.69 o                         
   8   2  18        408.62        471.87        12.38 o                         
   9   2  18          1.59         -1.02         1.74 o                         
  10   2  18         18.83         19.46         2.10 o                         
  11   2  18        274.83        273.42        11.55 o                         
 -12   3  18          1.43          0.25         1.79 o                         
 -11   3  18        178.93        189.88         8.16 o                         
 -10   3  18        143.31        132.63         5.24 o                         
  -9   3  18          0.08         -1.80         1.88 o                         
  -8   3  18        234.10        248.93         8.65 o                         
  -7   3  18        399.77        449.14        15.76 o                         
  -6   3  18        284.75        278.58         9.01 o                         
  -5   3  18        468.60        486.73        12.93 o                         
  -4   3  18        426.93        456.23        12.35 o                         
  -3   3  18        118.28        124.36         5.98 o                         
  -2   3  18         49.78         50.17         4.32 o                         
  -1   3  18        331.33        335.88        15.97 o                         
   0   3  18        349.47        375.70        11.38 o                         
   1   3  18        154.70        175.16         8.88 o                         
   2   3  18         98.87        101.43         5.36 o                         
   3   3  18        166.83        190.45         6.75 o                         
   4   3  18        685.40        741.99        18.29 o                         
   5   3  18        260.99        279.92         8.38 o                         
   6   3  18         93.96        112.59         4.44 o                         
   7   3  18        318.61        300.80        11.50 o                         
   8   3  18         37.82         41.62         7.23 o                         
  -6   4  18         69.58         48.07        10.94 o                         
  -5   4  18          3.75          2.64         1.70 o                         
  -4   4  18         23.65         11.20         2.35 o                         
  -3   4  18        207.64        194.04         9.01 o                         
  -2   4  18          0.07          0.50         1.75 o                         
  -1   4  18         23.25         21.50         3.94 o                         
   0   4  18          7.66          4.60         1.92 o                         
   1   4  18         56.33         48.39         4.53 o                         
   2   4  18         68.95         61.82         4.84 o                         
 -16   1  19        189.80        183.19         9.60 o                         
 -15   1  19        453.59        476.69        16.29 o                         
 -14   1  19        347.42        309.23        10.56 o                         
 -13   1  19        579.15        580.36        16.37 o                         
 -12   1  19        127.60        120.86         5.51 o                         
 -11   1  19         32.37         17.92         2.80 o                         
 -10   1  19         42.58         39.19         3.49 o                         
  -9   1  19        361.43        339.53         9.35 o                         
  -8   1  19        179.87        170.26         8.07 o                         
  -7   1  19         26.06         23.80         2.84 o                         
  -6   1  19       2478.35       2472.23        44.57 o                         
  -5   1  19        830.73        818.26        17.46 o                         
  -4   1  19        229.45        224.01         8.73 o                         
  -3   1  19        873.29        856.59        19.19 o                         
  -2   1  19          1.15         -2.67         2.90 o                         
  -1   1  19       2221.04       2275.04        39.11 o                         
   0   1  19         14.41         13.89         2.26 o                         
   1   1  19        623.70        605.16        11.59 o                         
   2   1  19        478.53        469.86         9.53 o                         
   3   1  19        310.06        247.07         6.39 o                         
   4   1  19         40.34         37.15         2.67 o                         
   5   1  19        117.53        100.76         4.84 o                         
   6   1  19        442.46        451.94        11.47 o                         
   7   1  19        308.51        311.54         8.36 o                         
   8   1  19         99.19        107.37         4.37 o                         
   9   1  19        483.04        521.23        11.30 o                         
  10   1  19          1.79          2.72         1.61 o                         
  11   1  19          2.82          0.87         1.21 o                         
  12   1  19         26.46         30.47         3.27 o                         
 -15   2  19        158.98        137.76        11.60 o                         
 -14   2  19        303.13        287.39        15.05 o                         
 -13   2  19          9.00          9.02         1.84 o                         
 -12   2  19        178.24        166.61         6.67 o                         
 -11   2  19          4.00          2.29         1.77 o                         
 -10   2  19         60.97         52.76         5.40 o                         
  -9   2  19        532.20        523.72        14.42 o                         
  -8   2  19          6.18          3.34         2.34 o                         
  -7   2  19       1074.50       1097.08        29.40 o                         
  -6   2  19        406.54        400.90        12.91 o                         
  -5   2  19        264.55        259.32        13.98 o                         
  -4   2  19         28.72         32.13         3.88 o                         
  -3   2  19        246.07        246.76         8.46 o                         
  -2   2  19        366.72        344.48        13.63 o                         
  -1   2  19         31.01         24.48         4.59 o                         
   0   2  19         29.33         44.01         4.04 o                         
   1   2  19        993.19        990.82        23.25 o                         
   2   2  19         49.61         59.53         4.12 o                         
   3   2  19          6.99          4.65         2.41 o                         
   4   2  19         19.66         18.65         2.74 o                         
   5   2  19        919.75       1009.86        22.32 o                         
   6   2  19        413.14        466.27        12.45 o                         
   7   2  19        199.39        203.10         6.81 o                         
   8   2  19        239.39        296.79         9.28 o                         
   9   2  19        127.62        146.11         5.11 o                         
  10   2  19          8.46         10.59         1.71 o                         
 -12   3  19        339.56        261.50        18.48 o                         
 -11   3  19         60.64         50.87         3.69 o                         
 -10   3  19        575.61        578.22        17.48 o                         
  -9   3  19        251.53        257.11         8.03 o                         
  -8   3  19          0.31         -0.53         1.94 o                         
  -7   3  19          5.26          2.47         2.17 o                         
  -6   3  19        323.44        321.36         9.56 o                         
  -5   3  19         42.40         58.48         4.28 o                         
  -4   3  19        191.80        196.50         6.70 o                         
  -3   3  19          2.47          0.86         2.15 o                         
  -2   3  19        470.95        495.05        12.79 o                         
  -1   3  19         40.78         35.35         4.34 o                         
   0   3  19         71.15         77.32         5.02 o                         
   1   3  19         18.04         22.03         3.46 o                         
   2   3  19         12.27          8.37         2.97 o                         
   3   3  19         10.88         11.32         2.31 o                         
   4   3  19         83.01         85.10         4.38 o                         
   5   3  19        280.80        301.90        13.50 o                         
   6   3  19        228.00        223.02         8.08 o                         
   7   3  19          7.48          6.49         1.69 o                         
  -4   4  19        149.47         62.58         6.70 o                         
  -3   4  19        443.54        332.61        22.83 o                         
  -2   4  19          0.03         -0.99         2.30 o                         
  -1   4  19         91.57         61.23         5.62 o                         
 -16   0  20        321.19        294.19        41.65 o                         
 -15   0  20          3.44         -2.01         2.01 o                         
 -14   0  20        326.58        366.84        14.93 o                         
 -13   0  20       1044.34        982.28        30.28 o                         
 -12   0  20       1905.05       1931.24        62.38 o                         
 -11   0  20       1629.10       1856.41        63.95 o                         
 -10   0  20         28.64         35.97         5.64 o                         
  -9   0  20       1100.97       1086.58        37.83 o                         
  -8   0  20        173.33        180.60        10.71 o                         
  -7   0  20        220.57        223.85        12.14 o                         
  -6   0  20       1640.07       1809.79        57.34 o                         
  -5   0  20       1604.12       1749.30        55.29 o                         
  -4   0  20       4078.84       4305.11       119.58 o                         
  -3   0  20        597.81        653.20        25.17 o                         
  -2   0  20          4.39         -2.52         4.66 o                         
  -1   0  20        714.98        694.05        27.10 o                         
   0   0  20         21.04         12.15         4.79 o                         
   1   0  20        985.99       1005.17        30.93 o                         
   2   0  20         21.19         26.10         4.10 o                         
   3   0  20        723.95        847.68        23.05 o                         
   4   0  20          2.00          3.43         2.20 o                         
   5   0  20          7.30          1.95         2.69 o                         
   6   0  20          0.09         -0.35         2.64 o                         
   7   0  20         14.81         14.41         2.83 o                         
   8   0  20        728.20        807.39        21.50 o                         
   9   0  20          2.81          1.72         2.57 o                         
  10   0  20       1050.60       1076.60        34.76 o                         
  11   0  20       1049.84       1104.70        61.36 o                         
 -16   1  20         31.19         14.41         3.74 o                         
 -15   1  20         25.75         16.20         2.59 o                         
 -14   1  20        137.00        126.01         6.49 o                         
 -13   1  20        176.05        169.68         6.72 o                         
 -12   1  20        553.71        558.59        15.05 o                         
 -11   1  20         28.97         28.16         3.31 o                         
 -10   1  20        940.48        879.61        20.68 o                         
  -9   1  20        245.14        229.15         8.07 o                         
  -8   1  20        171.94        178.43         6.22 o                         
  -7   1  20        923.27        949.65        20.09 o                         
  -6   1  20        287.24        276.20         8.20 o                         
  -5   1  20        927.00        964.75        22.02 o                         
  -4   1  20        383.60        380.50        10.23 o                         
  -3   1  20         27.47         15.13         2.60 o                         
  -2   1  20         20.15         13.62         2.46 o                         
  -1   1  20        670.93        655.02        14.74 o                         
   0   1  20         32.50         29.91         2.81 o                         
   1   1  20         22.02         26.20         2.44 o                         
   2   1  20          5.19          6.78         1.96 o                         
   3   1  20         39.89         31.19         2.31 o                         
   4   1  20        187.99        213.12         6.70 o                         
   5   1  20        218.90        206.58         7.99 o                         
   6   1  20        122.80        119.86         5.18 o                         
   7   1  20         70.98         67.69         3.78 o                         
   8   1  20          7.50          2.87         1.89 o                         
   9   1  20        550.17        598.13        12.24 o                         
  10   1  20        472.46        484.24        12.96 o                         
  11   1  20        315.79        280.28        11.77 o                         
 -14   2  20          0.40          0.04         1.80 o                         
 -13   2  20         34.75         20.12         2.80 o                         
 -12   2  20        213.00        191.79         7.48 o                         
 -11   2  20          4.43          1.97         1.87 o                         
 -10   2  20        328.22        346.79        16.05 o                         
  -9   2  20         89.64         78.54         4.54 o                         
  -8   2  20        601.98        651.32        16.03 o                         
  -7   2  20        226.63        209.52         8.02 o                         
  -6   2  20        198.14        189.63         6.98 o                         
  -5   2  20        213.24        207.20         9.06 o                         
  -4   2  20         22.34         19.67         3.28 o                         
  -3   2  20         78.38         72.90         4.84 o                         
  -2   2  20         14.33         12.49         2.82 o                         
  -1   2  20        261.63        277.21        10.84 o                         
   0   2  20        101.52         85.72         5.94 o                         
   1   2  20          1.84          1.31         2.32 o                         
   2   2  20        160.62        188.94         6.59 o                         
   3   2  20        136.13        137.96         5.43 o                         
   4   2  20         56.08         65.94         3.85 o                         
   5   2  20         56.50         58.83         3.45 o                         
   6   2  20        455.57        531.72        14.06 o                         
   7   2  20        573.53        660.66        18.53 o                         
   8   2  20         38.22         39.90         2.71 o                         
   9   2  20         32.65         34.90         2.20 o                         
 -11   3  20          0.56          0.31         1.61 o                         
 -10   3  20        333.08        358.26        14.87 o                         
  -9   3  20         59.41         66.17         4.25 o                         
  -8   3  20          2.48          2.92         1.66 o                         
  -7   3  20         21.32         21.90         3.30 o                         
  -6   3  20         92.21         97.99         4.34 o                         
  -5   3  20         37.00         40.35         3.09 o                         
  -4   3  20          0.94          1.50         1.79 o                         
  -3   3  20         15.32         12.35         2.38 o                         
  -2   3  20        102.53        101.74         5.10 o                         
  -1   3  20         37.18         44.20         4.04 o                         
   0   3  20         41.43         47.75         3.69 o                         
   1   3  20         18.20         17.02         2.60 o                         
   2   3  20         88.62         80.02         4.97 o                         
   3   3  20         47.94         53.22         3.92 o                         
   4   3  20         23.58         28.17         3.49 o                         
   5   3  20         25.11         28.86         3.69 o                         
   6   3  20         10.03          7.66         2.49 o                         
 -15   1  21        286.69        252.35         9.42 o                         
 -14   1  21        156.33        158.79         7.38 o                         
 -13   1  21          8.35         14.28         2.07 o                         
 -12   1  21         84.52         76.15         4.56 o                         
 -11   1  21          2.25         -2.51         3.01 o                         
 -10   1  21        948.90        939.78        25.02 o                         
  -9   1  21         18.32         14.22         3.51 o                         
  -8   1  21        285.27        301.17        10.06 o                         
  -7   1  21         75.57         80.80         4.50 o                         
  -6   1  21        217.76        221.12         9.23 o                         
  -5   1  21        162.78        168.41         6.77 o                         
  -4   1  21          4.13          1.13         2.18 o                         
  -3   1  21         66.05         63.81         5.04 o                         
  -2   1  21        693.00        701.74        14.65 o                         
  -1   1  21        189.16        172.63         5.83 o                         
   0   1  21        615.01        633.24        13.76 o                         
   1   1  21         42.73         65.80         3.42 o                         
   2   1  21         49.85         37.91         2.92 o                         
   3   1  21         19.18         22.19         2.32 o                         
   4   1  21        167.60        188.49         7.14 o                         
   5   1  21        515.08        565.13        12.68 o                         
   6   1  21         97.56         93.21         4.02 o                         
   7   1  21        156.66        172.72         5.06 o                         
   8   1  21        373.19        385.52         9.19 o                         
   9   1  21         79.47         83.10         3.36 o                         
  10   1  21         23.89         26.56         3.02 o                         
 -13   2  21         32.81         25.19         4.93 o                         
 -12   2  21         19.61         20.53         1.89 o                         
 -11   2  21          2.24          0.98         1.63 o                         
 -10   2  21         61.44         59.71         3.93 o                         
  -9   2  21        237.30        254.71        10.46 o                         
  -8   2  21       1077.88       1071.49        27.23 o                         
  -7   2  21        803.29        813.06        20.22 o                         
  -6   2  21        344.47        361.70        11.89 o                         
  -5   2  21         65.82         66.99         5.99 o                         
  -4   2  21         21.70         16.95         4.15 o                         
  -3   2  21          2.56         -2.97         4.11 o                         
  -2   2  21       1181.66       1290.13        35.18 o                         
  -1   2  21        236.91        252.82        10.04 o                         
   0   2  21         89.21         90.15         6.19 o                         
   1   2  21        627.93        709.59        22.78 o                         
   2   2  21         18.72         14.43         2.62 o                         
   3   2  21         46.42         51.70         3.52 o                         
   4   2  21         41.48         49.59         3.12 o                         
   5   2  21         86.17        102.73         4.48 o                         
   6   2  21        703.58        785.55        18.78 o                         
   7   2  21          2.02          2.50         1.62 o                         
   8   2  21         41.80         43.33         3.27 o                         
 -10   3  21          0.32          2.84         1.41 o                         
  -9   3  21        410.38        400.79        13.99 o                         
  -8   3  21         65.69         64.86         6.21 o                         
  -7   3  21         82.69         89.69         5.68 o                         
  -6   3  21        192.43        205.38        16.38 o                         
  -5   3  21          5.59          5.84         1.73 o                         
  -4   3  21        583.81        644.35        19.67 o                         
  -3   3  21         66.48         63.99         6.55 o                         
  -2   3  21         97.18        116.47         5.11 o                         
  -1   3  21         19.10         18.00         2.79 o                         
   0   3  21          5.25          3.21         1.95 o                         
   1   3  21        704.05        737.83        20.99 o                         
   2   3  21         14.04         19.86         2.21 o                         
   3   3  21        467.06        520.12        17.99 o                         
   4   3  21        217.04        215.24        15.77 o                         
   5   3  21          1.11          1.13         1.43 o                         
 -15   0  22          3.43          3.82         2.33 o                         
 -14   0  22          6.95         10.16         3.75 o                         
 -13   0  22        185.54        218.46        10.11 o                         
 -12   0  22         37.41         40.88         4.51 o                         
 -11   0  22        550.69        599.85        26.45 o                         
 -10   0  22          4.10         10.54         5.19 o                         
  -9   0  22        591.60        671.28        25.87 o                         
  -8   0  22        104.17        110.65         8.46 o                         
  -7   0  22        402.68        450.69        36.12 o                         
  -6   0  22        473.95        506.74        22.68 o                         
  -5   0  22       3105.13       3298.52       106.59 o                         
  -4   0  22        302.69        302.43        13.90 o                         
  -3   0  22       1315.42       1344.47        38.46 o                         
  -2   0  22        188.88        187.60        10.18 o                         
  -1   0  22         20.63         21.55         4.40 o                         
   0   0  22         64.70         64.54         5.91 o                         
   1   0  22       2072.50       2273.51        72.61 o                         
   2   0  22         92.36        101.57         7.15 o                         
   3   0  22       2751.11       2933.45        91.79 o                         
   4   0  22         57.35         53.90         6.14 o                         
   5   0  22        103.18        114.95         7.71 o                         
   6   0  22        161.82        176.60         9.57 o                         
   7   0  22        315.82        329.58        13.92 o                         
   8   0  22        321.93        305.11        11.13 o                         
   9   0  22         20.62          1.82         5.50 o                         
  10   0  22        152.90        154.05        13.10 o                         
 -14   1  22        126.80        123.56         6.70 o                         
 -13   1  22         22.78         32.26         3.46 o                         
 -12   1  22        322.59        360.55        10.87 o                         
 -11   1  22          2.41         -2.62         2.62 o                         
 -10   1  22         54.00         53.07         8.22 o                         
  -9   1  22         29.31         25.51         2.86 o                         
  -8   1  22          0.66         -3.27         3.27 o                         
  -7   1  22         38.40         37.88         3.94 o                         
  -6   1  22          6.36          4.23         2.47 o                         
  -5   1  22        763.22        807.98        22.39 o                         
  -4   1  22          0.46         -3.39         3.39 o                         
  -3   1  22        336.94        360.39        12.66 o                         
  -2   1  22        507.86        500.94        15.00 o                         
  -1   1  22         18.34         17.96         3.04 o                         
   0   1  22        385.91        368.96        11.14 o                         
   1   1  22         30.21         31.20         2.95 o                         
   2   1  22        438.73        444.12        11.18 o                         
   3   1  22        117.79        103.48         4.93 o                         
   4   1  22        318.29        320.70         8.96 o                         
   5   1  22          0.24          1.22         1.75 o                         
   6   1  22        187.13        193.79         5.85 o                         
   7   1  22        215.80        220.03         6.11 o                         
   8   1  22        137.72        131.51         5.62 o                         
   9   1  22        248.14        206.26         6.65 o                         
 -13   2  22          2.76          0.98         2.04 o                         
 -12   2  22          3.19          0.51         1.69 o                         
 -11   2  22          0.07          0.28         1.33 o                         
 -10   2  22        356.15        353.59        12.36 o                         
  -9   2  22        170.39        192.52         8.27 o                         
  -8   2  22         30.37         44.91         4.46 o                         
  -7   2  22        560.64        594.65        16.36 o                         
  -6   2  22          0.09         -0.08         2.47 o                         
  -5   2  22         28.42         24.95         6.01 o                         
  -4   2  22         15.57         14.25         4.02 o                         
  -3   2  22        269.41        288.58        20.55 o                         
  -2   2  22        162.28        168.13         8.62 o                         
  -1   2  22         95.01         95.26         5.25 o                         
   0   2  22         68.07         74.61         4.52 o                         
   1   2  22          2.35          1.04         2.50 o                         
   2   2  22         71.27         86.44         5.19 o                         
   3   2  22        129.82        143.11         5.41 o                         
   4   2  22         64.63         74.75         3.93 o                         
   5   2  22        260.49        288.61         9.56 o                         
   6   2  22        110.90        133.33         7.60 o                         
   7   2  22        116.33        109.22         4.83 o                         
  -9   3  22        147.88        124.56         7.29 o                         
  -8   3  22        172.72        168.41         9.21 o                         
  -7   3  22         21.70         18.95         2.09 o                         
  -6   3  22         45.14         58.89         6.11 o                         
  -5   3  22        194.84        183.61        10.82 o                         
  -4   3  22         17.26         14.20         2.22 o                         
  -3   3  22          7.38          5.89         1.64 o                         
  -2   3  22          9.74          5.93         2.29 o                         
  -1   3  22        434.55        464.54        14.18 o                         
   0   3  22        217.48        233.45        11.02 o                         
   1   3  22          5.04          3.06         1.95 o                         
   2   3  22          8.54          6.32         1.77 o                         
   3   3  22        612.69        592.26        40.65 o                         
   4   3  22        196.26        204.13        15.48 o                         
 -14   1  23        270.18        220.44         9.51 o                         
 -13   1  23        273.68        280.11        10.81 o                         
 -12   1  23        140.86        145.60         7.78 o                         
 -11   1  23          0.96         -2.69         2.69 o                         
 -10   1  23        291.66        331.24        10.64 o                         
  -9   1  23        806.24        827.65        30.92 o                         
  -8   1  23        100.06        101.13         5.30 o                         
  -7   1  23         30.28         24.94         3.41 o                         
  -6   1  23        627.29        686.56        22.71 o                         
  -5   1  23        871.42        955.44        27.78 o                         
  -4   1  23        403.86        411.72        25.51 o                         
  -3   1  23        670.46        702.05        21.74 o                         
  -2   1  23         54.72         49.08         5.34 o                         
  -1   1  23        485.38        480.41        13.08 o                         
   0   1  23        117.21        128.77         6.75 o                         
   1   1  23         70.06         69.58         3.84 o                         
   2   1  23        135.19        133.90         6.34 o                         
   3   1  23        576.79        593.43        15.86 o                         
   4   1  23         27.79         29.62         2.70 o                         
   5   1  23        755.40        803.17        16.64 o                         
   6   1  23          1.01         -0.12         1.99 o                         
   7   1  23          2.06          2.49         1.81 o                         
   8   1  23        159.69        156.96        12.37 o                         
 -12   2  23          8.32          3.09         1.49 o                         
 -11   2  23         56.19         63.50         3.72 o                         
 -10   2  23         32.72         32.97         2.58 o                         
  -9   2  23          6.96          5.29         1.83 o                         
  -8   2  23        115.38        119.48         6.80 o                         
  -7   2  23        137.59        134.67         6.67 o                         
  -6   2  23         37.93         42.01         3.23 o                         
  -5   2  23         41.88         43.30         4.03 o                         
  -4   2  23        128.98        138.28         7.52 o                         
  -3   2  23        159.39        170.80        13.05 o                         
  -2   2  23          0.51         -0.28         3.34 o                         
  -1   2  23        446.90        496.48        15.52 o                         
   0   2  23        479.98        496.19        15.83 o                         
   1   2  23        148.48        137.90         6.81 o                         
   2   2  23         21.50         16.65         2.32 o                         
   3   2  23         45.31         51.45         3.26 o                         
   4   2  23        238.51        241.38         7.30 o                         
   5   2  23         32.17         33.12         2.68 o                         
   6   2  23        137.87        146.81         7.58 o                         
  -7   3  23          0.61          0.72         1.39 o                         
  -6   3  23         14.31         15.60         1.91 o                         
  -5   3  23          6.03          7.18         2.66 o                         
  -4   3  23        292.71        319.68        13.32 o                         
  -3   3  23          0.14         -0.72         1.44 o                         
  -2   3  23          0.98         -0.12         1.62 o                         
  -1   3  23        218.82        247.48         9.65 o                         
   0   3  23         34.98         43.81         4.50 o                         
   1   3  23         63.47         56.16         4.72 o                         
   2   3  23        165.78        124.13        11.01 o                         
 -13   0  24        982.04       1026.03        37.53 o                         
 -12   0  24        329.68        315.47        14.46 o                         
 -11   0  24        198.11        233.39        12.42 o                         
 -10   0  24         13.95         17.79         3.52 o                         
  -9   0  24         17.16         18.02         4.61 o                         
  -8   0  24       1482.08       1669.75        54.27 o                         
  -7   0  24       1249.52       1428.63        47.51 o                         
  -6   0  24        588.97        694.31        39.16 o                         
  -5   0  24        278.74        366.92        22.43 o                         
  -4   0  24         13.85          1.47         5.16 o                         
  -3   0  24          0.55         -0.75         3.56 o                         
  -2   0  24          6.65          2.01         3.86 o                         
  -1   0  24        814.18        911.66        29.18 o                         
   0   0  24        563.85        565.61        21.88 o                         
   1   0  24        102.11        140.78         8.86 o                         
   2   0  24        447.62        489.99        19.47 o                         
   3   0  24          2.81         -2.71         3.34 o                         
   4   0  24         66.62         67.53         7.11 o                         
   5   0  24        317.04        329.32        12.27 o                         
   6   0  24       1089.40       1236.55        50.30 o                         
   7   0  24       1172.59       1272.68        72.18 o                         
   8   0  24        309.29        302.99        32.61 o                         
 -13   1  24         20.73         22.13         2.07 o                         
 -12   1  24        426.65        412.84        14.70 o                         
 -11   1  24        169.31        197.13         7.26 o                         
 -10   1  24         50.51         62.63         4.40 o                         
  -9   1  24         98.46        108.39         6.03 o                         
  -8   1  24         15.37         15.85         2.72 o                         
  -7   1  24        610.36        633.68        21.19 o                         
  -6   1  24        437.54        497.64        17.71 o                         
  -5   1  24         76.61         74.29         4.57 o                         
  -4   1  24        438.73        461.17        15.52 o                         
  -3   1  24        171.24        164.08         9.04 o                         
  -2   1  24        315.15        338.69        10.68 o                         
  -1   1  24         12.84          9.64         2.33 o                         
   0   1  24        140.28        156.97         5.97 o                         
   1   1  24        806.26        808.99        23.58 o                         
   2   1  24        155.66        168.86         6.35 o                         
   3   1  24         32.64         21.09         2.52 o                         
   4   1  24        120.60        146.48         5.18 o                         
   5   1  24          4.48          2.92         1.84 o                         
   6   1  24        155.81        155.14         6.71 o                         
   7   1  24         95.46         89.54         6.47 o                         
 -11   2  24         36.96         33.91         4.89 o                         
 -10   2  24          5.84          7.73         1.99 o                         
  -9   2  24        382.24        360.49        14.24 o                         
  -8   2  24          6.09          8.77         2.47 o                         
  -7   2  24        103.01        104.64         7.44 o                         
  -6   2  24         25.98         29.13         2.50 o                         
  -5   2  24         57.97         55.62         5.37 o                         
  -4   2  24        337.56        341.87        17.30 o                         
  -3   2  24          0.10         -4.35         4.54 o                         
  -2   2  24        225.09        260.88        10.40 o                         
  -1   2  24        161.58        170.40        10.22 o                         
   0   2  24        205.43        226.06         8.48 o                         
   1   2  24        113.90        123.78         5.07 o                         
   2   2  24        205.90        219.12         7.65 o                         
   3   2  24        205.53        200.01         7.15 o                         
   4   2  24         38.67         37.85         2.65 o                         
   5   2  24        180.62        170.99         7.68 o                         
  -4   3  24        144.10        132.64        11.46 o                         
  -3   3  24         68.79         46.82        20.35 o                         
  -2   3  24          0.23         -0.60         1.38 o                         
  -1   3  24         60.88         47.20         3.25 o                         
 -12   1  25        161.59        150.98         7.32 o                         
 -11   1  25         53.86         59.81         3.98 o                         
 -10   1  25          8.06          5.19         2.40 o                         
  -9   1  25        368.39        403.03        12.64 o                         
  -8   1  25        195.55        199.33        13.87 o                         
  -7   1  25         99.50         95.16         5.15 o                         
  -6   1  25         37.15         43.81         4.20 o                         
  -5   1  25         38.88         36.97         3.66 o                         
  -4   1  25        458.95        499.13        18.73 o                         
  -3   1  25         40.81         33.21         5.00 o                         
  -2   1  25        231.21        232.23         8.75 o                         
  -1   1  25        107.55        103.46         4.65 o                         
   0   1  25         21.32         28.36         2.70 o                         
   1   1  25          0.98          2.00         2.35 o                         
   2   1  25          1.30         -1.14         2.29 o                         
   3   1  25        338.80        354.83         9.31 o                         
   4   1  25        115.36        128.03         5.40 o                         
   5   1  25         36.37         37.63         3.22 o                         
   6   1  25         67.11         49.01         4.26 o                         
  -9   2  25         73.13         63.53         5.23 o                         
  -8   2  25         22.83         19.26         2.32 o                         
  -7   2  25        325.49        330.45        18.42 o                         
  -6   2  25         15.91         10.30         1.90 o                         
  -5   2  25        123.83        126.30         5.33 o                         
  -4   2  25         12.06          8.64         3.14 o                         
  -3   2  25        559.45        613.65        19.22 o                         
  -2   2  25        240.21        273.19        11.62 o                         
  -1   2  25        334.17        340.72        13.54 o                         
   0   2  25        121.28        134.64         9.87 o                         
   1   2  25          6.96          6.47         1.74 o                         
   2   2  25        339.25        386.67        16.77 o                         
   3   2  25          1.19         -0.01         1.40 o                         
   4   2  25        487.20        432.59        29.13 o                         
 -12   0  26        266.79        250.95        12.82 o                         
 -11   0  26         23.40         12.49         2.94 o                         
 -10   0  26        350.61        390.21        16.51 o                         
  -9   0  26          3.73          3.59         2.80 o                         
  -8   0  26        347.60        378.87        14.95 o                         
  -7   0  26       1264.00       1506.62        48.00 o                         
  -6   0  26         16.98         16.13         5.01 o                         
  -5   0  26        169.79        200.57        12.15 o                         
  -4   0  26         15.57         -6.47         6.47 o                         
  -3   0  26        711.83        782.77        32.27 o                         
  -2   0  26        709.28        769.19        36.40 o                         
  -1   0  26        612.80        705.55        32.62 o                         
   0   0  26        552.07        599.11        26.37 o                         
   1   0  26         48.34         49.89         5.50 o                         
   2   0  26        129.21        137.70         7.37 o                         
   3   0  26         35.44         41.71         6.21 o                         
   4   0  26         29.40         20.53         3.16 o                         
   5   0  26        837.85        740.16        66.90 o                         
   6   0  26          8.14          6.10         2.72 o                         
 -11   1  26          3.71          3.75         1.79 o                         
 -10   1  26        180.73        176.33         9.21 o                         
  -9   1  26          0.72          2.11         2.55 o                         
  -8   1  26         20.78         33.38         7.21 o                         
  -7   1  26        175.33        181.86         7.86 o                         
  -6   1  26         41.82         44.13         3.51 o                         
  -5   1  26        105.18        100.85         5.59 o                         
  -4   1  26         76.67         79.51         4.37 o                         
  -3   1  26         24.86         23.18         2.48 o                         
  -2   1  26          3.34          0.56         1.97 o                         
  -1   1  26        242.50        249.80        12.38 o                         
   0   1  26        193.56        209.30         8.60 o                         
   1   1  26        475.99        543.71        17.42 o                         
   2   1  26        135.80        138.44         6.43 o                         
   3   1  26         21.49         26.33         3.00 o                         
   4   1  26        551.02        563.44        20.95 o                         
   5   1  26         15.48         12.76         2.42 o                         
  -8   2  26         35.06         30.71         4.66 o                         
  -7   2  26        355.57        312.44        28.08 o                         
  -6   2  26          3.33          3.98         2.09 o                         
  -5   2  26          2.37          1.28         1.46 o                         
  -4   2  26        404.51        394.77        28.79 o                         
  -3   2  26        142.78        126.70         5.32 o                         
  -2   2  26          9.49          5.37         2.15 o                         
  -1   2  26         24.74         27.53         3.06 o                         
   0   2  26        149.39        163.98         7.02 o                         
   1   2  26        606.77        591.22        45.05 o                         
   2   2  26          5.79          9.36         3.33 o                         
  -9   1  27          0.00          1.29         2.99 o                         
  -8   1  27         50.34         53.85         6.50 o                         
  -7   1  27        228.12        250.98        11.73 o                         
  -6   1  27        174.85        206.10         8.99 o                         
  -5   1  27        242.20        283.84        13.32 o                         
  -4   1  27        257.51        298.78        15.75 o                         
  -3   1  27        155.66        153.40         9.32 o                         
  -2   1  27          0.21          2.04         2.67 o                         
  -1   1  27         34.75         29.92         3.27 o                         
   0   1  27          1.58         -1.85         1.85 o                         
   1   1  27        446.67        436.76        16.88 o                         
   2   1  27        150.07        126.35         9.28 o                         
   3   1  27         17.73         13.85         3.00 o                         
  -5   2  27        283.97        141.86        11.81 o                         
  -4   2  27         86.50         49.07         5.99 o                         
  -3   2  27        131.86         67.69         5.17 o                         
  -2   2  27          1.89         -0.80         1.62 o                         
  -1   2  27          0.14          1.98         2.16 o                         
  -9   0  28        800.01        789.97        49.87 o                         
  -8   0  28          1.03          6.63         3.69 o                         
  -7   0  28        173.61        180.83        15.72 o                         
  -6   0  28          0.32         -1.71         4.26 o                         
  -5   0  28         37.57         24.62         7.42 o                         
  -4   0  28         57.62         51.90         9.06 o                         
  -3   0  28          1.64         -7.11         7.11 o                         
  -2   0  28       2000.27       2714.83       165.14 o                         
  -1   0  28         20.68         22.46         6.77 o                         
   0   0  28        345.74        363.45        87.15 o                         
   1   0  28         34.15         38.23         4.24 o                         
   2   0  28         71.18         71.13         8.00 o                         
  -7   1  28          2.40          2.19         2.54 o                         
  -6   1  28         64.20         64.18         5.13 o                         
  -5   1  28        137.40         87.28        32.07 o                         
  -4   1  28          5.44         -2.43         4.53 o                         
  -3   1  28        262.86        264.72        19.91 o                         
  -2   1  28          0.52          0.97         2.46 o                         
  -1   1  28        679.01        645.53        54.32 o                         
   0   1  28         33.35         36.49         5.33 o                         
                                                                                
