# Supplementary material for: Crystal structures and Hirshfeld surface analyses of methyl 4-{2,2-di­chloro-1-[(E)-phenyl­diazen­yl]eth­enyl}benzoate, methyl 4-{2,2-di­chloro-1-[(E)-(4-methyl­phen­yl)diazen­yl]ethen­yl}benzoate and methyl 4-{2,2-di­chloro-1-[(E)-(3,4-di­methyl­phen­yl)diazen­yl]ethen­yl}benzoate
Source: Acta Crystallogr E Crystallogr Commun. 2024 Jan 26;80(Pt 2):184–90. doi: 10.1107/S2056989024000732 (PMC10848988; doi:10.1107/S2056989024000732)
Supplement: Supplementary file 3 [file e-80-00184-IIsup3.hkl]

data_II                                                                         
_shelx_title ' (II) in P2(1)/c'                                                 
_shelx_refln_list_code          4                                               
_shelx_F_calc_maximum      176.98                                               
_exptl_crystal_F_000       720.00                                               
_reflns_d_resolution_high  0.7881                                               
                                                                                
loop_                                                                           
 _space_group_symop_operation_xyz                                               
 'x, y, z'                                                                      
 '-x, y+1/2, -z+1/2'                                                            
 '-x, -y, -z'                                                                   
 'x, -y-1/2, z-1/2'                                                             
                                                                                
_cell_length_a    15.6177                                                       
_cell_length_b     8.4750                                                       
_cell_length_c    13.1037                                                       
_cell_angle_alpha  90.000                                                       
_cell_angle_beta  109.656                                                       
_cell_angle_gamma  90.000                                                       
                                                                                
_shelx_F_squared_multiplier     1.000                                           
                                                                                
loop_                                                                           
 _refln_index_h                                                                 
 _refln_index_k                                                                 
 _refln_index_l                                                                 
 _refln_F_squared_calc                                                          
 _refln_F_squared_meas                                                          
 _refln_F_squared_sigma                                                         
 _refln_observed_status                                                         
   1   0   0       6280.79       6316.34       175.79 o                         
   2   0   0       1834.25       1767.72        44.83 o                         
   3   0   0        354.87        336.41        11.99 o                         
   4   0   0      11300.02      11025.25       269.59 o                         
   5   0   0         59.47         39.89         4.00 o                         
   6   0   0       1910.62       2078.36        57.30 o                         
   7   0   0          0.07          0.04         1.57 o                         
   8   0   0        790.15        763.08        24.14 o                         
   9   0   0         53.57         40.10         5.81 o                         
  10   0   0         28.90         28.87         2.97 o                         
  11   0   0         19.30         15.15         2.34 o                         
  12   0   0          9.36          4.55         2.21 o                         
  13   0   0        148.41        150.40         7.56 o                         
  14   0   0        199.27        217.08        12.91 o                         
  15   0   0        152.38        155.11        11.48 o                         
  16   0   0        346.53        390.73        20.21 o                         
  17   0   0        308.53        347.63        22.49 o                         
  18   0   0         62.10         72.96         7.09 o                         
   1   1   0        214.51        198.69         7.23 o                         
   2   1   0      14184.95      13981.94       338.56 o                         
   3   1   0         87.96        103.23         4.24 o                         
   4   1   0       7311.06       7074.01       135.48 o                         
   5   1   0       6607.69       6466.59       114.79 o                         
   6   1   0       1690.05       1686.66        31.40 o                         
   7   1   0        104.49         64.38         3.93 o                         
   8   1   0       2332.27       2501.74        46.41 o                         
   9   1   0        336.54        321.60        10.99 o                         
  10   1   0         45.84         38.49         2.23 o                         
  11   1   0          2.18          2.99         1.04 o                         
  12   1   0          6.31          4.73         1.26 o                         
  13   1   0        167.76        161.42         5.26 o                         
  14   1   0        199.71        181.76         5.61 o                         
  15   1   0         54.28         55.17         3.85 o                         
  16   1   0        144.10        157.75         5.55 o                         
  17   1   0         85.84         82.01         4.22 o                         
  18   1   0        253.59        223.28         6.80 o                         
   0   2   0        501.41        435.05        17.54 o                         
   1   2   0        740.96        618.02        16.26 o                         
   2   2   0      19574.78      19249.40       568.86 o                         
   3   2   0      21807.19      21668.98       407.15 o                         
   4   2   0       1149.63       1073.07        27.27 o                         
   5   2   0        162.56        166.72         7.74 o                         
   6   2   0        239.93        184.17         6.33 o                         
   7   2   0        778.46        762.88        16.74 o                         
   8   2   0        779.36        747.40        16.09 o                         
   9   2   0        200.89        229.56         6.49 o                         
  10   2   0          1.32          4.29         1.04 o                         
  11   2   0        602.84        634.89        10.46 o                         
  12   2   0        951.64        974.69        15.55 o                         
  13   2   0        100.80         93.24         4.20 o                         
  14   2   0          1.95          0.54         1.78 o                         
  15   2   0         29.98         31.58         4.34 o                         
  16   2   0        122.00        133.69         5.04 o                         
  17   2   0         65.38         68.39         3.78 o                         
  18   2   0         27.12         20.62         3.10 o                         
   1   3   0       1336.17       1328.44        65.47 o                         
   2   3   0        138.02        109.34         8.74 o                         
   3   3   0        371.42        299.98         7.68 o                         
   4   3   0         37.83         30.59         2.94 o                         
   5   3   0        222.18        209.05         6.39 o                         
   6   3   0         71.53         63.99         3.38 o                         
   7   3   0         10.87          6.27         1.40 o                         
   8   3   0        314.59        316.51         8.46 o                         
   9   3   0        110.69        101.43         3.36 o                         
  10   3   0        637.83        622.83        10.30 o                         
  11   3   0        775.11        807.25        12.13 o                         
  12   3   0       2951.31       3041.71        36.04 o                         
  13   3   0        229.75        235.03         7.16 o                         
  14   3   0        129.07        135.85         5.44 o                         
  15   3   0        429.95        450.83        11.59 o                         
  16   3   0       1014.11       1074.20        21.46 o                         
  17   3   0         62.76         55.83         3.40 o                         
   0   4   0        136.91        138.88        15.38 o                         
   1   4   0         21.66         23.05         4.50 o                         
   2   4   0        282.02        261.86        15.54 o                         
   3   4   0        216.11        218.49        24.58 o                         
   4   4   0        341.87        313.19        15.32 o                         
   5   4   0       2064.75       2046.62        57.12 o                         
   6   4   0       1710.96       1724.67        40.87 o                         
   7   4   0       1179.71       1129.96        19.68 o                         
   8   4   0       5083.96       5016.63        63.99 o                         
   9   4   0       2826.60       2837.01        39.63 o                         
  10   4   0       2050.76       2061.47        28.64 o                         
  11   4   0          5.17          7.02         1.39 o                         
  12   4   0          8.51          6.90         1.58 o                         
  13   4   0         84.99         82.53         7.25 o                         
  14   4   0        147.31        160.58         8.20 o                         
  15   4   0         30.33         40.81         4.25 o                         
  16   4   0          2.44          0.37         2.15 o                         
  17   4   0         35.80         24.19         5.21 o                         
   1   5   0        412.41        367.58        17.33 o                         
   2   5   0       1386.53       1311.85        69.13 o                         
   3   5   0         70.82         49.55         6.38 o                         
   4   5   0       1511.65       1560.57        35.67 o                         
   5   5   0        305.24        328.29        11.86 o                         
   6   5   0          2.00          2.30         1.71 o                         
   7   5   0        330.44        317.42        11.48 o                         
   8   5   0        409.64        387.74        13.99 o                         
   9   5   0        594.30        595.69        16.02 o                         
  10   5   0       1513.86       1587.59        34.24 o                         
  11   5   0        412.58        423.50        15.17 o                         
  12   5   0        136.69        144.28         7.17 o                         
  13   5   0        719.12        802.32        23.30 o                         
  14   5   0        849.52       1032.00        36.78 o                         
  15   5   0        507.51        627.42        50.99 o                         
  16   5   0        126.18        129.53         7.45 o                         
   0   6   0         11.01         11.09         3.17 o                         
   1   6   0        337.03        303.17        11.82 o                         
   2   6   0          6.39          6.19         2.26 o                         
   3   6   0         41.18         32.08         3.49 o                         
   4   6   0        320.09        315.97        12.45 o                         
   5   6   0        989.39       1026.01        22.87 o                         
   6   6   0       2662.89       2738.38        67.81 o                         
   7   6   0        451.24        483.91        13.62 o                         
   8   6   0         41.26         41.15         4.26 o                         
   9   6   0        115.58        117.98         6.64 o                         
  10   6   0       1162.67       1279.57        26.54 o                         
  11   6   0        294.72        324.98        10.79 o                         
  12   6   0         90.77         90.90         6.51 o                         
  13   6   0        105.97        118.87         7.32 o                         
  14   6   0         16.96         21.00         3.21 o                         
  15   6   0         90.03         77.86         7.28 o                         
   1   7   0        303.99        296.25        11.12 o                         
   2   7   0          1.47          2.25         1.89 o                         
   3   7   0        666.23        700.56        20.68 o                         
   4   7   0        228.33        227.36        10.12 o                         
   5   7   0         66.44         79.51         6.15 o                         
   6   7   0         59.97         62.92         5.75 o                         
   7   7   0       1042.52       1186.65        35.45 o                         
   8   7   0        730.84        826.90        26.66 o                         
   9   7   0         10.98          4.93         1.93 o                         
  10   7   0          2.37          0.71         1.66 o                         
  11   7   0         21.44         21.85         2.36 o                         
  12   7   0          4.82          5.65         1.78 o                         
  13   7   0         27.98         21.15         2.76 o                         
  14   7   0         51.50         43.66         8.77 o                         
   0   8   0         46.65         46.11         6.44 o                         
   1   8   0       1414.74       1531.49        39.56 o                         
   2   8   0        880.13        928.85        37.23 o                         
   3   8   0        486.31        469.20        17.54 o                         
   4   8   0         10.52          7.81         2.55 o                         
   5   8   0          3.29          5.26         2.71 o                         
   6   8   0         59.64         65.65         9.33 o                         
   7   8   0         29.09         22.65         3.36 o                         
   8   8   0         46.15         47.89         5.25 o                         
   9   8   0         24.77         15.44         3.19 o                         
  10   8   0         78.05         79.91         4.74 o                         
  11   8   0        108.17        113.49         6.56 o                         
  12   8   0         29.86         20.71         3.66 o                         
   1   9   0         58.48         68.72         6.19 o                         
   2   9   0          1.52         -0.85         2.36 o                         
   3   9   0         80.50         81.71         7.40 o                         
   4   9   0        376.94        396.86        24.97 o                         
   5   9   0       1090.17       1271.37        35.65 o                         
   6   9   0        391.55        405.97        18.62 o                         
   7   9   0          6.20          5.66         1.72 o                         
   8   9   0          0.98          0.29         1.86 o                         
   9   9   0          9.36          6.16         1.67 o                         
  10   9   0          7.14          4.74         1.57 o                         
   0  10   0        140.59        138.17        25.90 o                         
   1  10   0         56.76         50.19         7.07 o                         
   2  10   0         40.88         44.04         6.48 o                         
   3  10   0         57.63         58.23         5.31 o                         
   4  10   0        339.26        282.50        15.73 o                         
   5  10   0          7.96          7.06         1.67 o                         
   6  10   0         75.18         52.80         3.76 o                         
 -18   1   1        297.30        292.73        10.00 o                         
 -17   1   1        367.69        394.52        10.24 o                         
 -16   1   1         40.17         35.86         3.15 o                         
 -15   1   1         28.92         22.78         3.00 o                         
 -14   1   1        325.36        323.72         8.29 o                         
 -13   1   1        115.87        118.57         4.50 o                         
 -12   1   1         23.43         28.15         2.20 o                         
 -11   1   1        147.30        164.30         4.82 o                         
 -10   1   1         34.17         28.12         2.02 o                         
  -9   1   1        964.59        969.67        19.43 o                         
  -8   1   1       2457.00       2579.70        41.55 o                         
  -7   1   1          8.32          7.89         1.43 o                         
  -6   1   1         48.91         42.12         2.77 o                         
  -5   1   1          0.66          1.43         0.98 o                         
  -4   1   1        660.81        585.32        12.84 o                         
  -3   1   1       1676.38       1643.27        24.74 o                         
  -2   1   1        181.30        168.08         4.30 o                         
  -1   1   1        456.44        422.52         6.68 o                         
   0   1   1       1206.89       1078.56        23.62 o                         
   1   1   1       2503.86       2236.71        97.71 o                         
   2   1   1       6378.23       5790.53       243.91 o                         
   3   1   1       9847.98       9305.60       197.49 o                         
   4   1   1        943.21        828.93        17.99 o                         
   5   1   1        103.95         92.66         4.25 o                         
   6   1   1        657.29        701.88        15.10 o                         
   7   1   1       2275.99       2230.66        41.93 o                         
   8   1   1        702.97        751.50        18.65 o                         
   9   1   1         80.62         81.92         4.04 o                         
  10   1   1        467.38        462.32        10.65 o                         
  11   1   1        519.19        513.21        10.03 o                         
  12   1   1          1.38          0.04         1.27 o                         
  13   1   1        375.11        370.15         8.83 o                         
  14   1   1        117.87        121.42         5.28 o                         
  15   1   1          7.86          7.29         1.82 o                         
  16   1   1         41.30         33.97         2.99 o                         
  17   1   1        125.46        127.01         5.27 o                         
  18   1   1        163.90        104.96         4.03 o                         
 -18   2   1         68.09         76.54         6.23 o                         
 -17   2   1         27.71         26.21         2.32 o                         
 -16   2   1          4.38          4.82         1.40 o                         
 -15   2   1        116.98        126.21         5.03 o                         
 -14   2   1        413.66        465.48        10.51 o                         
 -13   2   1        746.89        780.84        14.10 o                         
 -12   2   1          5.09          4.55         1.10 o                         
 -11   2   1         66.98         52.09         2.51 o                         
 -10   2   1       2031.39       2198.12        23.04 o                         
  -9   2   1        382.20        388.47         9.99 o                         
  -8   2   1        722.12        708.99        14.36 o                         
  -7   2   1         57.15         55.00         3.61 o                         
  -6   2   1       1016.07        948.61        19.45 o                         
  -5   2   1       2276.34       2268.64        42.90 o                         
  -4   2   1        116.37        140.60         4.60 o                         
  -3   2   1       2901.11       2619.03        47.23 o                         
  -2   2   1        855.61        809.82        16.04 o                         
  -1   2   1        850.75        746.60        16.82 o                         
   0   2   1       2204.76       2000.17        38.35 o                         
   1   2   1      20057.09      21184.34       889.13 o                         
   2   2   1      21189.62      20961.61       505.86 o                         
   3   2   1      22747.57      23982.88       710.68 o                         
   4   2   1        616.82        514.19        14.24 o                         
   5   2   1         19.31         19.25         2.52 o                         
   6   2   1       3502.28       3382.48        55.76 o                         
   7   2   1       1847.27       1879.46        34.30 o                         
   8   2   1        824.80        831.21        19.05 o                         
   9   2   1       1917.86       1907.13        27.05 o                         
  10   2   1        125.43        120.92         4.43 o                         
  11   2   1        194.13        184.42         5.76 o                         
  12   2   1       1339.39       1406.83        19.68 o                         
  13   2   1         13.34         12.69         1.90 o                         
  14   2   1         10.40          8.29         1.80 o                         
  15   2   1        345.99        361.90         9.15 o                         
  16   2   1        122.47        139.33         4.79 o                         
  17   2   1          0.63          1.42         1.44 o                         
 -18   3   1        126.86         66.80         7.83 o                         
 -17   3   1        186.13        190.02         8.80 o                         
 -16   3   1        563.13        566.12        17.40 o                         
 -15   3   1        427.09        432.26        10.51 o                         
 -14   3   1        182.77        200.95         6.84 o                         
 -13   3   1        117.09        107.72         4.09 o                         
 -12   3   1        265.67        264.31         6.85 o                         
 -11   3   1          3.86          4.66         1.13 o                         
 -10   3   1        193.49        211.46         5.23 o                         
  -9   3   1          4.89          2.97         0.92 o                         
  -8   3   1        152.83        130.14         4.99 o                         
  -7   3   1         32.62         30.24         2.37 o                         
  -6   3   1        114.94         85.18         4.29 o                         
  -5   3   1       1290.10       1298.11        24.93 o                         
  -4   3   1       1573.97       1593.46        31.64 o                         
  -3   3   1         31.59         27.30         2.21 o                         
  -2   3   1       1706.56       1603.16        77.19 o                         
  -1   3   1       1358.90       1215.37       102.44 o                         
   0   3   1       3938.50       3408.59       106.28 o                         
   1   3   1       7482.44       6275.94       166.58 o                         
   2   3   1        470.95        362.77        12.08 o                         
   3   3   1       1065.87       1075.35        36.74 o                         
   4   3   1       2030.46       2206.56        47.49 o                         
   5   3   1        536.08        589.95        22.65 o                         
   6   3   1          2.49          6.91         1.79 o                         
   7   3   1        218.46        214.83         8.41 o                         
   8   3   1       1508.01       1565.42        23.46 o                         
   9   3   1         64.78         70.85         3.00 o                         
  10   3   1       2974.75       3066.84        32.16 o                         
  11   3   1       3229.71       3412.65        36.53 o                         
  12   3   1          2.68          3.28         1.29 o                         
  13   3   1         18.26         20.39         2.29 o                         
  14   3   1         15.10         16.13         2.08 o                         
  15   3   1         68.81         66.67         4.35 o                         
  16   3   1         59.58         59.93         3.84 o                         
  17   3   1        115.30         85.89         9.95 o                         
 -17   4   1         18.14         15.24         2.90 o                         
 -16   4   1         37.92         35.21         4.35 o                         
 -15   4   1         72.24         79.31         5.82 o                         
 -14   4   1         97.90        109.37         7.03 o                         
 -13   4   1        102.68        100.63         5.87 o                         
 -12   4   1        243.88        256.44         7.78 o                         
 -11   4   1          8.61          6.63         1.40 o                         
 -10   4   1        318.44        320.96         8.19 o                         
  -9   4   1          1.78          3.94         1.26 o                         
  -8   4   1         54.46         41.01         3.02 o                         
  -7   4   1         16.62         13.87         2.33 o                         
  -6   4   1       1283.93       1294.41        28.39 o                         
  -5   4   1       1829.22       1731.53        43.60 o                         
  -4   4   1        693.25        672.25        30.31 o                         
  -3   4   1        231.20        282.62        17.77 o                         
  -2   4   1        530.02        483.68        23.40 o                         
  -1   4   1        426.24        432.66        71.98 o                         
   0   4   1        449.99        399.04        24.20 o                         
   1   4   1        794.34        785.32        19.42 o                         
   2   4   1        476.04        464.86        22.43 o                         
   3   4   1       1132.38       1230.93        46.61 o                         
   4   4   1         66.57         90.29         4.92 o                         
   5   4   1       8581.47       8696.70       151.41 o                         
   6   4   1       3328.54       3349.82        52.68 o                         
   7   4   1         57.49         55.16         2.93 o                         
   8   4   1        301.80        290.26         8.77 o                         
   9   4   1         85.11         85.15         3.91 o                         
  10   4   1         43.41         41.57         2.67 o                         
  11   4   1       1920.57       2001.69        32.05 o                         
  12   4   1         66.93         70.08         4.79 o                         
  13   4   1        111.40        112.11         5.93 o                         
  14   4   1         22.25         23.95         3.49 o                         
  15   4   1         25.01         24.16         3.28 o                         
  16   4   1         19.41         17.71         4.05 o                         
 -16   5   1          2.41          3.25         1.86 o                         
 -15   5   1          3.78          2.57         1.99 o                         
 -14   5   1        156.99        186.71        10.16 o                         
 -13   5   1        519.72        602.00        24.52 o                         
 -12   5   1        234.52        240.59         8.99 o                         
 -11   5   1         77.82         86.32         6.54 o                         
 -10   5   1        968.62       1024.65        25.19 o                         
  -9   5   1       1091.65       1100.16        25.71 o                         
  -8   5   1         47.23         34.06         3.36 o                         
  -7   5   1       1287.80       1284.70        27.80 o                         
  -6   5   1        333.87        317.32        10.47 o                         
  -5   5   1        321.31        288.20        10.10 o                         
  -4   5   1        639.00        653.13        24.31 o                         
  -3   5   1        617.66        591.18        33.22 o                         
  -2   5   1        154.22        133.07        10.13 o                         
  -1   5   1        971.59        994.13        33.22 o                         
   0   5   1         78.64         62.63         5.94 o                         
   1   5   1          1.02          2.62         4.75 o                         
   2   5   1       2135.93       1936.53        98.84 o                         
   3   5   1          8.29         10.18         3.60 o                         
   4   5   1          1.83          2.24         1.74 o                         
   5   5   1        107.27         97.10         6.26 o                         
   6   5   1         18.65         20.22         2.42 o                         
   7   5   1         70.31         78.60         5.14 o                         
   8   5   1       2241.27       2288.85        39.90 o                         
   9   5   1         84.99         88.17         5.12 o                         
  10   5   1        512.71        499.81        13.91 o                         
  11   5   1        159.68        165.75         8.20 o                         
  12   5   1          0.63          1.00         2.17 o                         
  13   5   1        194.48        190.44         9.99 o                         
  14   5   1        140.19        166.57         9.97 o                         
  15   5   1        283.34        301.75        12.21 o                         
  16   5   1         74.17         53.66        28.84 o                         
 -15   6   1         35.35         38.10         3.70 o                         
 -14   6   1         20.68         22.00         3.62 o                         
 -13   6   1        194.29        192.76         9.08 o                         
 -12   6   1        350.58        381.24        12.51 o                         
 -11   6   1        107.67        128.20         7.20 o                         
 -10   6   1         48.69         54.09         4.51 o                         
  -9   6   1        383.19        428.13        12.51 o                         
  -8   6   1        454.71        457.63        14.25 o                         
  -7   6   1         62.73         71.83         5.45 o                         
  -6   6   1        240.02        235.81        11.45 o                         
  -5   6   1       2252.39       2290.23        43.10 o                         
  -4   6   1       2039.65       2038.04        37.20 o                         
  -3   6   1       1042.46        976.44        27.30 o                         
  -2   6   1       1788.78       1776.95        40.59 o                         
  -1   6   1       1199.56       1170.35        23.77 o                         
   0   6   1       2078.46       2115.23        51.70 o                         
   1   6   1        136.92        112.75         6.58 o                         
   2   6   1        324.18        313.75        10.93 o                         
   3   6   1        216.63        221.13         9.73 o                         
   4   6   1         45.01         38.67         3.62 o                         
   5   6   1        925.70        908.01        23.61 o                         
   6   6   1        376.37        413.09        16.41 o                         
   7   6   1         58.04         57.69         4.98 o                         
   8   6   1        418.16        452.11        16.23 o                         
   9   6   1        200.20        234.12         9.51 o                         
  10   6   1         10.38          8.18         2.39 o                         
  11   6   1        248.89        269.35         9.08 o                         
  12   6   1        345.08        387.40        11.90 o                         
  13   6   1        353.23        408.42        14.65 o                         
  14   6   1        196.21        230.08        15.20 o                         
  15   6   1        151.68        164.75        14.02 o                         
 -14   7   1         49.20         47.15         5.44 o                         
 -13   7   1         67.79         63.33         5.07 o                         
 -12   7   1        168.59        163.54         7.67 o                         
 -11   7   1        533.38        605.48        16.78 o                         
 -10   7   1        472.08        512.49        15.78 o                         
  -9   7   1        357.12        355.01        13.31 o                         
  -8   7   1        276.65        285.70        13.64 o                         
  -7   7   1       3551.49       3892.95        78.54 o                         
  -6   7   1        156.83        151.88        11.13 o                         
  -5   7   1        360.22        383.46        13.56 o                         
  -4   7   1        132.40        133.01         7.57 o                         
  -3   7   1         39.10         38.11         4.49 o                         
  -2   7   1         50.89         56.23         6.20 o                         
  -1   7   1         33.36         39.19         3.89 o                         
   0   7   1        515.59        500.03        14.34 o                         
   1   7   1        818.98        852.52        21.94 o                         
   2   7   1        664.86        652.82        18.56 o                         
   3   7   1        143.87        132.63         7.83 o                         
   4   7   1        260.30        251.15        10.47 o                         
   5   7   1       1330.45       1462.51        37.03 o                         
   6   7   1        104.40        106.08         7.45 o                         
   7   7   1       1101.68       1216.13        36.02 o                         
   8   7   1        672.79        761.59        27.91 o                         
   9   7   1         11.16         20.11         3.46 o                         
  10   7   1         75.94         61.46         4.33 o                         
  11   7   1         10.33         12.91         2.29 o                         
  12   7   1         15.25         14.62         2.36 o                         
  13   7   1         68.58         72.76         6.70 o                         
 -12   8   1          3.00          6.64         3.94 o                         
 -11   8   1         65.86         70.41         4.33 o                         
 -10   8   1         96.73         91.80         6.05 o                         
  -9   8   1         84.66         72.84         7.49 o                         
  -8   8   1        452.09        461.43        27.02 o                         
  -7   8   1        372.42        412.05        21.17 o                         
  -6   8   1         97.72         98.98         7.96 o                         
  -5   8   1          8.89         13.99         3.03 o                         
  -4   8   1        528.38        590.94        22.31 o                         
  -3   8   1       2547.63       2656.15        86.97 o                         
  -2   8   1        928.08        988.68        25.07 o                         
  -1   8   1        240.16        231.47        10.19 o                         
   0   8   1        239.91        247.75        13.63 o                         
   1   8   1        522.51        504.26        18.09 o                         
   2   8   1         93.01         81.13         5.92 o                         
   3   8   1        326.71        340.98        17.64 o                         
   4   8   1         94.85         84.08         7.35 o                         
   5   8   1         37.03         32.00         6.03 o                         
   6   8   1         22.56         28.11         6.20 o                         
   7   8   1          3.31          1.45         1.70 o                         
   8   8   1        125.43        135.89         8.20 o                         
   9   8   1        289.69        286.84        12.90 o                         
  10   8   1         33.06         36.71         3.41 o                         
  11   8   1         45.30         47.56         4.51 o                         
 -10   9   1          7.07          6.16         1.37 o                         
  -9   9   1         93.13         90.59        12.99 o                         
  -8   9   1         21.61         18.14         2.91 o                         
  -7   9   1         52.64         58.46         6.32 o                         
  -6   9   1         56.29         58.25         8.03 o                         
  -5   9   1       1031.59       1102.14        60.26 o                         
  -4   9   1        900.62        985.05        32.97 o                         
  -3   9   1         40.81         48.84         4.99 o                         
  -2   9   1         49.95         51.61         5.54 o                         
  -1   9   1        128.23        126.14         8.28 o                         
   0   9   1         82.63         89.51         8.31 o                         
   1   9   1         41.24         45.41         5.01 o                         
   2   9   1          8.89          9.95         2.73 o                         
   3   9   1          4.97          3.49         2.22 o                         
   4   9   1          3.37          3.19         2.23 o                         
   5   9   1          3.43          4.51         2.10 o                         
   6   9   1         13.42         12.34         2.31 o                         
   7   9   1        194.26        185.31         7.82 o                         
   8   9   1        280.87        266.80        10.98 o                         
   9   9   1         13.62         13.87         2.78 o                         
  -7  10   1         21.74         11.49         3.52 o                         
  -6  10   1        116.24         88.89         5.80 o                         
  -5  10   1        107.14         96.01         5.64 o                         
  -4  10   1          2.18          3.15         1.53 o                         
  -3  10   1         94.97         70.64         6.66 o                         
  -2  10   1         59.33         59.90         5.83 o                         
  -1  10   1         59.42         46.28         4.42 o                         
   0  10   1        467.77        442.83        23.35 o                         
   1  10   1        528.15        524.06        26.12 o                         
   2  10   1         75.26         76.98         8.47 o                         
   3  10   1        170.36        150.69         8.74 o                         
   4  10   1        409.52        359.28        23.51 o                         
   5  10   1        698.07        550.41        22.73 o                         
   6  10   1        404.04        266.69        31.19 o                         
 -19   0   2        246.06        202.96        10.93 o                         
 -18   0   2         68.12         83.16         5.50 o                         
 -17   0   2        430.95        485.82        19.21 o                         
 -16   0   2       1051.17       1223.87        42.26 o                         
 -15   0   2          6.24          4.48         1.99 o                         
 -14   0   2        360.68        339.18        10.90 o                         
 -13   0   2        144.69        192.71         8.13 o                         
 -12   0   2          4.52          7.41         1.96 o                         
 -11   0   2       2302.08       2403.30        43.86 o                         
 -10   0   2        836.36        867.44        22.96 o                         
  -9   0   2       3137.31       4074.72        93.34 o                         
  -8   0   2       3019.79       3083.11        63.34 o                         
  -7   0   2       6749.13       6852.56       132.12 o                         
  -6   0   2      11011.52      10509.06       199.96 o                         
  -5   0   2      15644.51      14708.49       253.94 o                         
  -4   0   2       6496.11       6158.38       131.12 o                         
  -3   0   2       2292.30       2181.24        96.52 o                         
  -2   0   2       7147.28       6741.52       285.29 o                         
  -1   0   2      13324.94      13559.19       370.78 o                         
   0   0   2          3.65          5.73         1.78 o                         
   1   0   2         78.98         72.10         7.05 o                         
   2   0   2        162.59        122.29         6.35 o                         
   3   0   2        108.89         87.19         6.64 o                         
   4   0   2        156.74        135.87        13.05 o                         
   5   0   2       1399.33       1378.72        40.98 o                         
   6   0   2        886.12        831.82        24.88 o                         
   7   0   2         41.50         33.50         4.29 o                         
   8   0   2        980.14        980.03        30.66 o                         
   9   0   2       3245.24       3264.91        54.12 o                         
  10   0   2       1959.55       2089.08        40.92 o                         
  11   0   2       5961.84       6330.75       112.08 o                         
  12   0   2       3055.49       3309.29        58.68 o                         
  13   0   2       1289.24       1415.39        31.39 o                         
  14   0   2        118.48        145.84         8.52 o                         
  15   0   2        173.64        189.46        10.38 o                         
  16   0   2        460.36        498.95        18.57 o                         
  17   0   2         98.83         90.72         6.62 o                         
 -19   1   2          6.36          5.64         1.20 o                         
 -18   1   2         81.37         89.48         4.84 o                         
 -17   1   2        435.68        465.59        11.11 o                         
 -16   1   2         38.94         47.43         3.13 o                         
 -15   1   2       1322.10       1439.50        23.21 o                         
 -14   1   2        888.60        923.38        14.98 o                         
 -13   1   2        788.23        818.27        13.36 o                         
 -12   1   2       2652.59       2715.59        31.32 o                         
 -11   1   2       1460.27       1404.69        17.32 o                         
 -10   1   2       1805.03       1774.96        22.28 o                         
  -9   1   2       2280.51       2242.10        39.22 o                         
  -8   1   2       1775.05       1773.49        31.32 o                         
  -7   1   2       4706.40       4867.00        71.98 o                         
  -6   1   2        567.06        614.00        14.15 o                         
  -5   1   2       2190.43       2100.32        29.14 o                         
  -4   1   2       1069.13       1005.85        15.54 o                         
  -3   1   2        504.01        438.14         9.00 o                         
  -2   1   2       6594.62       6291.17        87.50 o                         
  -1   1   2       1985.90       1942.77        30.14 o                         
   0   1   2       2858.60       2761.79        59.70 o                         
   1   1   2         99.31         79.58         4.72 o                         
   2   1   2        240.13        248.81        10.66 o                         
   3   1   2        464.29        501.07        14.32 o                         
   4   1   2        977.77        935.19        30.30 o                         
   5   1   2       1808.21       1872.43        34.67 o                         
   6   1   2        682.39        608.33        13.22 o                         
   7   1   2        532.01        490.32        13.97 o                         
   8   1   2        276.57        270.99        11.36 o                         
   9   1   2         47.81         55.28         3.11 o                         
  10   1   2        168.69        168.11         5.83 o                         
  11   1   2         43.12         45.13         3.29 o                         
  12   1   2         15.06         15.73         1.98 o                         
  13   1   2       3840.37       4148.10        63.59 o                         
  14   1   2        434.38        481.31        11.57 o                         
  15   1   2        512.48        577.71        11.74 o                         
  16   1   2        322.64        356.47         8.87 o                         
  17   1   2        536.75        479.92        16.15 o                         
 -18   2   2          3.41          4.02         1.85 o                         
 -17   2   2         75.21         80.54         4.73 o                         
 -16   2   2          0.77          0.30         1.22 o                         
 -15   2   2          0.05         -0.59         1.43 o                         
 -14   2   2         13.60          8.75         1.60 o                         
 -13   2   2        112.40        102.29         4.50 o                         
 -12   2   2          0.78          2.25         1.27 o                         
 -11   2   2         94.83        108.32         4.11 o                         
 -10   2   2        540.72        531.37         8.69 o                         
  -9   2   2        985.58       1032.73        19.96 o                         
  -8   2   2       2358.35       2553.38        40.80 o                         
  -7   2   2         36.92         17.42         1.70 o                         
  -6   2   2        279.40        342.10         8.66 o                         
  -5   2   2        312.93        307.96         8.83 o                         
  -4   2   2       1614.49       1512.01        25.08 o                         
  -3   2   2      16251.30      15810.47       235.46 o                         
  -2   2   2       2158.88       2027.44        29.12 o                         
  -1   2   2        167.85        167.09         3.56 o                         
   0   2   2        434.52        372.77        10.48 o                         
   1   2   2      30660.17      30542.80       894.36 o                         
   2   2   2        864.19        826.32        43.48 o                         
   3   2   2          5.79          7.66         3.91 o                         
   4   2   2        438.85        412.08        16.07 o                         
   5   2   2       3517.93       3665.93        63.79 o                         
   6   2   2        151.36        129.94         5.83 o                         
   7   2   2       2358.35       2502.85        44.38 o                         
   8   2   2       2092.55       2001.06        29.70 o                         
   9   2   2       1765.03       1760.79        24.87 o                         
  10   2   2          7.96          2.38         1.46 o                         
  11   2   2        460.12        464.48         9.89 o                         
  12   2   2         50.56         59.20         3.30 o                         
  13   2   2        686.53        710.09        14.30 o                         
  14   2   2       1023.05       1124.45        19.67 o                         
  15   2   2        248.87        277.21         7.45 o                         
  16   2   2          2.52          1.83         1.39 o                         
  17   2   2          1.88          2.27         1.28 o                         
 -18   3   2         40.99         25.31         3.72 o                         
 -17   3   2        581.09        622.23        20.00 o                         
 -16   3   2        346.93        392.06        17.73 o                         
 -15   3   2        119.00        115.95         5.09 o                         
 -14   3   2        108.85        114.13         4.94 o                         
 -13   3   2        300.72        299.53         7.50 o                         
 -12   3   2        105.22         95.11         4.20 o                         
 -11   3   2          0.55         -0.97         1.06 o                         
 -10   3   2        314.61        312.59         6.39 o                         
  -9   3   2         55.77         57.30         3.04 o                         
  -8   3   2         26.30         10.54         1.65 o                         
  -7   3   2        886.70        889.15        18.49 o                         
  -6   3   2       1327.60       1196.57        26.16 o                         
  -5   3   2       1976.35       1994.35        42.47 o                         
  -4   3   2       1652.87       1537.23        42.03 o                         
  -3   3   2        471.29        419.80        10.00 o                         
  -2   3   2       2545.81       2233.90        37.81 o                         
  -1   3   2       4496.67       4215.16        64.64 o                         
   0   3   2        318.99        234.30         6.46 o                         
   1   3   2         85.75         79.04         4.56 o                         
   2   3   2       1003.39       1000.02        28.97 o                         
   3   3   2       1098.37       1190.59        29.41 o                         
   4   3   2         52.38         62.17         5.57 o                         
   5   3   2       3067.84       3044.40        63.99 o                         
   6   3   2       2414.97       2420.84        42.85 o                         
   7   3   2        312.27        295.68         9.00 o                         
   8   3   2        152.79        123.21         4.51 o                         
   9   3   2        186.36        163.90         5.00 o                         
  10   3   2       1152.60       1144.85        15.45 o                         
  11   3   2       1837.15       1922.37        25.75 o                         
  12   3   2         23.05         15.80         1.81 o                         
  13   3   2        241.13        237.50         7.47 o                         
  14   3   2          4.43          5.25         1.67 o                         
  15   3   2         35.43         26.73         2.98 o                         
  16   3   2         65.34         63.89         4.38 o                         
 -17   4   2         25.90         19.99         2.26 o                         
 -16   4   2        269.62        299.32        13.47 o                         
 -15   4   2        303.07        322.41        18.17 o                         
 -14   4   2        165.25        166.89         8.46 o                         
 -13   4   2         87.15         93.78         5.77 o                         
 -12   4   2        286.38        271.97         7.97 o                         
 -11   4   2         12.66          9.38         1.65 o                         
 -10   4   2         20.65         17.20         2.11 o                         
  -9   4   2          2.38          2.92         1.11 o                         
  -8   4   2        356.36        340.68        10.81 o                         
  -7   4   2        249.69        260.05         8.83 o                         
  -6   4   2        129.49        138.87        13.51 o                         
  -5   4   2        439.54        394.93        54.55 o                         
  -4   4   2        980.07        941.06        28.34 o                         
  -3   4   2        252.82        261.89        13.68 o                         
  -2   4   2       1460.44       1381.03        42.02 o                         
  -1   4   2        883.89        757.38        21.37 o                         
   0   4   2        789.44        628.64        22.18 o                         
   1   4   2       1722.37       1467.40        42.72 o                         
   2   4   2       6097.91       6165.11       234.57 o                         
   3   4   2      16883.33      17476.79       405.71 o                         
   4   4   2       7111.83       6846.81       122.85 o                         
   5   4   2         21.25         12.60         2.57 o                         
   6   4   2        351.38        300.56         9.20 o                         
   7   4   2        565.51        526.58        12.89 o                         
   8   4   2        126.25        140.10         5.01 o                         
   9   4   2         12.58         12.98         2.07 o                         
  10   4   2          0.37         -0.17         1.06 o                         
  11   4   2         72.75         64.07         3.75 o                         
  12   4   2         40.12         40.68         3.93 o                         
  13   4   2         53.80         55.20         4.18 o                         
  14   4   2          6.14          7.53         2.07 o                         
  15   4   2         16.83         18.61         3.09 o                         
  16   4   2          3.28          2.03         2.06 o                         
 -17   5   2        438.97        445.19       125.78 o                         
 -16   5   2          9.51          7.91         2.14 o                         
 -15   5   2        109.78        120.53         7.32 o                         
 -14   5   2         16.24         21.36         3.81 o                         
 -13   5   2         45.71         63.08         5.31 o                         
 -12   5   2        339.21        354.41        12.83 o                         
 -11   5   2        581.68        596.31        17.19 o                         
 -10   5   2          2.28          3.98         1.72 o                         
  -9   5   2        104.74         99.09         5.03 o                         
  -8   5   2         14.05         15.79         2.13 o                         
  -7   5   2        559.05        558.94        15.49 o                         
  -6   5   2         48.54         37.68         3.50 o                         
  -5   5   2        636.02        568.85        17.81 o                         
  -4   5   2        574.41        518.09        20.18 o                         
  -3   5   2       1754.75       1779.22        77.32 o                         
  -2   5   2       2217.53       2288.47        66.34 o                         
  -1   5   2        584.32        434.26        21.75 o                         
   0   5   2       1076.07       1025.75        58.66 o                         
   1   5   2       1922.23       1831.62       130.72 o                         
   2   5   2        134.74        147.10         9.54 o                         
   3   5   2        533.74        528.41        17.12 o                         
   4   5   2        413.86        408.89        11.71 o                         
   5   5   2        195.69        197.26         9.81 o                         
   6   5   2         50.76         65.24         5.36 o                         
   7   5   2        669.43        675.12        17.24 o                         
   8   5   2       4061.12       4318.08        74.19 o                         
   9   5   2       1109.74       1190.13        23.40 o                         
  10   5   2        107.13        100.83         5.56 o                         
  11   5   2          1.46          0.85         2.06 o                         
  12   5   2         38.31         37.37         9.14 o                         
  13   5   2          9.13         10.74         2.49 o                         
  14   5   2         20.03         17.34         2.81 o                         
  15   5   2          0.46          2.74         1.89 o                         
 -16   6   2          2.10          2.33         1.56 o                         
 -15   6   2         25.19         34.00         4.29 o                         
 -14   6   2         14.94          9.31         2.69 o                         
 -13   6   2          0.26          1.20         1.81 o                         
 -12   6   2         59.21         68.45         5.71 o                         
 -11   6   2         99.29        108.22         6.96 o                         
 -10   6   2         66.76         64.67         5.96 o                         
  -9   6   2        151.74        150.28         6.60 o                         
  -8   6   2        151.95        152.82         7.20 o                         
  -7   6   2        250.41        264.55        10.91 o                         
  -6   6   2         36.95         32.48         3.34 o                         
  -5   6   2        292.37        304.44         9.97 o                         
  -4   6   2         63.28         43.81         4.51 o                         
  -3   6   2         75.24         81.41         5.02 o                         
  -2   6   2          8.69          9.17         2.20 o                         
  -1   6   2       1944.72       2015.38        34.29 o                         
   0   6   2       2181.20       2334.93        42.94 o                         
   1   6   2         19.04         12.76         3.29 o                         
   2   6   2        448.34        462.02        14.75 o                         
   3   6   2        206.11        181.70         8.08 o                         
   4   6   2         28.71         30.88         3.34 o                         
   5   6   2       1171.03       1163.73        28.30 o                         
   6   6   2       4466.67       4657.54       101.37 o                         
   7   6   2        320.47        325.31        11.61 o                         
   8   6   2        150.35        148.15         7.60 o                         
   9   6   2          5.84          4.46         2.67 o                         
  10   6   2         87.36        106.54         7.30 o                         
  11   6   2          8.57          7.45         1.98 o                         
  12   6   2         20.13         15.91         2.21 o                         
  13   6   2          1.09          1.24         1.22 o                         
  14   6   2         53.03         38.31        14.99 o                         
 -14   7   2         98.42        104.61         6.67 o                         
 -13   7   2        408.33        464.88        16.22 o                         
 -12   7   2        354.12        363.28        12.46 o                         
 -11   7   2        168.40        184.69        10.03 o                         
 -10   7   2         24.16         23.49         3.60 o                         
  -9   7   2        671.92        663.56        21.42 o                         
  -8   7   2        505.31        510.82        15.04 o                         
  -7   7   2          0.92          2.30         2.42 o                         
  -6   7   2        236.30        271.31        12.01 o                         
  -5   7   2          3.45          6.22         2.13 o                         
  -4   7   2        122.04        124.15         7.88 o                         
  -3   7   2        198.69        216.79        11.14 o                         
  -2   7   2        296.13        305.52        20.52 o                         
  -1   7   2         79.18         71.34         5.24 o                         
   0   7   2         18.39         14.22         2.84 o                         
   1   7   2          9.95          5.36         2.35 o                         
   2   7   2         75.48         59.55         7.67 o                         
   3   7   2         14.46         16.83         3.28 o                         
   4   7   2         91.24         92.08         7.43 o                         
   5   7   2        166.12        175.95         9.72 o                         
   6   7   2         38.70         31.75         4.16 o                         
   7   7   2         43.11         42.24         6.07 o                         
   8   7   2         79.06         80.99         7.20 o                         
   9   7   2        116.13        138.01         8.90 o                         
  10   7   2          1.13         -0.08         1.93 o                         
  11   7   2         19.07         21.21         3.19 o                         
  12   7   2         93.53        102.00         5.39 o                         
  13   7   2         10.62         13.29         4.46 o                         
 -13   8   2         19.05          9.74         3.41 o                         
 -12   8   2        145.60        125.44         7.92 o                         
 -11   8   2          1.11          1.24         1.74 o                         
 -10   8   2        385.81        384.77        23.05 o                         
  -9   8   2        460.94        408.90        26.15 o                         
  -8   8   2          3.28         -0.93         2.74 o                         
  -7   8   2        555.01        599.84        23.56 o                         
  -6   8   2        667.94        733.46        24.34 o                         
  -5   8   2        572.18        603.19        18.25 o                         
  -4   8   2        584.53        587.66        18.52 o                         
  -3   8   2        359.11        355.96        16.09 o                         
  -2   8   2          0.50          2.13         2.52 o                         
  -1   8   2         28.67         30.87         4.40 o                         
   0   8   2         62.64         69.93         5.59 o                         
   1   8   2         67.98         71.47         5.86 o                         
   2   8   2          5.27          7.24         2.31 o                         
   3   8   2         12.52         14.46         2.79 o                         
   4   8   2          2.54          4.67         2.65 o                         
   5   8   2          3.03          1.31         2.32 o                         
   6   8   2        293.05        324.08        18.42 o                         
   7   8   2         75.32         69.70         6.30 o                         
   8   8   2        368.87        428.71        15.41 o                         
   9   8   2        599.90        648.03        18.64 o                         
  10   8   2        336.86        365.15        13.59 o                         
  11   8   2        144.69        131.11        22.05 o                         
 -10   9   2        347.59        379.76        27.23 o                         
  -9   9   2         91.70         87.07         5.93 o                         
  -8   9   2          1.73          1.49         1.98 o                         
  -7   9   2         17.47         14.79         4.12 o                         
  -6   9   2        137.78        150.13         9.43 o                         
  -5   9   2        133.80        112.47        11.73 o                         
  -4   9   2         15.76         15.69         2.93 o                         
  -3   9   2          7.91          5.93         2.31 o                         
  -2   9   2        289.47        281.36        15.49 o                         
  -1   9   2        322.37        340.04        22.28 o                         
   0   9   2         27.13         34.23         4.03 o                         
   1   9   2        100.14        106.27         7.27 o                         
   2   9   2         58.53         68.91         6.09 o                         
   3   9   2        185.85        204.87        10.46 o                         
   4   9   2          1.85          0.12         1.75 o                         
   5   9   2        113.68        107.44        10.44 o                         
   6   9   2        253.63        256.58        10.67 o                         
   7   9   2        361.15        386.09        17.99 o                         
   8   9   2        302.94        241.93        14.65 o                         
   9   9   2          0.66          0.82         1.19 o                         
  -7  10   2        120.09         74.50         8.99 o                         
  -6  10   2         29.59         17.11         4.31 o                         
  -5  10   2        156.99        108.08         7.88 o                         
  -4  10   2        161.08        110.25         8.66 o                         
  -3  10   2        151.32         86.83        10.07 o                         
  -2  10   2        221.20        207.40        18.16 o                         
  -1  10   2          6.01          2.95         2.49 o                         
   0  10   2          0.13          3.55         2.78 o                         
   1  10   2         85.94         86.18         8.91 o                         
   2  10   2          9.53         11.63         3.60 o                         
   3  10   2        107.69         79.67         7.14 o                         
   4  10   2         37.56         34.33         4.45 o                         
   5  10   2          0.06         -0.29         1.30 o                         
 -19   1   3        270.80        240.36         7.87 o                         
 -18   1   3         64.88         66.62         3.93 o                         
 -17   1   3        910.43        941.64        20.02 o                         
 -16   1   3        238.18        250.59         7.62 o                         
 -15   1   3        156.78        139.97         5.38 o                         
 -14   1   3        117.18        126.72         4.70 o                         
 -13   1   3        449.57        433.19         8.52 o                         
 -12   1   3        141.43        143.88         4.32 o                         
 -11   1   3         28.85         28.83         1.79 o                         
 -10   1   3        113.95        105.32         3.64 o                         
  -9   1   3        748.96        755.83        16.85 o                         
  -8   1   3        137.27        116.46         4.82 o                         
  -7   1   3        541.96        474.13        10.65 o                         
  -6   1   3        127.17         88.58         3.79 o                         
  -5   1   3       3163.58       3109.35        52.28 o                         
  -4   1   3         15.31         11.48         1.64 o                         
  -3   1   3       1090.23       1011.48        23.52 o                         
  -2   1   3        241.91        240.47         5.49 o                         
  -1   1   3       5804.64       5674.55        99.18 o                         
   0   1   3       1140.03       1102.23        30.34 o                         
   1   1   3        158.71        174.07        13.57 o                         
   2   1   3       2006.70       1820.47        48.71 o                         
   3   1   3       2108.43       2084.86        48.33 o                         
   4   1   3         10.46          6.01         1.69 o                         
   5   1   3       1558.08       1558.38        26.82 o                         
   6   1   3        717.32        655.20        16.24 o                         
   7   1   3          5.66          6.03         2.02 o                         
   8   1   3        542.47        499.35        11.99 o                         
   9   1   3          7.83          7.47         1.50 o                         
  10   1   3        181.60        175.00         6.18 o                         
  11   1   3        511.45        536.60        11.68 o                         
  12   1   3         66.48         63.62         3.52 o                         
  13   1   3       1524.13       1662.13        29.46 o                         
  14   1   3       2581.73       2905.69        40.82 o                         
  15   1   3         40.96         33.86         2.68 o                         
  16   1   3        554.24        508.81        11.23 o                         
  17   1   3         96.80         58.29         4.39 o                         
 -19   2   3        319.50        218.15        15.97 o                         
 -18   2   3        369.53        371.98        11.88 o                         
 -17   2   3        126.80        143.81         5.63 o                         
 -16   2   3          0.48         -1.59         1.59 o                         
 -15   2   3         44.78         41.01         3.61 o                         
 -14   2   3        260.36        244.88         7.03 o                         
 -13   2   3        332.86        389.69         8.67 o                         
 -12   2   3        457.11        398.89         7.97 o                         
 -11   2   3        248.43        244.31         5.54 o                         
 -10   2   3       1302.25       1275.85        20.35 o                         
  -9   2   3        354.59        329.60         9.39 o                         
  -8   2   3        333.33        435.62        10.81 o                         
  -7   2   3       1593.20       1815.71        31.85 o                         
  -6   2   3       1078.92       1130.64        26.38 o                         
  -5   2   3        796.29        799.54        17.57 o                         
  -4   2   3       2631.03       2588.71        44.28 o                         
  -3   2   3        120.52         95.48         3.50 o                         
  -2   2   3       7380.20       7098.60       100.77 o                         
  -1   2   3       2022.91       1823.03        31.49 o                         
   0   2   3        286.36        307.22         7.84 o                         
   1   2   3       6040.85       5929.82       147.42 o                         
   2   2   3       3170.18       2556.53       414.42 o                         
   3   2   3       4285.75       4566.11       203.52 o                         
   4   2   3        171.37        147.65         7.29 o                         
   5   2   3        720.36        706.27        18.51 o                         
   6   2   3         60.58         59.48         4.60 o                         
   7   2   3        130.06        100.32         5.12 o                         
   8   2   3        508.29        520.96        11.43 o                         
   9   2   3        708.39        722.93        16.73 o                         
  10   2   3        140.52        154.22         6.26 o                         
  11   2   3        226.11        213.49         6.70 o                         
  12   2   3        123.13        124.79         4.79 o                         
  13   2   3          1.47          0.34         1.40 o                         
  14   2   3        266.05        291.10         8.27 o                         
  15   2   3        715.36        740.25        13.58 o                         
  16   2   3        362.84        351.44        11.99 o                         
 -18   3   3         12.52         11.36         2.79 o                         
 -17   3   3          1.31          0.39         1.49 o                         
 -16   3   3         40.81         42.10         3.78 o                         
 -15   3   3        211.64        201.90         7.56 o                         
 -14   3   3        312.31        285.52         8.35 o                         
 -13   3   3          2.12          4.77         1.71 o                         
 -12   3   3        339.17        311.00         7.84 o                         
 -11   3   3         89.58        100.00         3.62 o                         
 -10   3   3        195.31        190.19         4.90 o                         
  -9   3   3        513.61        480.36         9.98 o                         
  -8   3   3        729.63        672.75        15.61 o                         
  -7   3   3        652.44        621.31        15.13 o                         
  -6   3   3       2657.90       2571.81        66.01 o                         
  -5   3   3       1929.14       1812.94        31.36 o                         
  -4   3   3        336.01        287.29         6.83 o                         
  -3   3   3        391.37        374.44         9.60 o                         
  -2   3   3        886.97        805.16        14.97 o                         
  -1   3   3        545.01        544.59         9.62 o                         
   0   3   3       2162.25       2344.60        40.31 o                         
   1   3   3       1064.78       1129.30        28.14 o                         
   2   3   3       1473.59       1568.32        37.16 o                         
   3   3   3       3405.29       3306.21        91.62 o                         
   4   3   3        366.19        358.41        11.42 o                         
   5   3   3       2313.92       2406.30        49.04 o                         
   6   3   3        301.30        311.54        11.86 o                         
   7   3   3        262.93        237.74         6.47 o                         
   8   3   3         60.61         52.92         3.00 o                         
   9   3   3        405.64        391.22         9.05 o                         
  10   3   3       1246.61       1329.50        20.28 o                         
  11   3   3        917.27        954.36        15.15 o                         
  12   3   3         74.54         85.71         4.34 o                         
  13   3   3          1.82          1.13         1.18 o                         
  14   3   3          0.31          0.04         1.42 o                         
  15   3   3         12.66         10.34         2.05 o                         
  16   3   3          5.30          3.54         2.90 o                         
 -18   4   3          6.22          2.42         1.46 o                         
 -17   4   3         28.40         31.21         3.33 o                         
 -16   4   3          0.37          3.28         2.65 o                         
 -15   4   3         80.11         93.03         8.23 o                         
 -14   4   3         98.81        103.76         7.18 o                         
 -13   4   3         89.11         98.33         5.44 o                         
 -12   4   3         66.42         59.35         3.64 o                         
 -11   4   3        189.48        176.02         5.75 o                         
 -10   4   3         30.11         20.31         2.13 o                         
  -9   4   3         28.51         27.85         2.12 o                         
  -8   4   3        118.29        144.60         5.82 o                         
  -7   4   3        621.18        590.80        14.41 o                         
  -6   4   3       1269.43       1270.26        28.36 o                         
  -5   4   3          6.02          3.90         3.31 o                         
  -4   4   3         33.43         48.65         7.05 o                         
  -3   4   3         39.35         26.04         4.17 o                         
  -2   4   3          5.19         11.33         2.84 o                         
  -1   4   3       1803.61       1763.46        48.89 o                         
   0   4   3       2223.79       2203.75        54.35 o                         
   1   4   3       2401.67       2443.27        41.99 o                         
   2   4   3       5163.13       5526.77        90.55 o                         
   3   4   3       4315.68       4148.51        75.61 o                         
   4   4   3       1957.22       2020.96        45.53 o                         
   5   4   3         26.69         21.39         2.70 o                         
   6   4   3         18.09         17.80         2.33 o                         
   7   4   3        599.45        588.34        11.80 o                         
   8   4   3         65.84         61.52         3.33 o                         
   9   4   3          0.93          1.54         1.26 o                         
  10   4   3        208.05        224.86         6.88 o                         
  11   4   3         33.29         32.74         3.50 o                         
  12   4   3         25.27         28.93         3.31 o                         
  13   4   3         18.08         17.07         2.88 o                         
  14   4   3         82.78         92.73         6.67 o                         
  15   4   3         22.17         24.46         4.34 o                         
 -17   5   3        259.69        239.08        16.84 o                         
 -16   5   3          9.82          9.35         2.50 o                         
 -15   5   3        733.41        803.26        28.51 o                         
 -14   5   3        494.86        557.20        17.56 o                         
 -13   5   3        187.61        205.81        10.26 o                         
 -12   5   3        287.63        322.24        12.83 o                         
 -11   5   3        699.68        695.21        18.70 o                         
 -10   5   3        447.41        430.39        13.24 o                         
  -9   5   3         39.33         32.65         3.33 o                         
  -8   5   3         14.77         13.10         2.00 o                         
  -7   5   3          0.14          1.38         1.31 o                         
  -6   5   3         32.29         31.78         2.86 o                         
  -5   5   3        178.45        185.02         9.09 o                         
  -4   5   3          0.08          3.68         2.88 o                         
  -3   5   3         29.70         29.88         7.05 o                         
  -2   5   3        128.94        163.76        15.34 o                         
  -1   5   3       1571.26       1622.97        58.31 o                         
   0   5   3         40.28         48.52         6.12 o                         
   1   5   3         86.13         51.34         4.04 o                         
   2   5   3         88.79         63.31         4.18 o                         
   3   5   3         15.87         24.04         3.01 o                         
   4   5   3       1116.58       1171.23        27.53 o                         
   5   5   3        276.84        297.83        11.02 o                         
   6   5   3        640.34        664.35        18.37 o                         
   7   5   3         35.59         33.50         3.40 o                         
   8   5   3        201.65        206.03         8.88 o                         
   9   5   3        181.48        217.33         9.05 o                         
  10   5   3         39.90         39.26         4.14 o                         
  11   5   3        425.91        457.19        17.95 o                         
  12   5   3        143.45        150.34        10.23 o                         
  13   5   3         93.79        116.21         5.83 o                         
  14   5   3        148.91        143.61         8.57 o                         
 -16   6   3         63.33         57.40         8.68 o                         
 -15   6   3         48.65         57.22         6.62 o                         
 -14   6   3        145.99        172.91        12.12 o                         
 -13   6   3        144.86        153.53         9.23 o                         
 -12   6   3         50.46         61.20         4.64 o                         
 -11   6   3        147.96        165.29         9.23 o                         
 -10   6   3        702.24        723.38        23.81 o                         
  -9   6   3       1948.96       1990.00        36.72 o                         
  -8   6   3          3.10          3.79         1.81 o                         
  -7   6   3        155.09        167.09         8.04 o                         
  -6   6   3        114.97        116.47         6.41 o                         
  -5   6   3         33.18         28.58         3.49 o                         
  -4   6   3         47.97         46.13         4.10 o                         
  -3   6   3         34.79         43.62         4.22 o                         
  -2   6   3         23.97         16.05         2.60 o                         
  -1   6   3        378.30        392.14        12.46 o                         
   0   6   3        211.04        230.87         9.13 o                         
   1   6   3         70.42         75.39         7.65 o                         
   2   6   3         56.76         76.93         7.57 o                         
   3   6   3        170.94        143.69         7.09 o                         
   4   6   3         22.99         15.91         3.18 o                         
   5   6   3        388.24        364.52        13.98 o                         
   6   6   3       3951.49       4096.20        77.20 o                         
   7   6   3        834.09        878.00        26.06 o                         
   8   6   3        464.19        499.77        16.46 o                         
   9   6   3        518.52        605.91        19.28 o                         
  10   6   3        851.36        958.49        27.64 o                         
  11   6   3        214.03        255.24        10.52 o                         
  12   6   3        244.54        261.18         9.05 o                         
  13   6   3         23.97         18.79         2.53 o                         
 -14   7   3        594.85        573.48        27.26 o                         
 -13   7   3        351.20        386.89        13.17 o                         
 -12   7   3        299.38        305.20        10.51 o                         
 -11   7   3        374.15        398.12        14.13 o                         
 -10   7   3         27.86         29.62         4.63 o                         
  -9   7   3        340.39        352.10        14.95 o                         
  -8   7   3        148.32        128.70        10.05 o                         
  -7   7   3          1.96          1.14         2.58 o                         
  -6   7   3          2.39          3.01         2.38 o                         
  -5   7   3         17.12         15.63         2.90 o                         
  -4   7   3         59.72         59.29         5.21 o                         
  -3   7   3         53.65         60.59         4.95 o                         
  -2   7   3         36.50         46.23         5.06 o                         
  -1   7   3        164.76        178.99         8.80 o                         
   0   7   3        236.97        227.24         8.66 o                         
   1   7   3        785.29        826.27        23.42 o                         
   2   7   3        671.01        687.36        19.11 o                         
   3   7   3        373.78        402.70        14.88 o                         
   4   7   3       1067.21       1175.36        31.53 o                         
   5   7   3          1.94          2.78         2.50 o                         
   6   7   3          6.29          7.95         3.72 o                         
   7   7   3         77.08        106.93        10.61 o                         
   8   7   3         27.97         34.44         4.89 o                         
   9   7   3          6.69         11.49         2.67 o                         
  10   7   3        147.40        166.87         8.05 o                         
  11   7   3        577.30        678.34        20.80 o                         
  12   7   3        326.07        321.19        13.01 o                         
 -13   8   3        121.33         78.10         4.99 o                         
 -12   8   3        140.93        123.07         6.45 o                         
 -11   8   3         14.46         13.89         3.05 o                         
 -10   8   3         48.25         51.67         6.71 o                         
  -9   8   3        125.23        133.32        19.84 o                         
  -8   8   3          1.33          1.59         2.62 o                         
  -7   8   3        405.11        424.07        17.75 o                         
  -6   8   3          2.00          0.74         2.60 o                         
  -5   8   3         87.38         93.24         7.36 o                         
  -4   8   3         54.18         62.75         6.14 o                         
  -3   8   3        273.52        269.23        11.22 o                         
  -2   8   3        104.70        114.73         7.86 o                         
  -1   8   3         71.39         76.39         5.43 o                         
   0   8   3         11.78          7.74         2.41 o                         
   1   8   3        169.46        192.01        10.26 o                         
   2   8   3        198.40        188.94        10.18 o                         
   3   8   3        123.99        128.11         8.24 o                         
   4   8   3        172.08        182.35        11.77 o                         
   5   8   3        161.71        173.73        16.14 o                         
   6   8   3         83.55        118.10         9.02 o                         
   7   8   3         40.65         64.49         7.35 o                         
   8   8   3       1192.95       1365.97        35.56 o                         
   9   8   3       1607.71       1807.05        57.16 o                         
  10   8   3         66.65         69.52         4.82 o                         
 -10   9   3         89.01         78.41         6.64 o                         
  -9   9   3        248.13        248.03         8.86 o                         
  -8   9   3         68.92         74.22         5.89 o                         
  -7   9   3         75.41         87.61         7.32 o                         
  -6   9   3       1233.08       1280.55        29.43 o                         
  -5   9   3        304.62        304.53        11.91 o                         
  -4   9   3        228.71        222.30         8.75 o                         
  -3   9   3         48.43         45.92         4.80 o                         
  -2   9   3        554.92        559.80        20.83 o                         
  -1   9   3         12.26          9.08         3.03 o                         
   0   9   3         79.14         83.60         6.45 o                         
   1   9   3         29.60         29.65         4.39 o                         
   2   9   3         77.62         90.64         7.99 o                         
   3   9   3        138.61        133.46        10.39 o                         
   4   9   3        115.40        134.05        10.14 o                         
   5   9   3          2.95          1.53         2.34 o                         
   6   9   3         50.66         53.52         4.53 o                         
   7   9   3         70.11         60.31         5.27 o                         
   8   9   3         36.26         24.90         3.86 o                         
  -7  10   3         54.76         39.85         6.38 o                         
  -6  10   3          8.29          5.95         2.97 o                         
  -5  10   3         96.75        119.91        14.03 o                         
  -4  10   3         58.01         51.93         9.58 o                         
  -3  10   3        459.73        410.70        28.07 o                         
  -2  10   3        633.41        501.72        30.84 o                         
  -1  10   3        619.65        547.35        34.03 o                         
   0  10   3        479.49        440.56        30.21 o                         
   1  10   3        349.25        328.99        24.78 o                         
   2  10   3        111.63         99.34        12.10 o                         
   3  10   3         63.24         59.67         6.50 o                         
   4  10   3        222.33        170.29        16.85 o                         
 -19   0   4         30.54         40.74         4.34 o                         
 -18   0   4       1152.81       1152.79        42.42 o                         
 -17   0   4        188.93        204.87        10.80 o                         
 -16   0   4         20.05         24.63         3.40 o                         
 -15   0   4       1173.82       1217.23        26.33 o                         
 -14   0   4        382.31        356.38        10.09 o                         
 -13   0   4        353.64        387.81        10.50 o                         
 -12   0   4       1185.48       1258.42        21.34 o                         
 -11   0   4         70.50         59.66         4.06 o                         
 -10   0   4        482.65        461.79        13.34 o                         
  -9   0   4        503.46        610.39        36.78 o                         
  -8   0   4         14.16         10.21         2.86 o                         
  -7   0   4        269.93        278.51        11.51 o                         
  -6   0   4        596.08        671.07        19.88 o                         
  -5   0   4        363.58        314.35        12.67 o                         
  -4   0   4        507.76        496.46        16.87 o                         
  -3   0   4        820.34        806.02        21.03 o                         
  -2   0   4       8530.10       8228.15       199.55 o                         
  -1   0   4          8.24          4.63         1.46 o                         
   0   0   4          3.72          3.22         1.33 o                         
   1   0   4       4344.57       4074.64       179.90 o                         
   2   0   4       4204.82       3453.97       552.24 o                         
   3   0   4        179.93        127.31        14.28 o                         
   4   0   4       3559.00       3421.56       111.86 o                         
   5   0   4      12764.09      13615.67       413.68 o                         
   6   0   4      10979.21      11709.11       255.62 o                         
   7   0   4        226.90        208.04        29.97 o                         
   8   0   4       1074.72        976.57        28.02 o                         
   9   0   4       1176.47       1148.02        23.71 o                         
  10   0   4        799.87        831.41        21.40 o                         
  11   0   4        215.29        241.34        10.53 o                         
  12   0   4        766.16        839.36        28.01 o                         
  13   0   4        413.72        442.22        19.91 o                         
  14   0   4        207.12        230.81        11.27 o                         
  15   0   4          6.32          5.26         2.18 o                         
  16   0   4         73.47         57.39         6.40 o                         
 -19   1   4        435.29        435.37        14.73 o                         
 -18   1   4        579.63        649.30        17.72 o                         
 -17   1   4        896.40        998.23        19.63 o                         
 -16   1   4       2228.69       2373.55        33.35 o                         
 -15   1   4        266.36        330.42         7.77 o                         
 -14   1   4        340.19        333.27         7.30 o                         
 -13   1   4        473.04        467.14         8.90 o                         
 -12   1   4        333.03        310.92         6.30 o                         
 -11   1   4         75.17         87.04         2.89 o                         
 -10   1   4          3.47          8.00         1.26 o                         
  -9   1   4        276.22        243.76        10.78 o                         
  -8   1   4         33.00         27.62         2.71 o                         
  -7   1   4        281.98        255.38         7.81 o                         
  -6   1   4       2971.21       2947.45        48.24 o                         
  -5   1   4        404.94        355.29         9.82 o                         
  -4   1   4       3477.71       3376.52        61.45 o                         
  -3   1   4       4206.48       4065.33        62.05 o                         
  -2   1   4       1889.22       1838.32        35.09 o                         
  -1   1   4       2621.49       2506.00        46.62 o                         
   0   1   4       4758.23       4702.50        92.15 o                         
   1   1   4       3866.98       3689.69       102.53 o                         
   2   1   4        586.06        530.49        23.55 o                         
   3   1   4        224.46        150.46         7.10 o                         
   4   1   4       4474.48       4885.86       108.08 o                         
   5   1   4         13.25         11.87         2.72 o                         
   6   1   4         14.39         19.71         2.55 o                         
   7   1   4        244.91        268.64         8.30 o                         
   8   1   4        249.60        251.31         8.05 o                         
   9   1   4       1030.47       1007.05        16.74 o                         
  10   1   4          2.39          2.58         1.34 o                         
  11   1   4       1231.46       1339.84        26.73 o                         
  12   1   4        140.97        137.31         7.29 o                         
  13   1   4          1.92          4.10         1.78 o                         
  14   1   4        738.33        792.08        15.88 o                         
  15   1   4          0.24          0.26         1.04 o                         
  16   1   4        101.79         74.00         3.40 o                         
 -19   2   4        168.35        136.29         7.82 o                         
 -18   2   4         15.64         10.38         2.09 o                         
 -17   2   4         49.21         30.99         2.87 o                         
 -16   2   4         49.74         43.66         3.47 o                         
 -15   2   4        205.62        193.59         6.80 o                         
 -14   2   4          0.50          0.05         1.31 o                         
 -13   2   4         44.28         41.76         2.97 o                         
 -12   2   4         81.03        107.73         3.77 o                         
 -11   2   4         50.15         42.46         2.05 o                         
 -10   2   4        410.17        413.98         6.40 o                         
  -9   2   4          3.75          3.32         1.72 o                         
  -8   2   4        601.69        679.13        19.20 o                         
  -7   2   4        602.74        658.67        12.19 o                         
  -6   2   4          0.56          1.74         0.98 o                         
  -5   2   4        398.55        352.43        10.86 o                         
  -4   2   4       4336.92       4257.39        71.06 o                         
  -3   2   4          1.85          3.43         1.16 o                         
  -2   2   4        125.11        135.47         4.13 o                         
  -1   2   4       2451.30       2509.03        40.29 o                         
   0   2   4       2944.57       2767.48        56.27 o                         
   1   2   4       1340.43       1316.59        33.34 o                         
   2   2   4        352.09        286.76        19.94 o                         
   3   2   4       5486.94       5959.94       266.80 o                         
   4   2   4        492.64        433.24        23.42 o                         
   5   2   4         85.19         52.63         4.20 o                         
   6   2   4        446.73        424.28        12.00 o                         
   7   2   4       1540.38       1518.31        24.55 o                         
   8   2   4        993.27        997.19        17.96 o                         
   9   2   4       1529.94       1596.77        23.25 o                         
  10   2   4        651.99        645.02        13.18 o                         
  11   2   4         32.01         36.70         2.90 o                         
  12   2   4        765.99        813.58        20.07 o                         
  13   2   4         26.97         24.26         2.55 o                         
  14   2   4         46.74         41.83         2.87 o                         
  15   2   4          5.21          5.86         1.69 o                         
  16   2   4         95.24         50.91         7.30 o                         
 -18   3   4         12.81         12.31         1.91 o                         
 -17   3   4          2.85         -0.63         1.72 o                         
 -16   3   4          6.02          1.64         1.73 o                         
 -15   3   4         96.19         85.44         4.75 o                         
 -14   3   4       1059.53        989.09        17.30 o                         
 -13   3   4        343.82        314.42         7.60 o                         
 -12   3   4        551.96        604.19        10.93 o                         
 -11   3   4        729.87        729.22        11.56 o                         
 -10   3   4       2783.39       2733.37        28.77 o                         
  -9   3   4       2531.26       2546.84        31.38 o                         
  -8   3   4       3629.79       3570.65        65.01 o                         
  -7   3   4        503.30        436.11        16.40 o                         
  -6   3   4       2737.21       2622.67        41.48 o                         
  -5   3   4         30.20         46.17         2.86 o                         
  -4   3   4       4168.69       4367.61        80.01 o                         
  -3   3   4        192.33        189.03         5.98 o                         
  -2   3   4        322.88        303.69         8.05 o                         
  -1   3   4         25.39         32.86         2.05 o                         
   0   3   4          2.42          3.26         1.05 o                         
   1   3   4        226.86        174.71         7.00 o                         
   2   3   4       1149.88       1310.42        37.21 o                         
   3   3   4         12.39          8.88         2.63 o                         
   4   3   4         58.52         88.41         5.32 o                         
   5   3   4          0.58          1.96         1.42 o                         
   6   3   4        182.09        168.49         6.08 o                         
   7   3   4        327.70        355.21         8.83 o                         
   8   3   4        634.77        616.38        11.89 o                         
   9   3   4         94.02         92.79         4.65 o                         
  10   3   4          3.08          2.39         1.27 o                         
  11   3   4          0.12          0.49         1.31 o                         
  12   3   4          7.48          7.33         1.47 o                         
  13   3   4          2.10          3.76         1.46 o                         
  14   3   4         41.22         38.37         3.91 o                         
  15   3   4          1.09          1.24         3.68 o                         
 -18   4   4         72.60         67.47         4.86 o                         
 -17   4   4         38.76         50.55         4.51 o                         
 -16   4   4        373.35        415.90        20.66 o                         
 -15   4   4        679.95        700.96        19.88 o                         
 -14   4   4        954.55       1056.88        30.54 o                         
 -13   4   4        106.23        107.36         6.31 o                         
 -12   4   4        493.22        489.37        14.04 o                         
 -11   4   4        133.76        108.11         4.27 o                         
 -10   4   4         69.00         76.63         3.93 o                         
  -9   4   4        101.64        106.94         4.58 o                         
  -8   4   4         62.37         54.61         3.16 o                         
  -7   4   4       5103.74       5267.64        80.37 o                         
  -6   4   4        576.68        522.81        30.35 o                         
  -5   4   4         41.10         13.98         5.02 o                         
  -4   4   4       3848.35       3855.09       100.74 o                         
  -3   4   4       3488.17       3219.86        74.88 o                         
  -2   4   4       2297.28       2080.04        41.19 o                         
  -1   4   4        699.59        637.61        16.66 o                         
   0   4   4        206.47        196.41         6.84 o                         
   1   4   4          2.66          1.68         0.94 o                         
   2   4   4       1033.50       1011.90        19.48 o                         
   3   4   4          1.85          3.64         1.53 o                         
   4   4   4         10.02         10.97         1.64 o                         
   5   4   4        122.30        118.04         4.96 o                         
   6   4   4        198.66        191.10         6.64 o                         
   7   4   4         99.95         89.32         4.39 o                         
   8   4   4         44.87         49.31         3.28 o                         
   9   4   4          8.64          7.15         1.70 o                         
  10   4   4        378.14        384.29        10.22 o                         
  11   4   4        625.76        674.84        30.41 o                         
  12   4   4        861.54        944.85        29.73 o                         
  13   4   4        811.66        859.30        42.02 o                         
  14   4   4        885.37        907.41        54.68 o                         
  15   4   4        723.27        431.72        25.42 o                         
 -17   5   4         31.28         32.13         3.59 o                         
 -16   5   4          9.19          8.57         2.28 o                         
 -15   5   4        244.66        260.01        11.20 o                         
 -14   5   4          3.06          2.14         2.07 o                         
 -13   5   4        126.06        143.70         7.25 o                         
 -12   5   4       2056.30       2194.77        45.97 o                         
 -11   5   4       2078.92       2085.69        56.89 o                         
 -10   5   4        518.90        510.89        14.03 o                         
  -9   5   4        880.88        923.85        20.19 o                         
  -8   5   4       1359.52       1390.28        25.25 o                         
  -7   5   4       1442.89       1367.90        25.84 o                         
  -6   5   4       1668.67       1711.31        39.00 o                         
  -5   5   4        526.37        494.42        14.95 o                         
  -4   5   4        206.51        185.53        10.18 o                         
  -3   5   4        139.59        133.99         8.49 o                         
  -2   5   4         55.22         56.05         6.07 o                         
  -1   5   4        759.70        809.30        21.29 o                         
   0   5   4        136.35        144.64         7.48 o                         
   1   5   4        758.39        789.15        25.95 o                         
   2   5   4         69.24         67.85         4.91 o                         
   3   5   4         22.81         26.79         3.88 o                         
   4   5   4        217.34        204.19         9.68 o                         
   5   5   4        122.35        121.10         6.19 o                         
   6   5   4        117.22        123.42         8.19 o                         
   7   5   4         59.73         66.07         4.81 o                         
   8   5   4         37.71         48.02         4.22 o                         
   9   5   4        585.31        651.10        24.93 o                         
  10   5   4        436.38        455.42        13.87 o                         
  11   5   4        126.75        137.33         8.71 o                         
  12   5   4          1.19          3.07         1.84 o                         
  13   5   4         14.26         14.25         2.07 o                         
  14   5   4          0.41          1.49         1.38 o                         
 -16   6   4        188.85        190.65         8.91 o                         
 -15   6   4         20.57         17.41         3.93 o                         
 -14   6   4        107.12        108.08         7.51 o                         
 -13   6   4         30.65         27.02         3.26 o                         
 -12   6   4        370.45        374.89        12.20 o                         
 -11   6   4         52.11         56.29         5.96 o                         
 -10   6   4         64.36         67.38         5.03 o                         
  -9   6   4        874.49        864.53        18.28 o                         
  -8   6   4         47.68         43.32         3.75 o                         
  -7   6   4         28.95         38.56         4.37 o                         
  -6   6   4        197.44        202.42         9.72 o                         
  -5   6   4        964.78       1022.67        25.72 o                         
  -4   6   4         37.90         36.30         4.05 o                         
  -3   6   4        183.72        215.24         9.32 o                         
  -2   6   4        226.00        206.67         8.72 o                         
  -1   6   4        635.14        650.77        16.23 o                         
   0   6   4        804.68        834.41        27.28 o                         
   1   6   4        221.12        212.22        11.63 o                         
   2   6   4        187.57        178.34        10.48 o                         
   3   6   4         59.91         57.13         4.85 o                         
   4   6   4       1362.55       1341.03        32.18 o                         
   5   6   4        252.62        261.06        11.78 o                         
   6   6   4         75.85        110.16         6.93 o                         
   7   6   4         21.71         24.77         3.89 o                         
   8   6   4        371.31        374.99        13.60 o                         
   9   6   4         89.80        108.00         6.55 o                         
  10   6   4        115.86        123.17         7.76 o                         
  11   6   4        509.67        662.47        21.98 o                         
  12   6   4         39.30         34.78         3.08 o                         
  13   6   4        109.84         94.95         9.56 o                         
 -14   7   4        292.71        277.13        12.16 o                         
 -13   7   4         85.22         92.72         5.79 o                         
 -12   7   4          4.93          5.65         2.38 o                         
 -11   7   4         25.84         22.32         3.26 o                         
 -10   7   4        486.84        513.28        20.82 o                         
  -9   7   4         70.40         64.33         8.04 o                         
  -8   7   4          0.20          0.73         1.98 o                         
  -7   7   4         65.12         73.38         7.33 o                         
  -6   7   4         51.64         43.50         4.81 o                         
  -5   7   4          2.31          4.15         2.69 o                         
  -4   7   4         93.10         79.66         6.06 o                         
  -3   7   4        618.82        564.64        19.81 o                         
  -2   7   4       1177.06       1210.95        24.08 o                         
  -1   7   4          3.98          4.12         2.06 o                         
   0   7   4        235.06        251.85        10.20 o                         
   1   7   4        288.29        302.25        13.82 o                         
   2   7   4        437.87        433.77        14.54 o                         
   3   7   4         65.21         59.86         5.58 o                         
   4   7   4         24.54         20.89         3.90 o                         
   5   7   4          0.82          1.82         2.51 o                         
   6   7   4          4.29          8.33         3.29 o                         
   7   7   4          8.82         11.88         3.32 o                         
   8   7   4        252.99        273.81        10.79 o                         
   9   7   4        218.05        230.80         8.94 o                         
  10   7   4          4.99          3.56         2.07 o                         
  11   7   4        214.62        240.81         8.89 o                         
 -13   8   4        134.88         90.91         6.66 o                         
 -12   8   4        503.41        515.49        19.99 o                         
 -11   8   4        214.92        226.11         9.98 o                         
 -10   8   4          1.21         -0.42         1.94 o                         
  -9   8   4         29.03         26.56         6.41 o                         
  -8   8   4         30.26         35.65         4.73 o                         
  -7   8   4        167.01        177.36         9.45 o                         
  -6   8   4         54.11         47.55         6.34 o                         
  -5   8   4        104.57        115.05         9.60 o                         
  -4   8   4        223.55        238.70        10.60 o                         
  -3   8   4         61.87         65.16         5.62 o                         
  -2   8   4         53.16         52.01         5.44 o                         
  -1   8   4         50.95         56.68         7.18 o                         
   0   8   4          0.89          1.12         2.71 o                         
   1   8   4        222.58        234.11        12.81 o                         
   2   8   4        296.59        369.41        18.33 o                         
   3   8   4        760.18        858.86        27.05 o                         
   4   8   4        244.33        270.71        13.18 o                         
   5   8   4        150.14        184.33        10.44 o                         
   6   8   4        712.13        787.34        20.29 o                         
   7   8   4       1108.75       1263.74        31.22 o                         
   8   8   4         25.24         55.14         4.52 o                         
   9   8   4         72.36         59.22         4.01 o                         
 -10   9   4         98.45         72.67         4.68 o                         
  -9   9   4        311.39        289.09         9.48 o                         
  -8   9   4          0.47          0.53         1.80 o                         
  -7   9   4         23.78         24.81         3.49 o                         
  -6   9   4        152.54        144.91         6.92 o                         
  -5   9   4        315.10        286.45        10.06 o                         
  -4   9   4          2.61          3.20         1.65 o                         
  -3   9   4         13.14          9.02         2.09 o                         
  -2   9   4        211.82        179.51        12.72 o                         
  -1   9   4        183.80        183.60        11.00 o                         
   0   9   4        171.42        184.41         9.54 o                         
   1   9   4        644.53        688.20        32.31 o                         
   2   9   4        268.42        333.55        15.09 o                         
   3   9   4          3.08          4.49         2.25 o                         
   4   9   4         31.02         34.19         4.03 o                         
   5   9   4         14.55         12.21         3.99 o                         
   6   9   4         29.58         34.64         3.66 o                         
   7   9   4         45.02         28.30         3.31 o                         
  -6  10   4         45.62         39.15         6.68 o                         
  -5  10   4          4.37          8.13         3.64 o                         
  -4  10   4        240.28        201.20        39.30 o                         
  -3  10   4         11.81         10.18         3.37 o                         
  -2  10   4          7.18          0.96         1.57 o                         
  -1  10   4          3.03          4.31         4.13 o                         
   0  10   4          8.85          8.54         2.90 o                         
   1  10   4          3.96          1.14         3.03 o                         
   2  10   4          2.17          0.00         1.75 o                         
   3  10   4         55.38         44.12         5.14 o                         
 -19   1   5         95.08         95.43         6.60 o                         
 -18   1   5        114.89        106.83         5.63 o                         
 -17   1   5          0.03         -2.32         2.47 o                         
 -16   1   5        198.31        190.31         7.26 o                         
 -15   1   5          0.91         -0.95         1.33 o                         
 -14   1   5         87.88         75.67         3.97 o                         
 -13   1   5        493.47        516.81         9.03 o                         
 -12   1   5        774.38        769.26        10.46 o                         
 -11   1   5       1273.23       1228.24        14.44 o                         
 -10   1   5         48.61         41.32         2.05 o                         
  -9   1   5        700.48        694.37        19.43 o                         
  -8   1   5         21.17         12.08         2.06 o                         
  -7   1   5          4.69          7.21         1.46 o                         
  -6   1   5       1291.60       1332.19        24.70 o                         
  -5   1   5        554.00        562.44        12.40 o                         
  -4   1   5       1221.47       1249.72        25.28 o                         
  -3   1   5        201.43        228.28         5.79 o                         
  -2   1   5        262.31        284.74         7.89 o                         
  -1   1   5         32.55         38.86         2.76 o                         
   0   1   5        327.85        323.13        10.67 o                         
   1   1   5         18.82         24.58         2.68 o                         
   2   1   5        656.22        697.72        24.37 o                         
   3   1   5       2302.46       2315.93        69.55 o                         
   4   1   5        186.77        215.20        11.88 o                         
   5   1   5        414.86        547.11        23.72 o                         
   6   1   5        403.69        378.82        12.10 o                         
   7   1   5       1494.96       1593.47        26.99 o                         
   8   1   5        509.46        562.60        13.25 o                         
   9   1   5         69.45         76.94         4.24 o                         
  10   1   5         44.10         43.46         3.62 o                         
  11   1   5        157.40        158.20         7.13 o                         
  12   1   5         24.15         19.91         3.21 o                         
  13   1   5         10.59          3.65         2.72 o                         
  14   1   5        479.16        457.04        10.34 o                         
  15   1   5        175.31        149.94         6.72 o                         
 -19   2   5        258.14        207.20        12.24 o                         
 -18   2   5        302.69        340.94         9.89 o                         
 -17   2   5        166.03        196.53         6.89 o                         
 -16   2   5        649.94        658.06        13.82 o                         
 -15   2   5       1111.15       1158.40        20.19 o                         
 -14   2   5       1082.81       1126.95        17.94 o                         
 -13   2   5        185.87        189.34         5.74 o                         
 -12   2   5       1036.49        991.52        13.26 o                         
 -11   2   5          6.49          5.63         0.90 o                         
 -10   2   5        339.07        341.29         5.64 o                         
  -9   2   5       1756.72       1684.18        23.07 o                         
  -8   2   5         43.08         39.24         3.03 o                         
  -7   2   5       1392.67       1450.66        25.70 o                         
  -6   2   5       6243.31       6530.40        95.80 o                         
  -5   2   5        866.69        848.00        18.09 o                         
  -4   2   5       1966.02       2141.81        46.56 o                         
  -3   2   5          1.70          2.86         1.33 o                         
  -2   2   5         19.90         16.33         2.00 o                         
  -1   2   5       1719.14       1685.49        31.05 o                         
   0   2   5        637.48        557.51        15.56 o                         
   1   2   5         31.62         25.63         3.09 o                         
   2   2   5        125.61        101.14         7.57 o                         
   3   2   5       2071.39       2096.46        73.86 o                         
   4   2   5        204.61        212.34        17.40 o                         
   5   2   5          0.66          2.31         1.41 o                         
   6   2   5        106.99        120.39         5.63 o                         
   7   2   5        124.52        110.95         5.36 o                         
   8   2   5       2004.55       2107.45        32.80 o                         
   9   2   5        149.88        151.57         5.90 o                         
  10   2   5        159.09        168.26         6.18 o                         
  11   2   5        543.07        585.95        15.37 o                         
  12   2   5        899.13        945.72        18.81 o                         
  13   2   5          6.87          5.79         1.66 o                         
  14   2   5        261.52        256.09        10.82 o                         
  15   2   5         10.34          9.50         1.54 o                         
 -19   3   5        145.69         81.83         8.29 o                         
 -18   3   5          2.41          4.71         1.75 o                         
 -17   3   5         74.35         61.24         4.41 o                         
 -16   3   5          5.93          5.08         2.05 o                         
 -15   3   5         75.40         82.11         6.03 o                         
 -14   3   5       3722.53       3876.72        52.85 o                         
 -13   3   5        596.03        616.06        10.42 o                         
 -12   3   5        166.56        178.20         4.91 o                         
 -11   3   5       1596.52       1582.12        18.60 o                         
 -10   3   5        732.61        694.62        10.39 o                         
  -9   3   5        283.98        254.44         5.03 o                         
  -8   3   5         44.78         47.48         2.58 o                         
  -7   3   5        131.12        118.50         5.09 o                         
  -6   3   5         97.23        100.50         6.12 o                         
  -5   3   5        298.21        310.32        10.40 o                         
  -4   3   5        339.26        387.67        11.47 o                         
  -3   3   5        469.27        445.93        11.54 o                         
  -2   3   5        143.40        120.59         4.35 o                         
  -1   3   5         65.89         50.68         3.47 o                         
   0   3   5       1917.89       2054.47        40.78 o                         
   1   3   5        237.12        269.51         8.91 o                         
   2   3   5          5.50         -0.15         1.03 o                         
   3   3   5        158.77        129.96         7.12 o                         
   4   3   5        778.24        781.78        17.00 o                         
   5   3   5        759.96        779.45        15.26 o                         
   6   3   5        687.94        712.69        14.87 o                         
   7   3   5        129.60        143.29         6.51 o                         
   8   3   5          1.00          1.04         1.54 o                         
   9   3   5         38.34         34.35         2.84 o                         
  10   3   5        198.90        204.01         6.91 o                         
  11   3   5          0.28          1.27         1.46 o                         
  12   3   5        165.92        158.75         6.66 o                         
  13   3   5         91.49         84.33         5.07 o                         
  14   3   5         48.61         42.78         4.44 o                         
 -18   4   5          0.75          1.62         1.39 o                         
 -17   4   5         77.38         96.52         5.60 o                         
 -16   4   5        798.92        861.83        26.95 o                         
 -15   4   5        115.42        141.67         8.67 o                         
 -14   4   5        574.19        532.51        16.12 o                         
 -13   4   5        601.49        585.97        14.45 o                         
 -12   4   5         26.30         18.64         2.11 o                         
 -11   4   5        340.67        283.86         7.75 o                         
 -10   4   5        210.85        186.35         6.88 o                         
  -9   4   5        387.24        373.10         9.62 o                         
  -8   4   5        715.80        699.36        14.19 o                         
  -7   4   5          2.40          3.98         1.20 o                         
  -6   4   5        988.32       1070.51        21.65 o                         
  -5   4   5          0.36          2.39         0.98 o                         
  -4   4   5        625.44        621.54        17.07 o                         
  -3   4   5          0.35          2.66         0.99 o                         
  -2   4   5          2.58          1.47         1.41 o                         
  -1   4   5        819.82        858.03        19.69 o                         
   0   4   5          1.17          2.42         1.01 o                         
   1   4   5        183.05        161.50         6.33 o                         
   2   4   5        656.77        662.08        14.58 o                         
   3   4   5        289.05        280.12         8.84 o                         
   4   4   5        157.83        158.82         6.16 o                         
   5   4   5         91.19         77.01         3.85 o                         
   6   4   5         81.49         91.36         4.38 o                         
   7   4   5        169.48        158.27         5.84 o                         
   8   4   5         11.27          2.33         1.72 o                         
   9   4   5        124.04        116.86         5.93 o                         
  10   4   5        208.29        259.86        10.80 o                         
  11   4   5        326.15        326.67        17.31 o                         
  12   4   5        220.81        243.84        10.88 o                         
  13   4   5          2.87          0.41         1.73 o                         
  14   4   5         91.81         71.92         8.67 o                         
 -17   5   5        248.52        205.04        44.86 o                         
 -16   5   5        144.51        131.43         7.61 o                         
 -15   5   5        196.23        198.18         9.51 o                         
 -14   5   5          8.98         12.76         2.39 o                         
 -13   5   5        120.55        115.92         7.39 o                         
 -12   5   5         27.38         18.02         2.75 o                         
 -11   5   5        345.80        298.03        10.78 o                         
 -10   5   5          3.68          2.34         1.60 o                         
  -9   5   5         73.25         85.94         5.11 o                         
  -8   5   5        282.67        273.98         9.29 o                         
  -7   5   5        171.14        149.52         7.21 o                         
  -6   5   5        367.19        340.22        11.71 o                         
  -5   5   5        601.68        593.97        17.42 o                         
  -4   5   5       1400.02       1370.65        31.25 o                         
  -3   5   5        560.04        496.34        11.72 o                         
  -2   5   5       1319.60       1313.43        22.98 o                         
  -1   5   5        979.36        882.20        17.21 o                         
   0   5   5         52.48         79.64         5.19 o                         
   1   5   5         50.40         49.20         4.59 o                         
   2   5   5        760.04        831.06        24.38 o                         
   3   5   5          3.22          1.88         1.91 o                         
   4   5   5        596.01        552.08        17.60 o                         
   5   5   5         59.96         61.81         4.75 o                         
   6   5   5        347.30        329.49        10.81 o                         
   7   5   5         37.73         47.06         3.67 o                         
   8   5   5          4.01          1.75         2.08 o                         
   9   5   5         15.32         14.11         2.71 o                         
  10   5   5          2.90          3.54         1.99 o                         
  11   5   5         92.43        115.33         8.36 o                         
  12   5   5          9.45          8.21         2.06 o                         
  13   5   5         66.52         52.97         4.26 o                         
 -16   6   5         85.80         68.62         5.69 o                         
 -15   6   5        147.80        143.37         7.67 o                         
 -14   6   5          1.01          1.79         1.74 o                         
 -13   6   5         89.64         88.94         5.93 o                         
 -12   6   5          4.71          7.66         2.13 o                         
 -11   6   5         13.65         14.87         2.44 o                         
 -10   6   5        526.80        543.22        14.27 o                         
  -9   6   5        924.80        946.57        20.58 o                         
  -8   6   5        610.86        582.75        15.91 o                         
  -7   6   5        298.72        320.18        11.04 o                         
  -6   6   5        176.69        156.34         7.84 o                         
  -5   6   5         17.34         23.97         3.61 o                         
  -4   6   5         87.77         92.52         6.40 o                         
  -3   6   5        136.61        150.28         7.00 o                         
  -2   6   5        676.55        654.78        16.53 o                         
  -1   6   5        483.78        480.65        15.36 o                         
   0   6   5       1266.60       1354.63        33.62 o                         
   1   6   5       1515.24       1572.49        46.47 o                         
   2   6   5       1933.56       2053.77        56.72 o                         
   3   6   5         15.96         16.10         2.69 o                         
   4   6   5       1318.00       1385.40        34.85 o                         
   5   6   5        343.43        381.93        13.56 o                         
   6   6   5        120.65        145.25         7.91 o                         
   7   6   5        112.98        109.84         9.86 o                         
   8   6   5         28.87         33.97         5.61 o                         
   9   6   5          0.08         -1.46         2.08 o                         
  10   6   5          0.50          0.32         1.62 o                         
  11   6   5         87.81        100.36         8.89 o                         
  12   6   5         17.57         28.18         3.74 o                         
 -14   7   5         29.62         20.87         2.53 o                         
 -13   7   5          3.70          2.31         1.27 o                         
 -12   7   5         37.76         36.75         3.30 o                         
 -11   7   5        286.30        277.57        12.53 o                         
 -10   7   5          0.35          3.75         2.49 o                         
  -9   7   5        176.92        183.15        10.65 o                         
  -8   7   5        381.83        365.31        13.52 o                         
  -7   7   5        388.94        365.38        16.65 o                         
  -6   7   5        910.93        976.17        28.24 o                         
  -5   7   5       1050.67       1038.40        24.61 o                         
  -4   7   5       2020.27       2020.96        55.39 o                         
  -3   7   5        804.40        837.04        24.86 o                         
  -2   7   5        326.02        324.71        11.63 o                         
  -1   7   5       1007.75       1141.16        36.11 o                         
   0   7   5         69.23         72.39         6.88 o                         
   1   7   5         71.91         88.76         6.35 o                         
   2   7   5        261.14        277.70        10.77 o                         
   3   7   5         14.54         17.88         3.40 o                         
   4   7   5        329.19        320.71        15.03 o                         
   5   7   5        157.49        143.04        10.92 o                         
   6   7   5        201.25        225.61        12.15 o                         
   7   7   5         81.38         90.47         7.02 o                         
   8   7   5         55.00         54.32         4.79 o                         
   9   7   5         61.37         60.45         4.59 o                         
  10   7   5         67.78         73.57         4.63 o                         
 -13   8   5         25.98         18.64         4.57 o                         
 -12   8   5          0.23         -0.35         1.47 o                         
 -11   8   5         33.96         37.69         4.34 o                         
 -10   8   5        199.45        211.45        10.07 o                         
  -9   8   5        132.53        141.59         9.49 o                         
  -8   8   5         12.39         11.77         2.95 o                         
  -7   8   5         50.62         50.35         4.97 o                         
  -6   8   5          9.22          8.56         2.17 o                         
  -5   8   5          0.00         -0.37         1.61 o                         
  -4   8   5         91.97         99.92         5.88 o                         
  -3   8   5          0.43          1.18         1.83 o                         
  -2   8   5       1003.22       1139.98        42.71 o                         
  -1   8   5         97.57         94.80         8.44 o                         
   0   8   5         29.92         18.72         3.97 o                         
   1   8   5         70.45         80.48        10.01 o                         
   2   8   5        372.07        433.67        31.99 o                         
   3   8   5        146.97        210.48        10.46 o                         
   4   8   5        741.12        809.16        26.41 o                         
   5   8   5         81.57         92.41         6.94 o                         
   6   8   5         36.90         51.13         4.20 o                         
   7   8   5        643.05        666.62        22.06 o                         
   8   8   5         34.84         40.29         4.12 o                         
   9   8   5         45.53         49.78         5.24 o                         
 -10   9   5        620.41        432.67        15.36 o                         
  -9   9   5         25.84         21.23         2.75 o                         
  -8   9   5        303.23        268.97        21.86 o                         
  -7   9   5        295.01        271.98        10.70 o                         
  -6   9   5        579.84        559.91        18.16 o                         
  -5   9   5         50.87         43.84         4.21 o                         
  -4   9   5         53.80         50.31         5.85 o                         
  -3   9   5         44.60         45.48         4.93 o                         
  -2   9   5         21.99         21.75         3.77 o                         
  -1   9   5         92.47        104.00        10.57 o                         
   0   9   5        213.28        208.24        13.36 o                         
   1   9   5         22.87         29.35         4.18 o                         
   2   9   5          8.22         12.39         3.01 o                         
   3   9   5        146.81        174.68         9.69 o                         
   4   9   5        190.35        218.87        10.41 o                         
   5   9   5        214.77        196.20        10.58 o                         
   6   9   5          1.45          2.73         1.03 o                         
  -5  10   5          1.94          0.86         1.31 o                         
  -4  10   5        304.14        251.12        21.89 o                         
  -3  10   5         51.25         50.70         8.19 o                         
  -2  10   5          1.05         -0.08         1.49 o                         
  -1  10   5         45.31         38.46         5.22 o                         
   0  10   5          2.21          0.52         1.64 o                         
   1  10   5          8.25          5.32         2.00 o                         
 -19   0   6        211.66        211.19        10.36 o                         
 -18   0   6          0.14          1.14         3.17 o                         
 -17   0   6        130.57        145.59         8.51 o                         
 -16   0   6          8.24         14.11         3.06 o                         
 -15   0   6        198.44        233.11         9.18 o                         
 -14   0   6        614.08        657.48        15.20 o                         
 -13   0   6        764.29        791.74        15.81 o                         
 -12   0   6       1710.80       1719.82        29.61 o                         
 -11   0   6       7119.09       7265.00        80.52 o                         
 -10   0   6        342.55        346.00         8.31 o                         
  -9   0   6         14.74         21.33         2.38 o                         
  -8   0   6       1289.80       1219.19        35.01 o                         
  -7   0   6        433.53        441.01        16.54 o                         
  -6   0   6        150.84        195.12        13.11 o                         
  -5   0   6        227.50        234.38        14.77 o                         
  -4   0   6       9596.77      10032.76       249.92 o                         
  -3   0   6      31321.51      34954.84       734.67 o                         
  -2   0   6         78.74         55.47         4.42 o                         
  -1   0   6         71.78         78.43         5.48 o                         
   0   0   6       3010.21       2904.18        78.96 o                         
   1   0   6       2643.38       2630.46        73.14 o                         
   2   0   6        288.05        334.19        16.12 o                         
   3   0   6        382.15        430.27        51.43 o                         
   4   0   6       3240.27       3360.14       113.58 o                         
   5   0   6        320.89        293.77        13.14 o                         
   6   0   6         43.17         48.41         5.16 o                         
   7   0   6        227.61        245.57        12.32 o                         
   8   0   6        238.68        230.57        12.20 o                         
   9   0   6         15.65         15.95         3.87 o                         
  10   0   6        724.81        764.90        37.85 o                         
  11   0   6        191.83        225.46        16.25 o                         
  12   0   6          4.11          2.91         3.00 o                         
  13   0   6        507.01        516.20        17.16 o                         
  14   0   6        630.17        606.34        19.72 o                         
  15   0   6        419.54        185.22        14.78 o                         
 -19   1   6         18.45         15.79         2.85 o                         
 -18   1   6         39.15         33.84         3.14 o                         
 -17   1   6         22.61         17.96         2.89 o                         
 -16   1   6          0.04         -1.69         1.69 o                         
 -15   1   6        102.25        121.65         5.04 o                         
 -14   1   6         15.95         13.75         1.83 o                         
 -13   1   6          0.60          1.23         1.00 o                         
 -12   1   6        383.82        375.46         6.36 o                         
 -11   1   6       1152.41       1162.67        12.72 o                         
 -10   1   6        228.25        237.47         4.47 o                         
  -9   1   6       4872.69       4690.67        42.47 o                         
  -8   1   6       4155.38       4228.37        69.93 o                         
  -7   1   6       5056.96       4857.51        78.51 o                         
  -6   1   6       1560.45       1450.72        31.12 o                         
  -5   1   6       7452.30       7651.85       167.52 o                         
  -4   1   6       1985.21       1936.72        39.38 o                         
  -3   1   6       4283.79       4366.68        69.07 o                         
  -2   1   6         52.14         37.86         2.96 o                         
  -1   1   6        239.50        203.61         7.19 o                         
   0   1   6        663.48        624.84        19.81 o                         
   1   1   6        165.72        185.04        10.86 o                         
   2   1   6        340.63        425.05        14.51 o                         
   3   1   6         92.07         89.01         6.24 o                         
   4   1   6        127.55        148.34         7.99 o                         
   5   1   6        741.60        734.78        20.09 o                         
   6   1   6          1.37          1.15         1.44 o                         
   7   1   6         87.57         73.85         4.95 o                         
   8   1   6         21.83         16.89         2.57 o                         
   9   1   6        329.94        347.40         9.94 o                         
  10   1   6         53.38         61.05         4.17 o                         
  11   1   6        367.07        401.73        11.93 o                         
  12   1   6         14.79          9.83         2.33 o                         
  13   1   6         70.54         71.26         4.15 o                         
  14   1   6          7.73          4.48         1.66 o                         
 -19   2   6        169.33        128.86         7.02 o                         
 -18   2   6         26.58         19.06         2.40 o                         
 -17   2   6        490.94        481.42        13.64 o                         
 -16   2   6         10.27         13.81         2.01 o                         
 -15   2   6          3.84          3.84         1.57 o                         
 -14   2   6         48.89         55.44         3.20 o                         
 -13   2   6       1934.86       1972.05        23.06 o                         
 -12   2   6         20.80         23.16         1.68 o                         
 -11   2   6         71.34         68.94         2.60 o                         
 -10   2   6        147.11        143.89         3.47 o                         
  -9   2   6       1696.51       1734.00        17.41 o                         
  -8   2   6         95.84         91.62         4.22 o                         
  -7   2   6        278.72        250.32        10.80 o                         
  -6   2   6       2696.92       3034.78        72.25 o                         
  -5   2   6         96.15         77.56         8.28 o                         
  -4   2   6        519.11        538.38        15.96 o                         
  -3   2   6        148.18        161.31         6.20 o                         
  -2   2   6         72.20         45.39         3.51 o                         
  -1   2   6       3741.66       3946.25        63.56 o                         
   0   2   6        183.52        187.16         6.65 o                         
   1   2   6         30.82         26.93         3.32 o                         
   2   2   6        998.41        987.08        26.40 o                         
   3   2   6        422.62        389.32        14.45 o                         
   4   2   6        367.72        349.79        15.33 o                         
   5   2   6        383.77        383.30         9.63 o                         
   6   2   6        675.49        706.37        14.46 o                         
   7   2   6        988.76        979.95        19.21 o                         
   8   2   6         12.93          7.26         2.10 o                         
   9   2   6        344.90        306.44         8.52 o                         
  10   2   6        279.20        286.45         9.59 o                         
  11   2   6        374.50        373.09        10.59 o                         
  12   2   6        130.25        133.07         5.22 o                         
  13   2   6        671.08        653.01        21.31 o                         
  14   2   6         28.91         22.24         2.12 o                         
 -18   3   6         15.00          9.82         2.35 o                         
 -17   3   6         15.99         20.84         2.78 o                         
 -16   3   6        614.97        662.81        16.18 o                         
 -15   3   6       1651.64       1815.67        31.33 o                         
 -14   3   6       1472.84       1641.47        26.20 o                         
 -13   3   6         95.10         90.91         3.49 o                         
 -12   3   6        628.47        618.88         9.64 o                         
 -11   3   6       1160.68       1168.47        15.01 o                         
 -10   3   6        189.46        177.84         4.39 o                         
  -9   3   6          3.28          4.40         1.09 o                         
  -8   3   6        334.33        345.89         5.82 o                         
  -7   3   6         74.95         93.80         4.16 o                         
  -6   3   6        368.84        383.44        15.06 o                         
  -5   3   6        548.61        603.69        22.16 o                         
  -4   3   6          8.25         24.81         3.18 o                         
  -3   3   6        503.82        489.58        14.51 o                         
  -2   3   6       1790.57       1800.84        36.70 o                         
  -1   3   6        936.57        893.03        21.23 o                         
   0   3   6       1661.31       1748.86        36.77 o                         
   1   3   6       2073.45       2090.56        36.89 o                         
   2   3   6       1125.93       1119.52        25.66 o                         
   3   3   6        734.53        724.74        16.18 o                         
   4   3   6       1159.15       1109.64        19.35 o                         
   5   3   6        702.84        710.65        17.44 o                         
   6   3   6         26.64         20.76         2.28 o                         
   7   3   6        493.19        527.04        11.58 o                         
   8   3   6        162.40        173.74         5.92 o                         
   9   3   6         76.35         71.14         4.08 o                         
  10   3   6         98.20        109.92         5.60 o                         
  11   3   6         33.23         34.14         3.19 o                         
  12   3   6        222.71        211.17         7.43 o                         
  13   3   6          3.86          1.62         1.39 o                         
  14   3   6          6.71          5.84         1.64 o                         
 -18   4   6        154.91        135.06         7.11 o                         
 -17   4   6         23.63         31.95         3.50 o                         
 -16   4   6        995.65       1092.25        25.83 o                         
 -15   4   6        913.04        981.46        25.65 o                         
 -14   4   6          1.43          0.71         1.63 o                         
 -13   4   6        248.39        220.41         7.30 o                         
 -12   4   6       1006.99       1038.12        18.34 o                         
 -11   4   6        434.13        405.86         9.18 o                         
 -10   4   6        179.87        183.06         6.22 o                         
  -9   4   6        537.54        575.29        12.38 o                         
  -8   4   6        740.72        780.76        15.52 o                         
  -7   4   6        584.14        600.27        14.29 o                         
  -6   4   6        112.51         96.37         4.45 o                         
  -5   4   6        179.39        182.35         6.18 o                         
  -4   4   6        131.05        118.96         5.19 o                         
  -3   4   6        674.39        632.22        20.86 o                         
  -2   4   6        280.28        242.68         7.81 o                         
  -1   4   6        282.30        293.49         7.95 o                         
   0   4   6          1.83          0.98         1.01 o                         
   1   4   6         79.18         75.99         4.71 o                         
   2   4   6        223.27        219.91         7.98 o                         
   3   4   6        259.73        244.66         7.03 o                         
   4   4   6        796.91        774.22        15.33 o                         
   5   4   6       1540.58       1484.36        27.79 o                         
   6   4   6        987.59        962.18        17.18 o                         
   7   4   6        833.43        861.05        15.98 o                         
   8   4   6        687.29        773.15        17.39 o                         
   9   4   6       1681.12       1851.48        51.21 o                         
  10   4   6        349.04        375.75        19.28 o                         
  11   4   6         59.83         63.99         7.49 o                         
  12   4   6        147.39        170.31        10.66 o                         
  13   4   6         45.46         25.37         6.51 o                         
 -17   5   6        746.01        784.52        41.29 o                         
 -16   5   6        348.63        379.95        15.54 o                         
 -15   5   6         99.85        115.77         6.61 o                         
 -14   5   6       1162.41       1287.40        28.40 o                         
 -13   5   6       1825.63       1869.19        42.66 o                         
 -12   5   6        280.47        305.62         9.14 o                         
 -11   5   6         60.75         71.10         4.27 o                         
 -10   5   6        220.12        227.91         7.70 o                         
  -9   5   6         52.47         50.15         4.21 o                         
  -8   5   6         21.37         23.39         3.35 o                         
  -7   5   6        199.23        226.15        10.73 o                         
  -6   5   6        127.86        121.61         6.58 o                         
  -5   5   6        152.42        157.77         7.55 o                         
  -4   5   6         53.93         57.02         3.72 o                         
  -3   5   6        573.16        568.00        12.57 o                         
  -2   5   6        975.81        972.29        17.94 o                         
  -1   5   6       2245.20       2196.78        40.97 o                         
   0   5   6         95.26         88.06         7.85 o                         
   1   5   6       2491.90       2664.20        56.50 o                         
   2   5   6        412.94        419.94        15.86 o                         
   3   5   6       1006.15       1049.44        22.38 o                         
   4   5   6        371.23        415.82        13.34 o                         
   5   5   6        890.55        878.29        21.53 o                         
   6   5   6         18.34         34.86         3.49 o                         
   7   5   6         33.93         34.22         3.74 o                         
   8   5   6          0.57         -0.06         1.93 o                         
   9   5   6         19.98         23.52         3.33 o                         
  10   5   6          3.22          0.54         2.17 o                         
  11   5   6         13.43         17.77         2.63 o                         
  12   5   6         10.42          9.27         1.92 o                         
 -16   6   6          2.81          0.28         0.94 o                         
 -15   6   6          2.08          0.58         1.30 o                         
 -14   6   6          6.20          4.09         2.24 o                         
 -13   6   6         13.92         14.93         3.05 o                         
 -12   6   6        227.92        213.40         7.89 o                         
 -11   6   6         41.45         37.25         3.09 o                         
 -10   6   6         94.89         90.89         5.00 o                         
  -9   6   6        355.91        332.90        11.60 o                         
  -8   6   6         10.02          7.29         2.32 o                         
  -7   6   6         43.20         40.84         3.96 o                         
  -6   6   6         60.32         59.60         4.53 o                         
  -5   6   6        275.45        270.20        11.02 o                         
  -4   6   6         52.92         59.01         5.47 o                         
  -3   6   6          0.58          1.78         1.51 o                         
  -2   6   6        270.73        268.80        10.99 o                         
  -1   6   6        230.58        226.40        11.00 o                         
   0   6   6         37.43         41.43         4.78 o                         
   1   6   6         75.53         73.26         5.93 o                         
   2   6   6        151.20        135.02         8.22 o                         
   3   6   6        768.76        770.76        18.92 o                         
   4   6   6        136.35        141.32         6.83 o                         
   5   6   6          4.00          4.68         2.08 o                         
   6   6   6         21.92         26.29         3.93 o                         
   7   6   6        512.74        533.83        17.32 o                         
   8   6   6        123.40        138.68         9.69 o                         
   9   6   6         43.37         62.15         4.36 o                         
  10   6   6         64.12         59.88         4.51 o                         
  11   6   6        260.25        256.64        26.36 o                         
 -14   7   6         34.46         34.29         5.80 o                         
 -13   7   6          9.45         14.38         2.47 o                         
 -12   7   6          1.20          2.08         1.92 o                         
 -11   7   6        225.87        198.11        10.98 o                         
 -10   7   6        675.10        667.01        16.88 o                         
  -9   7   6          5.99          4.15         1.99 o                         
  -8   7   6        128.65        135.25         6.72 o                         
  -7   7   6        584.21        622.37        15.52 o                         
  -6   7   6        658.73        686.61        23.89 o                         
  -5   7   6         64.40         68.94         5.20 o                         
  -4   7   6       1172.26       1166.31        25.92 o                         
  -3   7   6        264.27        275.08        13.87 o                         
  -2   7   6          2.60          0.81         2.47 o                         
  -1   7   6         32.08         45.01         5.56 o                         
   0   7   6         60.11         68.36         6.88 o                         
   1   7   6         54.44         61.34         6.92 o                         
   2   7   6          6.14          0.12         1.79 o                         
   3   7   6         41.55         40.95         4.29 o                         
   4   7   6        147.01        150.83         8.16 o                         
   5   7   6        115.09        128.26         8.74 o                         
   6   7   6        263.89        300.89        15.62 o                         
   7   7   6         77.61         96.25         7.09 o                         
   8   7   6         17.64         19.72         2.97 o                         
   9   7   6         83.31         86.94         7.06 o                         
  10   7   6        177.46        122.97        10.67 o                         
 -12   8   6        124.48        115.65         9.30 o                         
 -11   8   6         64.48         66.42         5.78 o                         
 -10   8   6        109.88        119.42         8.75 o                         
  -9   8   6        255.20        261.39        11.48 o                         
  -8   8   6         89.49         91.49         6.21 o                         
  -7   8   6         36.63         37.60         3.94 o                         
  -6   8   6         11.24         13.31         2.67 o                         
  -5   8   6        413.22        428.74        30.92 o                         
  -4   8   6        790.05        825.07        33.17 o                         
  -3   8   6          4.16          2.23         2.22 o                         
  -2   8   6        170.89        192.33        19.20 o                         
  -1   8   6        889.14        983.68        32.22 o                         
   0   8   6        657.04        693.65        28.02 o                         
   1   8   6         58.66         67.74         6.34 o                         
   2   8   6         12.60          8.39         2.70 o                         
   3   8   6          1.50          1.18         2.19 o                         
   4   8   6         83.63         99.20         6.46 o                         
   5   8   6        123.23        114.44         6.52 o                         
   6   8   6          4.98          0.40         2.50 o                         
   7   8   6        108.18        105.15        10.39 o                         
   8   8   6         45.33         43.95         6.18 o                         
 -10   9   6         56.45         35.00         6.12 o                         
  -9   9   6        659.02        464.33        21.01 o                         
  -8   9   6        264.86        240.75        19.86 o                         
  -7   9   6        295.01        279.88        16.49 o                         
  -6   9   6        536.11        528.61        25.33 o                         
  -5   9   6        122.57        107.53        11.50 o                         
  -4   9   6        159.97        169.24         9.71 o                         
  -3   9   6          9.63         10.90         2.83 o                         
  -2   9   6         39.32         49.34         4.89 o                         
  -1   9   6         76.32         73.88         6.10 o                         
   0   9   6         17.48         24.96         3.47 o                         
   1   9   6        308.70        315.49        16.37 o                         
   2   9   6        152.13        165.68         8.82 o                         
   3   9   6          6.69          5.82         1.66 o                         
   4   9   6          1.04          0.86         1.44 o                         
   5   9   6         23.02         22.19         2.27 o                         
  -3  10   6         60.03         28.04         5.34 o                         
  -2  10   6         78.74         46.51         6.92 o                         
 -19   1   7          2.33         -0.02         3.33 o                         
 -18   1   7         72.91         68.61         4.44 o                         
 -17   1   7        197.42        218.89         8.56 o                         
 -16   1   7         97.85        108.43         5.27 o                         
 -15   1   7        378.35        394.96         9.26 o                         
 -14   1   7        277.20        305.48         6.96 o                         
 -13   1   7         42.56         40.47         2.28 o                         
 -12   1   7       2197.72       2234.99        24.96 o                         
 -11   1   7       1233.31       1232.65        13.55 o                         
 -10   1   7         13.58         14.38         1.21 o                         
  -9   1   7          2.79          3.23         0.75 o                         
  -8   1   7        960.89        977.12        12.50 o                         
  -7   1   7         23.15         24.27         3.72 o                         
  -6   1   7         94.87        102.43         7.29 o                         
  -5   1   7        485.39        438.64        16.64 o                         
  -4   1   7         56.50         65.17         4.26 o                         
  -3   1   7         22.22         12.79         2.23 o                         
  -2   1   7        415.74        414.85        13.13 o                         
  -1   1   7       3582.45       3969.04        74.81 o                         
   0   1   7       1358.66       1447.52        32.12 o                         
   1   1   7        867.34        867.94        27.17 o                         
   2   1   7        123.58        121.62         9.76 o                         
   3   1   7        190.68        203.00         9.03 o                         
   4   1   7        412.77        395.43        12.18 o                         
   5   1   7        247.64        237.78         8.55 o                         
   6   1   7         37.74         35.50         2.77 o                         
   7   1   7        293.66        280.00         8.76 o                         
   8   1   7        268.19        272.37         9.21 o                         
   9   1   7         21.29         21.84         2.64 o                         
  10   1   7         83.62         80.31         5.28 o                         
  11   1   7         27.09         19.55         2.75 o                         
  12   1   7          7.74          6.49         1.63 o                         
  13   1   7          8.73          2.69         1.31 o                         
 -19   2   7        149.24        112.09        11.22 o                         
 -18   2   7          2.07          3.31         1.48 o                         
 -17   2   7        558.43        602.44        16.67 o                         
 -16   2   7        232.35        229.46         8.61 o                         
 -15   2   7        595.55        606.54        12.67 o                         
 -14   2   7         70.66         71.31         3.62 o                         
 -13   2   7       3501.54       3705.24        36.97 o                         
 -12   2   7        342.32        349.86         6.41 o                         
 -11   2   7        273.38        266.95         5.31 o                         
 -10   2   7         52.75         45.03         2.00 o                         
  -9   2   7        538.43        548.79         7.50 o                         
  -8   2   7       1415.69       1403.38        16.18 o                         
  -7   2   7         31.51         24.10         1.94 o                         
  -6   2   7       1609.76       1701.89        45.17 o                         
  -5   2   7       2123.14       2136.04        53.78 o                         
  -4   2   7       1567.99       1652.85        38.84 o                         
  -3   2   7       1074.08       1156.82        21.20 o                         
  -2   2   7       1114.48       1112.87        23.60 o                         
  -1   2   7       2057.63       2239.93        39.52 o                         
   0   2   7       2017.29       2118.10        38.12 o                         
   1   2   7        195.04        200.71         7.79 o                         
   2   2   7        191.01        194.91         7.73 o                         
   3   2   7        999.59        950.71        19.76 o                         
   4   2   7       1696.85       1747.39        31.62 o                         
   5   2   7         69.13         62.28         3.59 o                         
   6   2   7        603.29        572.69        12.23 o                         
   7   2   7        139.08        150.66         6.03 o                         
   8   2   7         12.71          5.87         2.06 o                         
   9   2   7        156.08        130.74         7.41 o                         
  10   2   7         93.49         79.37         6.13 o                         
  11   2   7         31.26         33.14         3.47 o                         
  12   2   7         64.34         57.23         3.88 o                         
  13   2   7          4.02          1.63         1.00 o                         
 -18   3   7        206.82        157.28         9.60 o                         
 -17   3   7        254.36        276.66         9.62 o                         
 -16   3   7          7.07          9.91         2.29 o                         
 -15   3   7        108.50        102.50         5.08 o                         
 -14   3   7         75.93         69.58         4.06 o                         
 -13   3   7        400.24        390.75         9.15 o                         
 -12   3   7          3.70          3.64         1.21 o                         
 -11   3   7         37.93         37.94         2.23 o                         
 -10   3   7        129.74        119.51         3.94 o                         
  -9   3   7        937.33        916.69        12.37 o                         
  -8   3   7        917.48        938.10        12.92 o                         
  -7   3   7         43.30         50.13         2.32 o                         
  -6   3   7        193.76        187.07         5.81 o                         
  -5   3   7        215.28        198.14         5.88 o                         
  -4   3   7        768.73        782.72        16.15 o                         
  -3   3   7       2250.66       2269.09        41.97 o                         
  -2   3   7       3208.57       3352.53        48.00 o                         
  -1   3   7       1603.71       1694.65        26.33 o                         
   0   3   7        921.76        913.50        17.51 o                         
   1   3   7        204.83        205.04         7.74 o                         
   2   3   7        946.24        949.44        26.27 o                         
   3   3   7        211.11        243.60         9.33 o                         
   4   3   7         45.76         54.26         3.38 o                         
   5   3   7         98.02         82.89         4.32 o                         
   6   3   7         87.20        102.14         4.55 o                         
   7   3   7        129.43        117.55         4.95 o                         
   8   3   7         15.77          9.67         2.01 o                         
   9   3   7          1.52          3.46         1.87 o                         
  10   3   7        100.42        106.63         5.64 o                         
  11   3   7         11.66          8.71         2.23 o                         
  12   3   7         93.50         89.63         7.44 o                         
  13   3   7         79.18         46.67         8.29 o                         
 -18   4   7        684.33        523.58        23.33 o                         
 -17   4   7        771.24        755.70        20.47 o                         
 -16   4   7        256.46        252.67        10.40 o                         
 -15   4   7         50.27         76.28         6.12 o                         
 -14   4   7          2.04          4.03         1.87 o                         
 -13   4   7        128.06        124.80         5.89 o                         
 -12   4   7        122.08        134.72         5.63 o                         
 -11   4   7         23.63         25.94         2.52 o                         
 -10   4   7         16.34         18.01         1.97 o                         
  -9   4   7        126.87        132.10         6.48 o                         
  -8   4   7         47.55         54.46         3.82 o                         
  -7   4   7       1236.13       1214.14        21.41 o                         
  -6   4   7        610.89        627.04        12.80 o                         
  -5   4   7          0.54          1.41         1.30 o                         
  -4   4   7          8.81         11.82         1.75 o                         
  -3   4   7          0.43          0.86         0.97 o                         
  -2   4   7          4.38          2.66         1.02 o                         
  -1   4   7        384.70        354.56         8.27 o                         
   0   4   7        700.76        707.52        13.17 o                         
   1   4   7        177.74        174.15         6.98 o                         
   2   4   7       1621.88       1617.91        45.32 o                         
   3   4   7        358.28        342.86         9.33 o                         
   4   4   7         22.47         14.59         2.27 o                         
   5   4   7         79.81         99.41         4.97 o                         
   6   4   7         16.09         18.47         2.17 o                         
   7   4   7         53.53         54.18         4.73 o                         
   8   4   7        255.36        217.38         8.44 o                         
   9   4   7        259.98        272.19        18.08 o                         
  10   4   7          0.40          1.88         2.12 o                         
  11   4   7          3.60          2.00         2.06 o                         
  12   4   7         13.20         12.82         3.15 o                         
 -17   5   7         30.34         31.63         3.04 o                         
 -16   5   7         27.98         28.02         3.23 o                         
 -15   5   7         60.45         69.13         4.58 o                         
 -14   5   7         29.18         29.47         3.76 o                         
 -13   5   7        602.34        619.23        14.08 o                         
 -12   5   7        112.98        116.12         5.94 o                         
 -11   5   7         25.88         22.86         2.37 o                         
 -10   5   7        446.31        438.76        10.46 o                         
  -9   5   7       1567.99       1554.08        24.88 o                         
  -8   5   7        826.00        870.81        21.09 o                         
  -7   5   7        128.98        124.93         6.69 o                         
  -6   5   7        403.44        420.78        12.29 o                         
  -5   5   7        397.32        417.97        12.68 o                         
  -4   5   7         46.51         47.87         4.53 o                         
  -3   5   7        730.77        738.50        17.64 o                         
  -2   5   7         70.16         73.65         4.69 o                         
  -1   5   7        524.38        490.44        18.79 o                         
   0   5   7        244.31        261.82        10.40 o                         
   1   5   7        494.04        538.48        15.41 o                         
   2   5   7         71.74         60.50         4.88 o                         
   3   5   7         32.91         33.95         4.04 o                         
   4   5   7          4.39          6.59         1.88 o                         
   5   5   7          3.66          3.76         1.78 o                         
   6   5   7        474.95        503.90        19.16 o                         
   7   5   7        682.48        679.01        20.40 o                         
   8   5   7         50.09         49.38         4.23 o                         
   9   5   7          2.16          5.85         2.21 o                         
  10   5   7        132.66        145.73        10.16 o                         
  11   5   7        191.77        178.02        11.97 o                         
 -16   6   7        668.83        559.20        21.65 o                         
 -15   6   7        860.12        795.82        53.11 o                         
 -14   6   7        547.73        595.36        17.69 o                         
 -13   6   7        419.58        432.48        14.03 o                         
 -12   6   7        823.83        820.77        18.37 o                         
 -11   6   7        146.15        142.61         6.96 o                         
 -10   6   7        116.68        121.09         6.27 o                         
  -9   6   7         30.40         25.82         2.78 o                         
  -8   6   7         19.52         21.22         3.04 o                         
  -7   6   7        113.32        117.18         6.47 o                         
  -6   6   7        594.72        617.71        16.46 o                         
  -5   6   7        236.32        234.76        10.74 o                         
  -4   6   7        686.89        719.99        21.82 o                         
  -3   6   7        830.96        833.76        20.20 o                         
  -2   6   7        214.65        220.31         9.35 o                         
  -1   6   7        292.11        295.80        11.68 o                         
   0   6   7         68.85         73.46         6.00 o                         
   1   6   7        106.26        130.43         7.05 o                         
   2   6   7        587.60        580.77        20.61 o                         
   3   6   7         70.44         83.00         5.78 o                         
   4   6   7         13.46          7.23         2.33 o                         
   5   6   7         98.20         89.22         7.90 o                         
   6   6   7          0.95          0.95         2.04 o                         
   7   6   7          0.21          0.60         1.95 o                         
   8   6   7        120.52        117.56         6.39 o                         
   9   6   7         69.83         72.83         5.69 o                         
  10   6   7        226.89        257.40        13.68 o                         
 -14   7   7         18.13         18.92         3.21 o                         
 -13   7   7         73.37         64.79         4.49 o                         
 -12   7   7        319.48        304.84        15.44 o                         
 -11   7   7       1382.11       1386.09        43.62 o                         
 -10   7   7       1066.40       1125.03        22.35 o                         
  -9   7   7        740.06        783.70        18.13 o                         
  -8   7   7        558.76        580.52        15.17 o                         
  -7   7   7        401.20        418.65        13.15 o                         
  -6   7   7        357.22        345.22        11.94 o                         
  -5   7   7        949.37        982.60        26.90 o                         
  -4   7   7        258.33        229.32        13.76 o                         
  -3   7   7         90.33        103.43         7.74 o                         
  -2   7   7         75.81         72.10         5.87 o                         
  -1   7   7         11.07         11.33         2.89 o                         
   0   7   7          9.45          8.67         2.66 o                         
   1   7   7          8.03          8.67         2.74 o                         
   2   7   7        241.93        238.01        10.60 o                         
   3   7   7        411.75        479.97        18.29 o                         
   4   7   7        644.90        675.81        20.90 o                         
   5   7   7        288.84        316.75        12.67 o                         
   6   7   7        224.29        241.62        12.17 o                         
   7   7   7         62.89        102.69         6.25 o                         
   8   7   7        209.45        238.50        18.64 o                         
 -12   8   7         49.48         41.47         4.88 o                         
 -11   8   7         41.78         42.25         4.55 o                         
 -10   8   7        151.85        144.27         6.96 o                         
  -9   8   7        582.77        562.21        21.51 o                         
  -8   8   7         14.29         16.35         2.81 o                         
  -7   8   7        387.97        403.89        20.26 o                         
  -6   8   7        953.44        950.32        28.64 o                         
  -5   8   7        127.79        131.52         7.68 o                         
  -4   8   7          0.34         -1.85         2.09 o                         
  -3   8   7        267.23        260.67        12.40 o                         
  -2   8   7         16.80         17.32         3.60 o                         
  -1   8   7         13.02          9.64         3.66 o                         
   0   8   7          8.26          0.64         2.62 o                         
   1   8   7          4.99          2.11         3.12 o                         
   2   8   7          6.81          6.61         2.50 o                         
   3   8   7         97.36        107.41         7.83 o                         
   4   8   7        104.09         88.98         7.09 o                         
   5   8   7        149.60        150.64        10.53 o                         
   6   8   7         84.63         77.00         5.66 o                         
  -9   9   7          3.99          1.86         2.25 o                         
  -8   9   7       1124.87        825.05        25.87 o                         
  -7   9   7        544.41        439.49        29.61 o                         
  -6   9   7          6.11          3.39         1.63 o                         
  -5   9   7         32.62         32.65         5.64 o                         
  -4   9   7        219.78        225.80        10.70 o                         
  -3   9   7        402.62        388.56        17.05 o                         
  -2   9   7         89.45         97.92         6.87 o                         
  -1   9   7        182.56        176.39         7.93 o                         
   0   9   7        376.56        347.89        11.25 o                         
   1   9   7        221.09        214.35         8.89 o                         
   2   9   7        198.00        176.00         9.16 o                         
   3   9   7        268.13        215.78         9.49 o                         
 -19   0   8       1228.34       1230.66        84.06 o                         
 -18   0   8       1014.54       1140.38        35.40 o                         
 -17   0   8        833.64        890.19        29.43 o                         
 -16   0   8       2041.46       2272.60        47.11 o                         
 -15   0   8         20.08         21.19         2.92 o                         
 -14   0   8        324.48        327.20         9.10 o                         
 -13   0   8       2233.98       2362.66        35.24 o                         
 -12   0   8      13907.48      14201.21       208.97 o                         
 -11   0   8       1412.16       1383.67        21.20 o                         
 -10   0   8       1693.80       1721.49        23.23 o                         
  -9   0   8       3302.38       3358.62        40.48 o                         
  -8   0   8         48.01         52.90         2.71 o                         
  -7   0   8        164.01        179.53         6.22 o                         
  -6   0   8        188.21        260.50         9.95 o                         
  -5   0   8        647.87        882.43        39.66 o                         
  -4   0   8         13.65         10.33         3.57 o                         
  -3   0   8        545.95        476.33        18.45 o                         
  -2   0   8       1711.31       1743.21        54.29 o                         
  -1   0   8        743.93        808.84        31.96 o                         
   0   0   8        249.61        262.83        11.92 o                         
   1   0   8       1041.67       1081.36        25.51 o                         
   2   0   8         67.05         75.06         6.50 o                         
   3   0   8        228.64        233.44        12.13 o                         
   4   0   8          7.27          6.54         2.57 o                         
   5   0   8         67.90         78.99         6.63 o                         
   6   0   8        783.72        754.91        27.10 o                         
   7   0   8        982.50       1015.67        27.46 o                         
   8   0   8       1906.25       2016.61        58.31 o                         
   9   0   8        930.06       1013.69        35.15 o                         
  10   0   8        912.35        893.30        26.66 o                         
  11   0   8         21.83         24.35         4.06 o                         
  12   0   8        203.17        187.74        12.85 o                         
  13   0   8        402.06        234.04        12.29 o                         
 -19   1   8         33.38         32.36         4.37 o                         
 -18   1   8          1.00          1.57         2.35 o                         
 -17   1   8         22.27         20.16         2.29 o                         
 -16   1   8         84.20         97.75         4.91 o                         
 -15   1   8        929.97        982.06        19.13 o                         
 -14   1   8        216.09        221.03         5.57 o                         
 -13   1   8       1647.47       1674.17        18.11 o                         
 -12   1   8        267.29        274.24         5.80 o                         
 -11   1   8       3432.52       3439.44        32.17 o                         
 -10   1   8       1993.37       2002.14        19.28 o                         
  -9   1   8          4.13          5.47         0.97 o                         
  -8   1   8       1806.56       1817.36        18.26 o                         
  -7   1   8        694.59        708.70         9.53 o                         
  -6   1   8         36.10         51.90         2.49 o                         
  -5   1   8        128.72        171.97        10.15 o                         
  -4   1   8        746.86        835.04        21.83 o                         
  -3   1   8          7.96         11.97         2.66 o                         
  -2   1   8        136.82        129.37         7.82 o                         
  -1   1   8         33.81         23.92         3.03 o                         
   0   1   8        645.90        609.87        14.24 o                         
   1   1   8       2251.37       2344.55        36.82 o                         
   2   1   8       2605.84       2660.94        43.49 o                         
   3   1   8       1781.22       1857.47        35.16 o                         
   4   1   8       1289.24       1349.24        26.60 o                         
   5   1   8       1054.24       1054.03        19.52 o                         
   6   1   8        855.02        888.98        17.74 o                         
   7   1   8        213.91        200.86         6.89 o                         
   8   1   8        721.39        727.19        23.74 o                         
   9   1   8         63.04         74.37         5.64 o                         
  10   1   8         54.53         48.15         4.56 o                         
  11   1   8          2.52          3.64         1.56 o                         
  12   1   8          1.07          0.33         1.12 o                         
  13   1   8          4.17          1.49         1.65 o                         
 -19   2   8        182.04        161.25        11.18 o                         
 -18   2   8         61.67         66.39         5.57 o                         
 -17   2   8        118.86        110.60         6.15 o                         
 -16   2   8        457.80        518.39        12.31 o                         
 -15   2   8       2073.41       2271.76        35.75 o                         
 -14   2   8        746.31        756.01        15.73 o                         
 -13   2   8         16.08         14.60         1.74 o                         
 -12   2   8        143.78        139.40         3.96 o                         
 -11   2   8         70.99         71.20         2.74 o                         
 -10   2   8       3246.61       3207.33        28.40 o                         
  -9   2   8        878.11        885.57        10.69 o                         
  -8   2   8         32.47         35.94         1.81 o                         
  -7   2   8         40.86         44.46         2.00 o                         
  -6   2   8         84.34         98.22         3.39 o                         
  -5   2   8          3.54          3.02         0.90 o                         
  -4   2   8        377.23        351.64         9.45 o                         
  -3   2   8        194.96        157.82         6.45 o                         
  -2   2   8        372.85        423.60        18.72 o                         
  -1   2   8        629.97        683.49        14.34 o                         
   0   2   8        565.07        529.88        11.94 o                         
   1   2   8        389.73        434.97        10.40 o                         
   2   2   8        256.98        259.59         8.18 o                         
   3   2   8          2.67          2.96         1.56 o                         
   4   2   8         25.68         23.34         2.86 o                         
   5   2   8       1876.51       1913.09        30.59 o                         
   6   2   8        189.59        187.02         7.37 o                         
   7   2   8         43.45         41.39         3.48 o                         
   8   2   8        104.09        118.72         6.96 o                         
   9   2   8         73.98         75.81         5.64 o                         
  10   2   8        306.92        279.85         9.37 o                         
  11   2   8        488.75        452.19        11.06 o                         
  12   2   8        110.52         76.38         4.64 o                         
 -18   3   8          0.26          1.37         1.71 o                         
 -17   3   8         31.58         31.07         2.90 o                         
 -16   3   8         15.51         10.12         2.25 o                         
 -15   3   8          0.92          4.08         1.93 o                         
 -14   3   8        109.53        107.91         5.92 o                         
 -13   3   8        195.48        207.62         6.46 o                         
 -12   3   8          5.13          5.83         1.41 o                         
 -11   3   8         26.59         29.80         2.29 o                         
 -10   3   8        195.37        197.90         5.60 o                         
  -9   3   8        336.38        337.38         7.07 o                         
  -8   3   8        932.03        952.87        13.01 o                         
  -7   3   8        679.25        663.23        12.01 o                         
  -6   3   8       2082.39       2141.61        26.24 o                         
  -5   3   8       1564.44       1642.61        21.12 o                         
  -4   3   8       2286.27       2343.48        27.80 o                         
  -3   3   8       1108.74       1038.55        14.84 o                         
  -2   3   8       1520.10       1580.12        18.75 o                         
  -1   3   8       1815.64       1901.57        23.57 o                         
   0   3   8       2731.04       2872.57        40.53 o                         
   1   3   8         35.01         39.23         3.11 o                         
   2   3   8         38.51         51.37         3.57 o                         
   3   3   8         38.52         47.97         3.49 o                         
   4   3   8        232.17        215.27         6.26 o                         
   5   3   8         25.49         17.38         1.99 o                         
   6   3   8        642.31        590.62        12.03 o                         
   7   3   8        255.46        198.42         8.12 o                         
   8   3   8          0.85          0.43         1.67 o                         
   9   3   8        131.24        119.60         5.27 o                         
  10   3   8        430.62        377.09        10.18 o                         
  11   3   8         99.02         81.39         5.00 o                         
  12   3   8         66.43         54.89         7.99 o                         
 -17   4   8          2.19          0.24         1.15 o                         
 -16   4   8        103.69        128.81         6.85 o                         
 -15   4   8         65.51         62.13         5.81 o                         
 -14   4   8        202.13        185.92         8.72 o                         
 -13   4   8        188.28        201.99         7.56 o                         
 -12   4   8        303.96        319.81         8.82 o                         
 -11   4   8        936.55        943.48        15.78 o                         
 -10   4   8       1292.28       1331.61        22.98 o                         
  -9   4   8        553.17        514.54        11.78 o                         
  -8   4   8       1087.86       1045.53        19.43 o                         
  -7   4   8       1141.04       1214.03        24.05 o                         
  -6   4   8        284.45        287.07         8.59 o                         
  -5   4   8         89.53         95.45         5.03 o                         
  -4   4   8        603.93        602.42        14.29 o                         
  -3   4   8         24.11         20.46         2.31 o                         
  -2   4   8        360.09        346.40         9.38 o                         
  -1   4   8       4343.05       4473.03        67.28 o                         
   0   4   8       1570.14       1699.18        28.78 o                         
   1   4   8        659.28        644.42        14.26 o                         
   2   4   8        167.97        165.40         7.17 o                         
   3   4   8        466.03        439.75        13.49 o                         
   4   4   8         64.21         77.48         4.19 o                         
   5   4   8         28.88         24.64         2.55 o                         
   6   4   8        163.06        156.94         9.17 o                         
   7   4   8         38.38         34.78         3.43 o                         
   8   4   8        206.15        192.86        13.55 o                         
   9   4   8        129.86        135.50         7.13 o                         
  10   4   8          9.33          1.89         1.67 o                         
  11   4   8         33.08         27.09         5.37 o                         
 -17   5   8         26.40         16.18         3.71 o                         
 -16   5   8          6.80          8.85         2.74 o                         
 -15   5   8         37.11         35.24         4.62 o                         
 -14   5   8         31.53         32.93         3.76 o                         
 -13   5   8         10.26         10.15         1.84 o                         
 -12   5   8         68.25         79.66         4.77 o                         
 -11   5   8        146.39        151.12         6.00 o                         
 -10   5   8          4.67          6.03         1.73 o                         
  -9   5   8        258.81        250.22        10.12 o                         
  -8   5   8          2.80          4.13         2.07 o                         
  -7   5   8       1059.55       1116.17        24.53 o                         
  -6   5   8       2196.08       2321.92        41.85 o                         
  -5   5   8       2269.74       2471.38        50.47 o                         
  -4   5   8        242.71        243.16        10.97 o                         
  -3   5   8       3447.37       3704.25        84.04 o                         
  -2   5   8       1595.67       1661.24        49.42 o                         
  -1   5   8        616.75        646.79        15.94 o                         
   0   5   8          9.63          5.45         2.01 o                         
   1   5   8         66.25         74.27         5.37 o                         
   2   5   8        136.92        144.91         7.52 o                         
   3   5   8        127.20        127.76         7.17 o                         
   4   5   8        196.19        186.32        10.66 o                         
   5   5   8        293.44        289.13        12.05 o                         
   6   5   8          7.62          3.99         2.32 o                         
   7   5   8         42.03         47.95         5.22 o                         
   8   5   8        267.17        270.51        12.64 o                         
   9   5   8         56.90         71.00         6.71 o                         
  10   5   8         27.22         23.13         4.30 o                         
 -15   6   8          4.11          3.84         1.31 o                         
 -14   6   8         19.03         16.37         3.39 o                         
 -13   6   8         20.05         22.47         2.45 o                         
 -12   6   8         26.76         25.87         2.72 o                         
 -11   6   8        210.18        193.09         7.59 o                         
 -10   6   8          1.24          2.72         1.49 o                         
  -9   6   8         85.86        102.78         5.56 o                         
  -8   6   8        139.75        144.82         6.72 o                         
  -7   6   8        640.69        660.18        17.24 o                         
  -6   6   8       1429.61       1557.21        30.62 o                         
  -5   6   8         13.37         14.14         2.61 o                         
  -4   6   8       1278.77       1350.82        27.54 o                         
  -3   6   8        446.01        472.81        15.58 o                         
  -2   6   8        561.74        584.91        16.56 o                         
  -1   6   8         33.36         47.18         5.41 o                         
   0   6   8         66.29         70.84         6.17 o                         
   1   6   8         49.31         61.99         5.02 o                         
   2   6   8        184.60        196.09         9.08 o                         
   3   6   8        469.76        531.96        15.88 o                         
   4   6   8          4.04          8.25         2.52 o                         
   5   6   8          0.99          1.29         2.14 o                         
   6   6   8         23.18         29.44         3.67 o                         
   7   6   8          3.17          3.58         1.65 o                         
   8   6   8          0.28          0.09         1.48 o                         
   9   6   8         15.33         16.07         2.57 o                         
 -14   7   8         99.61         88.54         8.93 o                         
 -13   7   8         23.43         29.34         3.86 o                         
 -12   7   8        581.51        588.75        18.91 o                         
 -11   7   8        140.33        131.88         6.86 o                         
 -10   7   8         31.96         30.37         2.78 o                         
  -9   7   8        467.24        479.67        13.81 o                         
  -8   7   8         53.80         56.19         3.98 o                         
  -7   7   8        201.97        196.84         8.03 o                         
  -6   7   8         75.40         87.17         8.66 o                         
  -5   7   8        654.66        703.69        38.01 o                         
  -4   7   8        219.30        223.52        13.13 o                         
  -3   7   8          5.72          2.86         1.97 o                         
  -2   7   8          4.98          7.45         3.36 o                         
  -1   7   8         54.86         67.59         6.42 o                         
   0   7   8        115.90        120.96         7.70 o                         
   1   7   8        108.51        117.73         7.47 o                         
   2   7   8        412.23        467.78        17.49 o                         
   3   7   8         15.90         20.24         2.77 o                         
   4   7   8        119.21        127.75         6.05 o                         
   5   7   8        192.97        218.57         9.03 o                         
   6   7   8        315.94        373.11        13.24 o                         
   7   7   8        108.00        122.75         6.20 o                         
 -11   8   8         20.31         13.18         2.97 o                         
 -10   8   8         73.46         62.04         5.38 o                         
  -9   8   8         26.43         23.71         2.80 o                         
  -8   8   8        302.19        260.26        11.45 o                         
  -7   8   8        355.28        329.23        11.38 o                         
  -6   8   8        329.00        337.70        13.54 o                         
  -5   8   8         11.95          8.62         2.29 o                         
  -4   8   8        388.04        394.65        14.56 o                         
  -3   8   8        132.46        126.11         9.03 o                         
  -2   8   8         13.63         12.56         2.61 o                         
  -1   8   8         21.27         20.08         3.07 o                         
   0   8   8         43.44         52.36         6.50 o                         
   1   8   8         71.82         77.55         6.01 o                         
   2   8   8        290.96        295.13        12.80 o                         
   3   8   8         54.65         52.30         5.23 o                         
   4   8   8         17.54         15.93         2.37 o                         
   5   8   8         14.50          9.89         2.30 o                         
  -7   9   8        122.42         94.88        11.08 o                         
  -6   9   8          0.85          2.31         2.20 o                         
  -5   9   8        253.06        210.60        10.65 o                         
  -4   9   8        314.33        307.04        16.52 o                         
  -3   9   8        122.50         97.79         6.22 o                         
  -2   9   8          0.98          0.50         1.54 o                         
  -1   9   8          5.96          5.30         1.56 o                         
   0   9   8         29.01         21.46         2.97 o                         
   1   9   8         90.73         66.48         8.78 o                         
 -19   1   9        112.76         88.61         9.08 o                         
 -18   1   9        159.15        168.25         9.37 o                         
 -17   1   9        315.58        303.79        16.97 o                         
 -16   1   9        237.94        254.18         8.88 o                         
 -15   1   9        151.51        164.70         5.56 o                         
 -14   1   9         15.64         14.39         1.83 o                         
 -13   1   9          0.75          0.78         0.91 o                         
 -12   1   9        211.28        219.44         5.48 o                         
 -11   1   9        240.29        221.94         4.96 o                         
 -10   1   9         34.31         30.10         1.85 o                         
  -9   1   9         33.89         28.91         1.76 o                         
  -8   1   9        368.70        363.98         5.95 o                         
  -7   1   9        551.06        492.90         7.05 o                         
  -6   1   9       1817.36       1808.99        19.63 o                         
  -5   1   9       1708.72       1690.40        19.62 o                         
  -4   1   9         16.49         20.56         1.75 o                         
  -3   1   9        145.60        157.12         4.78 o                         
  -2   1   9         25.27         22.32         2.04 o                         
  -1   1   9         64.99         68.54         4.25 o                         
   0   1   9        616.29        597.68        12.04 o                         
   1   1   9        123.16        129.41         5.18 o                         
   2   1   9       1552.55       1567.39        23.50 o                         
   3   1   9          2.87          3.07         1.85 o                         
   4   1   9         85.85         73.69         4.88 o                         
   5   1   9        295.29        274.10         8.49 o                         
   6   1   9         71.46         65.37         4.23 o                         
   7   1   9          0.38         -1.45         2.21 o                         
   8   1   9         17.02          8.91         2.39 o                         
   9   1   9        167.79        164.92         7.20 o                         
  10   1   9        512.73        481.89        12.30 o                         
  11   1   9        358.65        287.31         8.02 o                         
 -18   2   9         87.84         83.52        13.94 o                         
 -17   2   9          3.39          0.16         1.24 o                         
 -16   2   9        352.58        369.82        11.01 o                         
 -15   2   9         12.05         10.55         2.18 o                         
 -14   2   9        719.96        724.06        13.64 o                         
 -13   2   9        703.24        717.77        11.93 o                         
 -12   2   9         48.21         40.76         2.30 o                         
 -11   2   9          8.71          8.71         1.25 o                         
 -10   2   9       5309.34       5361.43        47.40 o                         
  -9   2   9       1962.74       1961.29        20.16 o                         
  -8   2   9          0.41          1.45         0.91 o                         
  -7   2   9        650.75        670.00         9.91 o                         
  -6   2   9         66.24         56.61         2.71 o                         
  -5   2   9        218.88        216.50         6.15 o                         
  -4   2   9        166.46        121.04         4.24 o                         
  -3   2   9        171.56        182.61         5.09 o                         
  -2   2   9       1565.80       1644.77        22.59 o                         
  -1   2   9       1667.89       1668.85        27.44 o                         
   0   2   9       1832.97       1965.39        29.13 o                         
   1   2   9        854.48        869.76        15.85 o                         
   2   2   9         91.15         88.81         4.70 o                         
   3   2   9          1.72          2.14         1.57 o                         
   4   2   9        393.48        408.74        10.18 o                         
   5   2   9        566.15        592.12        13.51 o                         
   6   2   9        178.99        213.18        11.63 o                         
   7   2   9        124.33        131.94         8.78 o                         
   8   2   9         20.06         12.15         2.27 o                         
   9   2   9          0.04         -1.17         1.34 o                         
  10   2   9          2.47          0.65         1.22 o                         
  11   2   9         81.87         67.66         3.67 o                         
 -18   3   9         92.01         65.54         4.62 o                         
 -17   3   9          4.81          4.41         1.83 o                         
 -16   3   9          7.89          7.04         2.64 o                         
 -15   3   9        160.23        185.71         9.47 o                         
 -14   3   9        219.26        219.80         9.67 o                         
 -13   3   9         21.88         20.55         2.31 o                         
 -12   3   9          5.32          5.40         1.39 o                         
 -11   3   9         27.63         26.27         2.28 o                         
 -10   3   9         84.86         89.42         3.79 o                         
  -9   3   9       1495.13       1523.01        18.76 o                         
  -8   3   9       3820.71       3774.30        42.90 o                         
  -7   3   9          6.92          6.28         1.41 o                         
  -6   3   9        548.85        561.12        10.12 o                         
  -5   3   9       1004.57       1046.74        15.19 o                         
  -4   3   9        410.72        398.11         8.57 o                         
  -3   3   9        413.39        430.09         8.69 o                         
  -2   3   9       2207.22       2315.78        29.84 o                         
  -1   3   9         16.52         19.13         2.05 o                         
   0   3   9        423.91        400.71         9.64 o                         
   1   3   9        323.76        337.24         9.56 o                         
   2   3   9        302.17        319.27         9.64 o                         
   3   3   9         12.62          9.52         1.82 o                         
   4   3   9        150.35        158.72         5.35 o                         
   5   3   9         36.38         26.68         3.79 o                         
   6   3   9        206.86        216.87         9.06 o                         
   7   3   9        631.89        606.97        13.50 o                         
   8   3   9        407.83        394.15        11.05 o                         
   9   3   9         78.45         92.45         6.86 o                         
  10   3   9         59.83         63.19         4.27 o                         
  11   3   9         51.35         36.11         6.24 o                         
 -17   4   9        170.48        162.29         7.12 o                         
 -16   4   9         41.18         38.00         4.43 o                         
 -15   4   9          4.41          3.36         1.69 o                         
 -14   4   9        296.36        301.61        10.94 o                         
 -13   4   9        187.44        195.63         7.65 o                         
 -12   4   9        168.40        161.10         6.28 o                         
 -11   4   9        464.85        457.61        10.22 o                         
 -10   4   9         54.69         51.06         3.13 o                         
  -9   4   9        498.53        484.73        11.04 o                         
  -8   4   9        116.59        122.24         5.90 o                         
  -7   4   9       2175.18       2170.96        43.83 o                         
  -6   4   9        346.13        371.46        10.65 o                         
  -5   4   9         14.16         12.19         2.12 o                         
  -4   4   9        630.64        618.08        18.93 o                         
  -3   4   9        681.13        686.62        15.43 o                         
  -2   4   9          0.13          0.49         1.61 o                         
  -1   4   9       2077.45       2176.34        73.27 o                         
   0   4   9       1275.88       1270.21        32.16 o                         
   1   4   9        227.38        211.27         8.44 o                         
   2   4   9         33.43         39.96         3.95 o                         
   3   4   9         64.51         60.31         4.52 o                         
   4   4   9         56.10         46.18         4.26 o                         
   5   4   9         11.30         13.12         2.70 o                         
   6   4   9        124.06        128.08         8.77 o                         
   7   4   9         37.72         45.59         4.81 o                         
   8   4   9         57.47         54.33         3.97 o                         
   9   4   9         22.46         18.14         3.54 o                         
  10   4   9         16.08          9.25         2.75 o                         
 -16   5   9         19.07         26.05         3.76 o                         
 -15   5   9         44.35         50.72         3.86 o                         
 -14   5   9        231.96        233.25         9.57 o                         
 -13   5   9        215.61        225.67         7.58 o                         
 -12   5   9          5.39          7.94         1.72 o                         
 -11   5   9         23.08         24.10         2.75 o                         
 -10   5   9         93.41         91.71         4.90 o                         
  -9   5   9        175.91        178.86         7.12 o                         
  -8   5   9        116.06        122.75         5.67 o                         
  -7   5   9        176.92        190.86         8.36 o                         
  -6   5   9         30.78         33.27         3.85 o                         
  -5   5   9        441.39        468.04        17.28 o                         
  -4   5   9       1822.49       1986.62        45.70 o                         
  -3   5   9         11.30         13.49         2.97 o                         
  -2   5   9         58.60         64.33         6.50 o                         
  -1   5   9          2.95          4.85         2.06 o                         
   0   5   9        497.29        543.23        21.97 o                         
   1   5   9       1056.24       1215.15        38.13 o                         
   2   5   9        666.35        730.52        29.11 o                         
   3   5   9        721.45        833.70        22.95 o                         
   4   5   9         70.11         89.72         5.92 o                         
   5   5   9         21.44         21.39         3.25 o                         
   6   5   9         59.03         71.80         6.19 o                         
   7   5   9          2.76          1.64         2.36 o                         
   8   5   9         13.35          8.23         3.29 o                         
   9   5   9          0.19          0.29         1.49 o                         
 -15   6   9          1.72          0.38         1.42 o                         
 -14   6   9          1.98         -0.44         1.51 o                         
 -13   6   9         62.30         65.45         3.98 o                         
 -12   6   9          2.19          2.90         1.46 o                         
 -11   6   9        120.44        104.79         4.66 o                         
 -10   6   9          2.40          1.20         1.49 o                         
  -9   6   9          1.52          3.43         1.47 o                         
  -8   6   9         86.26         81.89         4.59 o                         
  -7   6   9         21.96         16.37         2.61 o                         
  -6   6   9         47.64         45.62         4.62 o                         
  -5   6   9        220.62        238.48        10.61 o                         
  -4   6   9       2340.19       2691.55        57.83 o                         
  -3   6   9        627.21        729.15        21.54 o                         
  -2   6   9         44.13         41.24         4.80 o                         
  -1   6   9        209.68        250.93        12.84 o                         
   0   6   9         58.86         68.26         5.80 o                         
   1   6   9         55.19         53.17         5.06 o                         
   2   6   9        103.61        121.23         6.54 o                         
   3   6   9        395.63        464.39        13.62 o                         
   4   6   9        329.86        388.54        13.97 o                         
   5   6   9        163.26        170.39         7.51 o                         
   6   6   9        312.90        350.91        12.49 o                         
   7   6   9        358.04        364.16        16.03 o                         
   8   6   9        255.06        246.10        12.48 o                         
 -13   7   9          5.32          6.53         1.99 o                         
 -12   7   9         82.13         71.95         4.24 o                         
 -11   7   9         86.48         79.73         5.72 o                         
 -10   7   9          2.90          3.73         1.47 o                         
  -9   7   9        103.24        103.06         5.26 o                         
  -8   7   9         15.70         11.21         2.26 o                         
  -7   7   9        378.21        393.66        13.60 o                         
  -6   7   9        106.03        102.52         7.69 o                         
  -5   7   9        652.05        692.86        25.07 o                         
  -4   7   9         40.95         44.30         5.43 o                         
  -3   7   9        238.56        229.73        14.94 o                         
  -2   7   9       1078.38       1266.17        35.08 o                         
  -1   7   9        729.67        841.12        23.70 o                         
   0   7   9        854.89        924.25        40.93 o                         
   1   7   9        965.16       1118.86        49.51 o                         
   2   7   9        323.63        378.23        28.16 o                         
   3   7   9        132.80        163.71         8.30 o                         
   4   7   9        471.52        576.37        17.67 o                         
   5   7   9        339.70        391.80        19.04 o                         
   6   7   9         61.30         71.91         8.20 o                         
 -10   8   9          1.67          0.69         1.85 o                         
  -9   8   9        109.30        100.18         9.21 o                         
  -8   8   9          5.77          5.54         1.49 o                         
  -7   8   9         18.19         14.63         3.58 o                         
  -6   8   9         19.42         16.39         3.13 o                         
  -5   8   9          5.24          3.93         2.22 o                         
  -4   8   9        271.58        272.00        13.62 o                         
  -3   8   9        147.49        142.13         8.68 o                         
  -2   8   9         12.71         13.42         2.54 o                         
  -1   8   9         29.97         33.07         3.72 o                         
   0   8   9         73.18         83.77         5.97 o                         
   1   8   9          1.72          1.33         1.42 o                         
   2   8   9         19.57         22.56         3.69 o                         
   3   8   9          0.26          0.87         1.13 o                         
  -4   9   9        156.27         94.25        11.42 o                         
  -3   9   9          6.35          2.75         1.50 o                         
 -18   0  10        328.00        315.66        22.13 o                         
 -17   0  10         42.13         45.24         5.25 o                         
 -16   0  10         39.70         39.72         5.69 o                         
 -15   0  10        451.76        437.79        15.16 o                         
 -14   0  10        361.73        378.95        11.78 o                         
 -13   0  10         40.09         36.45         3.17 o                         
 -12   0  10         28.70         31.19         2.86 o                         
 -11   0  10        358.06        371.07         8.56 o                         
 -10   0  10        289.19        297.31         7.67 o                         
  -9   0  10       1510.64       1478.57        22.48 o                         
  -8   0  10       1448.67       1496.92        21.80 o                         
  -7   0  10       2957.11       2981.49        40.87 o                         
  -6   0  10       1658.76       1672.95        27.70 o                         
  -5   0  10        323.90        280.49         9.44 o                         
  -4   0  10        406.56        390.17        12.93 o                         
  -3   0  10       1186.96       1119.45        22.66 o                         
  -2   0  10        121.71        140.25         7.15 o                         
  -1   0  10        595.10        605.62        17.26 o                         
   0   0  10        176.34        177.77         9.83 o                         
   1   0  10        186.80        200.11        10.16 o                         
   2   0  10       8132.12       8843.59       152.55 o                         
   3   0  10       1641.24       1807.45        40.80 o                         
   4   0  10        154.20        163.92        11.06 o                         
   5   0  10        168.19        163.41        11.78 o                         
   6   0  10        863.38        907.07        33.45 o                         
   7   0  10          8.92          6.73         3.16 o                         
   8   0  10         67.00         67.70         6.24 o                         
   9   0  10         19.58         13.27         3.06 o                         
  10   0  10          0.70          0.79         1.56 o                         
 -18   1  10        474.66        515.97        31.69 o                         
 -17   1  10         22.74         25.40         3.46 o                         
 -16   1  10          0.52          1.05         1.53 o                         
 -15   1  10          2.76          3.91         1.49 o                         
 -14   1  10         43.55         46.90         2.97 o                         
 -13   1  10        385.91        391.89         8.00 o                         
 -12   1  10        141.65        139.75         4.28 o                         
 -11   1  10        332.04        320.90         6.52 o                         
 -10   1  10         82.66         89.67         3.32 o                         
  -9   1  10         93.53        105.38         3.42 o                         
  -8   1  10         29.64         19.89         1.59 o                         
  -7   1  10         34.40         46.73         2.25 o                         
  -6   1  10        609.20        594.59         9.86 o                         
  -5   1  10        437.25        411.69         8.45 o                         
  -4   1  10       1163.98       1142.20        17.66 o                         
  -3   1  10       3687.71       3807.39        41.72 o                         
  -2   1  10       2169.31       2262.66        28.89 o                         
  -1   1  10        152.04        148.31         5.94 o                         
   0   1  10       1744.62       1833.25        27.16 o                         
   1   1  10       4761.78       5152.97        63.98 o                         
   2   1  10        295.20        287.10         8.56 o                         
   3   1  10        440.97        434.96        10.78 o                         
   4   1  10          1.10          3.20         1.39 o                         
   5   1  10         54.24         57.03         5.20 o                         
   6   1  10          0.99         -0.98         2.02 o                         
   7   1  10        102.80         98.90         5.51 o                         
   8   1  10         41.64         35.48         4.32 o                         
   9   1  10         95.54         91.72         4.43 o                         
  10   1  10          8.18          2.58         1.40 o                         
 -18   2  10         36.31         23.34         5.10 o                         
 -17   2  10         33.47         33.51         3.61 o                         
 -16   2  10        313.75        326.93        13.07 o                         
 -15   2  10       1100.83       1241.01        24.00 o                         
 -14   2  10        179.69        179.66         5.92 o                         
 -13   2  10          8.38          8.38         1.62 o                         
 -12   2  10        774.18        779.82        12.36 o                         
 -11   2  10       2128.49       2145.31        27.94 o                         
 -10   2  10        215.52        217.82         5.51 o                         
  -9   2  10        120.83        143.29         4.43 o                         
  -8   2  10        159.54        132.52         4.16 o                         
  -7   2  10        634.13        608.42        10.15 o                         
  -6   2  10        129.81        117.96         4.33 o                         
  -5   2  10        924.04        918.10        14.97 o                         
  -4   2  10        349.55        290.52         7.34 o                         
  -3   2  10        343.53        326.75         8.07 o                         
  -2   2  10          9.17          9.45         1.73 o                         
  -1   2  10         22.05         18.03         2.18 o                         
   0   2  10       1089.95       1158.33        21.97 o                         
   1   2  10        714.72        745.07        17.28 o                         
   2   2  10        376.81        383.26        10.75 o                         
   3   2  10          1.78          2.22         1.90 o                         
   4   2  10        382.89        377.50         9.14 o                         
   5   2  10        160.10        165.99         8.92 o                         
   6   2  10        127.24        134.99         6.99 o                         
   7   2  10         29.91         30.16         2.83 o                         
   8   2  10         44.02         46.98         3.16 o                         
   9   2  10        126.23        122.12         6.35 o                         
  10   2  10          4.36         -0.06         0.81 o                         
 -17   3  10         63.22         72.81         5.54 o                         
 -16   3  10         35.98         34.68         4.51 o                         
 -15   3  10         33.29         43.06         4.32 o                         
 -14   3  10         95.52         90.59         5.25 o                         
 -13   3  10        195.80        227.60         9.07 o                         
 -12   3  10        605.58        631.92        12.55 o                         
 -11   3  10        364.55        380.04         9.32 o                         
 -10   3  10        594.67        612.05        11.20 o                         
  -9   3  10        133.37        146.52         5.01 o                         
  -8   3  10        334.93        303.29         7.51 o                         
  -7   3  10       1569.65       1704.29        22.96 o                         
  -6   3  10        912.67        916.06        15.55 o                         
  -5   3  10         48.08         41.27         2.77 o                         
  -4   3  10         77.73         70.95         3.68 o                         
  -3   3  10        438.27        414.98         9.91 o                         
  -2   3  10       1145.59       1118.03        26.12 o                         
  -1   3  10        996.07        979.76        16.19 o                         
   0   3  10         63.46         67.18         3.75 o                         
   1   3  10        148.68        152.97         5.65 o                         
   2   3  10         60.80         55.30         4.07 o                         
   3   3  10        642.83        687.12        15.78 o                         
   4   3  10       1325.48       1437.41        36.59 o                         
   5   3  10        717.66        764.04        20.12 o                         
   6   3  10        430.28        461.80        15.63 o                         
   7   3  10        156.29        158.06         6.27 o                         
   8   3  10        162.37        161.63         7.47 o                         
   9   3  10        499.84        494.95        19.06 o                         
 -17   4  10        775.97        605.70        33.09 o                         
 -16   4  10        390.80        377.68        16.13 o                         
 -15   4  10       1118.66       1187.55        26.51 o                         
 -14   4  10        728.26        767.65        17.85 o                         
 -13   4  10        487.80        508.52        14.13 o                         
 -12   4  10        120.35        134.49         6.41 o                         
 -11   4  10         24.94         25.77         2.53 o                         
 -10   4  10        418.61        392.86        12.81 o                         
  -9   4  10       1417.49       1526.80        25.39 o                         
  -8   4  10          4.50          5.90         1.80 o                         
  -7   4  10       1238.40       1320.99        22.19 o                         
  -6   4  10        449.08        462.34        14.35 o                         
  -5   4  10         64.17         65.26         4.39 o                         
  -4   4  10          1.49         -0.50         1.79 o                         
  -3   4  10        191.73        207.52         9.25 o                         
  -2   4  10         35.79         41.63         4.17 o                         
  -1   4  10        684.43        683.39        18.80 o                         
   0   4  10        106.33        116.19         6.04 o                         
   1   4  10        156.25        173.61        11.58 o                         
   2   4  10        297.58        311.97        12.28 o                         
   3   4  10         74.75         81.87         6.77 o                         
   4   4  10         89.28        110.46         6.99 o                         
   5   4  10        524.73        566.77        17.90 o                         
   6   4  10          5.43          4.66         2.30 o                         
   7   4  10         58.24         64.32         5.74 o                         
   8   4  10        106.53        107.49         7.31 o                         
   9   4  10        102.41         72.40         8.94 o                         
 -16   5  10         38.89         23.74         4.41 o                         
 -15   5  10          2.20          3.21         1.58 o                         
 -14   5  10         23.31         21.86         2.64 o                         
 -13   5  10        312.74        327.03         9.55 o                         
 -12   5  10        298.80        354.32        14.64 o                         
 -11   5  10        374.26        405.86        11.41 o                         
 -10   5  10        397.43        397.27        10.56 o                         
  -9   5  10        847.55        933.62        18.41 o                         
  -8   5  10       1057.76       1087.98        20.58 o                         
  -7   5  10        167.62        180.22         9.75 o                         
  -6   5  10        326.57        330.50        11.08 o                         
  -5   5  10        356.35        393.04        14.83 o                         
  -4   5  10       1489.56       1651.76        44.34 o                         
  -3   5  10          0.01          2.56         2.62 o                         
  -2   5  10        524.06        564.45        25.05 o                         
  -1   5  10         69.28         77.62         7.87 o                         
   0   5  10          3.21          3.37         2.36 o                         
   1   5  10         26.73         23.85         5.41 o                         
   2   5  10        101.98        118.03         7.27 o                         
   3   5  10        273.75        356.79        15.61 o                         
   4   5  10        373.93        458.75        15.54 o                         
   5   5  10        214.61        274.13        10.78 o                         
   6   5  10        520.00        603.75        18.16 o                         
   7   5  10       1202.68       1227.59        37.83 o                         
   8   5  10        232.89        179.56        13.33 o                         
 -14   6  10         43.73         46.88         4.73 o                         
 -13   6  10        935.83        895.41        20.50 o                         
 -12   6  10        338.25        335.38         9.07 o                         
 -11   6  10          4.48          3.85         1.44 o                         
 -10   6  10         78.06         81.59         4.24 o                         
  -9   6  10         36.16         34.34         2.87 o                         
  -8   6  10         32.68         38.46         3.35 o                         
  -7   6  10        494.86        527.18        14.47 o                         
  -6   6  10       1115.44       1214.94        31.47 o                         
  -5   6  10         74.35         64.72         5.58 o                         
  -4   6  10        218.26        233.18        11.96 o                         
  -3   6  10         41.76         42.35         5.14 o                         
  -2   6  10          6.29          5.31         2.07 o                         
  -1   6  10          8.97          7.26         2.36 o                         
   0   6  10          2.22          0.93         1.98 o                         
   1   6  10         29.01         28.76         3.56 o                         
   2   6  10        193.06        226.48        10.89 o                         
   3   6  10        359.51        414.24        16.48 o                         
   4   6  10          0.53         -2.23         2.23 o                         
   5   6  10          0.77         -0.12         2.06 o                         
   6   6  10          4.76          3.30         3.16 o                         
 -12   7  10         23.00          9.18         3.53 o                         
 -11   7  10         20.55         21.89         5.41 o                         
 -10   7  10         30.26         31.13         3.10 o                         
  -9   7  10          8.05         11.23         2.36 o                         
  -8   7  10          4.44          2.84         1.56 o                         
  -7   7  10          3.58          3.66         1.84 o                         
  -6   7  10        466.28        472.96        14.27 o                         
  -5   7  10        470.84        479.17        21.42 o                         
  -4   7  10         71.21         64.16         7.59 o                         
  -3   7  10         16.12         20.75         3.68 o                         
  -2   7  10        259.05        255.13        16.93 o                         
  -1   7  10        289.54        317.45        11.18 o                         
   0   7  10        198.89        213.56        10.54 o                         
   1   7  10         88.25         96.90         5.89 o                         
   2   7  10        284.54        338.18        13.79 o                         
   3   7  10          0.88          1.87         1.97 o                         
   4   7  10         10.84         11.96         2.55 o                         
  -9   8  10        288.49        189.02        15.14 o                         
  -8   8  10        273.04        204.89        14.19 o                         
  -7   8  10        100.34         87.83         5.00 o                         
  -6   8  10          3.99          2.90         2.04 o                         
  -5   8  10        341.46        319.00        10.96 o                         
  -4   8  10        203.91        181.54        12.10 o                         
  -3   8  10        150.10        132.22         6.73 o                         
  -2   8  10          0.23         -1.06         1.29 o                         
  -1   8  10         13.31          9.98         2.74 o                         
   0   8  10          0.70          1.08         2.38 o                         
   1   8  10        111.27         91.90        11.92 o                         
 -16   1  11        442.05        452.39        18.93 o                         
 -15   1  11        133.19        137.83         6.48 o                         
 -14   1  11          4.52          5.62         1.51 o                         
 -13   1  11          2.04          2.58         1.18 o                         
 -12   1  11        672.46        684.81        11.09 o                         
 -11   1  11          8.69          7.73         1.27 o                         
 -10   1  11         48.31         45.88         2.72 o                         
  -9   1  11         11.62         17.88         1.72 o                         
  -8   1  11         84.53         84.23         3.28 o                         
  -7   1  11          1.78          1.80         0.95 o                         
  -6   1  11        261.63        218.19         6.14 o                         
  -5   1  11        523.79        531.11        11.41 o                         
  -4   1  11        527.94        497.48        10.88 o                         
  -3   1  11         28.50         23.92         2.29 o                         
  -2   1  11         34.75         33.26         2.79 o                         
  -1   1  11       1776.79       1820.81        25.82 o                         
   0   1  11        132.08        139.13         4.90 o                         
   1   1  11        689.50        731.74        14.66 o                         
   2   1  11        754.27        788.46        18.66 o                         
   3   1  11       1065.86       1158.00        27.23 o                         
   4   1  11       1470.72       1605.84        48.62 o                         
   5   1  11        580.67        625.92        16.47 o                         
   6   1  11          1.52          3.01         1.95 o                         
   7   1  11         18.00         18.97         2.39 o                         
   8   1  11          3.23          4.26         1.49 o                         
   9   1  11          2.54          1.22         0.68 o                         
 -17   2  11        506.18        407.81        26.42 o                         
 -16   2  11        280.46        283.81        10.70 o                         
 -15   2  11          4.48          3.30         1.86 o                         
 -14   2  11        121.76        121.64         6.02 o                         
 -13   2  11        192.10        198.48         6.19 o                         
 -12   2  11        387.01        375.48         8.98 o                         
 -11   2  11         95.38         93.62         4.32 o                         
 -10   2  11         79.10         91.66         3.72 o                         
  -9   2  11          8.40          3.54         1.17 o                         
  -8   2  11        945.33        868.37        12.99 o                         
  -7   2  11        201.18        187.54         5.36 o                         
  -6   2  11          0.34          1.96         1.23 o                         
  -5   2  11         89.85         97.89         4.43 o                         
  -4   2  11        179.21        172.42         5.87 o                         
  -3   2  11        250.69        253.25         7.99 o                         
  -2   2  11         47.72         51.06         3.22 o                         
  -1   2  11        521.63        544.74        12.11 o                         
   0   2  11       1616.84       1701.26        25.23 o                         
   1   2  11          2.26          0.65         1.47 o                         
   2   2  11        339.03        362.89        13.47 o                         
   3   2  11        647.50        680.16        29.40 o                         
   4   2  11         16.89         15.92         2.61 o                         
   5   2  11        788.74        787.08        22.60 o                         
   6   2  11         13.18         20.21         2.46 o                         
   7   2  11         57.79         50.27         3.40 o                         
   8   2  11        481.61        393.24        19.50 o                         
   9   2  11        238.01        117.39        11.50 o                         
 -17   3  11         33.32         23.92         3.38 o                         
 -16   3  11        182.72        183.05         8.53 o                         
 -15   3  11        285.15        301.65        11.35 o                         
 -14   3  11        248.98        252.05         8.81 o                         
 -13   3  11        228.09        223.05         7.24 o                         
 -12   3  11        451.48        447.28        10.50 o                         
 -11   3  11        308.20        310.69         8.44 o                         
 -10   3  11         28.89         22.33         2.58 o                         
  -9   3  11          4.53          1.53         1.18 o                         
  -8   3  11        108.17        118.68         4.87 o                         
  -7   3  11         72.56         65.40         3.69 o                         
  -6   3  11        130.57        113.82         4.57 o                         
  -5   3  11         52.65         43.93         3.05 o                         
  -4   3  11          5.98          5.27         1.47 o                         
  -3   3  11          7.18          8.66         1.85 o                         
  -2   3  11       1467.16       1534.62        24.65 o                         
  -1   3  11          0.19          0.98         1.15 o                         
   0   3  11        134.20        140.35         6.24 o                         
   1   3  11        475.11        506.17        13.86 o                         
   2   3  11        642.68        671.23        15.45 o                         
   3   3  11        671.37        742.16        18.95 o                         
   4   3  11        364.02        407.86        11.68 o                         
   5   3  11         99.58        107.19         5.53 o                         
   6   3  11        126.62         93.65         5.85 o                         
   7   3  11        115.96         88.04         6.98 o                         
   8   3  11         70.67         50.98         3.97 o                         
 -16   4  11         41.55         39.71         5.46 o                         
 -15   4  11          5.54          3.27         1.38 o                         
 -14   4  11          1.38          1.64         1.40 o                         
 -13   4  11        226.44        243.28         9.07 o                         
 -12   4  11        463.09        422.39        13.24 o                         
 -11   4  11          8.63          9.72         1.97 o                         
 -10   4  11        719.39        657.97        14.34 o                         
  -9   4  11       1587.04       1668.11        27.78 o                         
  -8   4  11         13.81         11.25         2.08 o                         
  -7   4  11         24.78         27.79         2.93 o                         
  -6   4  11          1.02          0.29         1.98 o                         
  -5   4  11        149.30        146.37         8.03 o                         
  -4   4  11        162.55        157.17        13.23 o                         
  -3   4  11        183.89        208.22        12.14 o                         
  -2   4  11        135.58        129.62         8.14 o                         
  -1   4  11         24.24         23.31         3.65 o                         
   0   4  11          3.56          1.96         2.20 o                         
   1   4  11          1.71          5.66         2.17 o                         
   2   4  11         94.72        111.37         7.14 o                         
   3   4  11          0.43          0.44         1.78 o                         
   4   4  11          2.57          1.27         2.16 o                         
   5   4  11          9.84          8.21         3.66 o                         
   6   4  11          3.01          3.78         2.51 o                         
   7   4  11        101.09        105.06        12.54 o                         
 -15   5  11        172.58        148.52         6.21 o                         
 -14   5  11        190.69        193.04         7.68 o                         
 -13   5  11        254.09        235.14         8.26 o                         
 -12   5  11         10.91          7.58         1.68 o                         
 -11   5  11          0.15          0.71         1.22 o                         
 -10   5  11        138.55        124.00         5.18 o                         
  -9   5  11         69.46         71.07         4.47 o                         
  -8   5  11         54.74         57.06         4.05 o                         
  -7   5  11        355.05        362.58        14.61 o                         
  -6   5  11          6.73          6.47         2.21 o                         
  -5   5  11        453.48        485.44        17.32 o                         
  -4   5  11        770.60        859.74        31.85 o                         
  -3   5  11        447.32        471.08        18.45 o                         
  -2   5  11         56.91         55.59         4.83 o                         
  -1   5  11        334.52        373.39        12.99 o                         
   0   5  11          1.65          0.28         2.17 o                         
   1   5  11         15.21         13.54         3.42 o                         
   2   5  11         46.43         44.40         5.53 o                         
   3   5  11          4.45          3.13         2.02 o                         
   4   5  11         61.26         85.57         5.84 o                         
   5   5  11          1.01          0.89         1.52 o                         
   6   5  11        150.95        118.33         7.23 o                         
 -13   6  11        143.77        127.81        16.60 o                         
 -12   6  11        287.47        240.61         8.84 o                         
 -11   6  11        704.75        676.16        16.03 o                         
 -10   6  11        776.36        798.24        22.68 o                         
  -9   6  11        597.85        641.65        25.87 o                         
  -8   6  11         69.56         72.52         5.57 o                         
  -7   6  11        532.08        600.27        21.43 o                         
  -6   6  11        939.88       1052.56        29.60 o                         
  -5   6  11          0.36          1.36         1.87 o                         
  -4   6  11         11.53         12.29         2.97 o                         
  -3   6  11        100.66         94.50         5.83 o                         
  -2   6  11         64.87         60.47         4.88 o                         
  -1   6  11         65.44         57.53         4.78 o                         
   0   6  11          3.65          4.25         1.93 o                         
   1   6  11        137.45        156.64        11.62 o                         
   2   6  11        107.28        136.77         6.49 o                         
   3   6  11         53.46         66.11         5.13 o                         
   4   6  11          4.55          9.55         1.93 o                         
 -11   7  11         68.28         46.47         6.88 o                         
 -10   7  11          2.78          2.22         1.44 o                         
  -9   7  11         65.48         65.71         4.53 o                         
  -8   7  11         46.77         45.65         4.47 o                         
  -7   7  11        692.64        697.60        21.78 o                         
  -6   7  11        445.20        416.88        12.74 o                         
  -5   7  11        614.02        657.62        19.29 o                         
  -4   7  11        163.86        161.94        18.57 o                         
  -3   7  11         95.85         97.75         6.55 o                         
  -2   7  11        318.81        308.94        12.52 o                         
  -1   7  11        467.90        469.99        18.50 o                         
   0   7  11         91.72         94.41         5.76 o                         
   1   7  11         38.06         55.08         5.71 o                         
   2   7  11         16.91         22.58         3.46 o                         
  -6   8  11          4.78          8.11         3.02 o                         
  -5   8  11          2.55          0.36         1.33 o                         
  -4   8  11        584.33        368.78        24.49 o                         
 -15   0  12       1419.42       1491.06        58.48 o                         
 -14   0  12       3362.75       3505.80        69.87 o                         
 -13   0  12        844.17        854.45        20.76 o                         
 -12   0  12        748.64        763.88        23.93 o                         
 -11   0  12       1784.19       1759.48        36.37 o                         
 -10   0  12        728.02        786.47        18.44 o                         
  -9   0  12         24.08         22.33         2.45 o                         
  -8   0  12        175.07        170.33         7.28 o                         
  -7   0  12       1481.20       1208.38        24.75 o                         
  -6   0  12        102.43         67.58         5.55 o                         
  -5   0  12        704.32        685.65        20.47 o                         
  -4   0  12         32.01         31.11         3.89 o                         
  -3   0  12         11.76         12.50         3.96 o                         
  -2   0  12          6.41          4.34         2.05 o                         
  -1   0  12          0.23          0.65         1.99 o                         
   0   0  12        223.98        238.14        10.97 o                         
   1   0  12        516.71        561.84        21.25 o                         
   2   0  12       2585.63       2912.69       100.21 o                         
   3   0  12        168.66        191.66        11.46 o                         
   4   0  12          2.31         -0.09         2.49 o                         
   5   0  12         22.55         26.22         4.47 o                         
   6   0  12        355.10        334.01        19.74 o                         
   7   0  12         24.60         28.68         5.36 o                         
   8   0  12        129.54         73.45         6.25 o                         
 -15   1  12         95.74         86.89         5.54 o                         
 -14   1  12          6.47          5.59         1.80 o                         
 -13   1  12         40.22         40.90         2.76 o                         
 -12   1  12         28.11         44.03         3.00 o                         
 -11   1  12        198.12        215.27         6.98 o                         
 -10   1  12        692.72        731.42        12.81 o                         
  -9   1  12        569.17        589.62        10.00 o                         
  -8   1  12        195.61        240.74         5.95 o                         
  -7   1  12        675.86        682.96        11.15 o                         
  -6   1  12        191.31        184.09         5.67 o                         
  -5   1  12        682.38        648.54        12.64 o                         
  -4   1  12        203.82        189.91         6.41 o                         
  -3   1  12        133.98        146.21         5.29 o                         
  -2   1  12          8.34          9.49         1.94 o                         
  -1   1  12        761.51        801.97        14.94 o                         
   0   1  12        251.58        281.25        11.49 o                         
   1   1  12        138.22        135.91         7.24 o                         
   2   1  12        510.67        540.97        15.26 o                         
   3   1  12          5.97          2.78         1.96 o                         
   4   1  12          2.11          1.47         1.79 o                         
   5   1  12         43.72         36.74         3.42 o                         
   6   1  12        560.76        522.85        12.18 o                         
   7   1  12        559.40        501.11        17.23 o                         
 -16   2  12        358.54        365.72        18.22 o                         
 -15   2  12         49.57         55.11         5.73 o                         
 -14   2  12        130.09        143.46         6.94 o                         
 -13   2  12        634.69        628.03        12.52 o                         
 -12   2  12        456.53        509.74        11.30 o                         
 -11   2  12        345.62        356.86         9.44 o                         
 -10   2  12        328.70        300.77         8.11 o                         
  -9   2  12        879.85        808.75        14.85 o                         
  -8   2  12         63.30         74.04         3.58 o                         
  -7   2  12         47.05         63.57         3.40 o                         
  -6   2  12         80.79         75.57         3.93 o                         
  -5   2  12        366.71        345.55         9.22 o                         
  -4   2  12        334.84        324.84         9.33 o                         
  -3   2  12        670.22        704.55        13.78 o                         
  -2   2  12         12.58         10.45         1.94 o                         
  -1   2  12          1.17          3.72         1.84 o                         
   0   2  12        285.34        301.23        10.26 o                         
   1   2  12          3.13          1.84         2.07 o                         
   2   2  12          5.31          4.98         1.86 o                         
   3   2  12        278.24        288.50         9.21 o                         
   4   2  12         95.30         94.63         4.70 o                         
   5   2  12        553.43        570.96        16.05 o                         
   6   2  12         22.11         25.16         2.65 o                         
   7   2  12        153.55         90.50         5.77 o                         
 -16   3  12        114.75        110.79         6.52 o                         
 -15   3  12        143.66        146.37         8.83 o                         
 -14   3  12          5.74          6.53         1.55 o                         
 -13   3  12          2.16          3.95         1.42 o                         
 -12   3  12         11.86         14.24         2.02 o                         
 -11   3  12          9.18         16.03         2.11 o                         
 -10   3  12        320.44        306.98         8.04 o                         
  -9   3  12         26.76         24.40         2.35 o                         
  -8   3  12          0.92          1.18         1.53 o                         
  -7   3  12         19.68         11.71         1.97 o                         
  -6   3  12          5.44          4.08         1.83 o                         
  -5   3  12         13.37         15.57         2.92 o                         
  -4   3  12         30.57         39.28         3.91 o                         
  -3   3  12        457.84        494.46        14.19 o                         
  -2   3  12        846.66        884.39        21.51 o                         
  -1   3  12        797.25        854.38        21.03 o                         
   0   3  12        320.89        330.66        11.47 o                         
   1   3  12        416.94        429.34        11.82 o                         
   2   3  12        290.52        318.75        10.24 o                         
   3   3  12        109.96        115.11         5.75 o                         
   4   3  12       1419.29       1472.81        40.17 o                         
   5   3  12        550.89        557.67        25.32 o                         
   6   3  12          0.64         -0.75         1.19 o                         
 -15   4  12          0.81          3.11         2.31 o                         
 -14   4  12          0.72          1.02         1.52 o                         
 -13   4  12         84.77         87.03         4.58 o                         
 -12   4  12         62.71         66.23         4.68 o                         
 -11   4  12          0.07          1.08         1.52 o                         
 -10   4  12        129.37        146.12         6.20 o                         
  -9   4  12        116.91        123.51         5.70 o                         
  -8   4  12        522.70        537.50        14.84 o                         
  -7   4  12        298.56        298.46        11.39 o                         
  -6   4  12       1391.61       1454.49        30.76 o                         
  -5   4  12       1105.56       1186.16        26.37 o                         
  -4   4  12        432.07        457.64        17.73 o                         
  -3   4  12        187.88        176.45         8.86 o                         
  -2   4  12        457.84        462.07        17.27 o                         
  -1   4  12        224.53        241.84        12.48 o                         
   0   4  12        134.51        160.62         7.79 o                         
   1   4  12         19.31         24.08         3.19 o                         
   2   4  12         16.65         21.96         3.86 o                         
   3   4  12         15.81         22.47         3.41 o                         
   4   4  12         75.66         79.59         6.62 o                         
   5   4  12        818.48        792.86        49.05 o                         
   6   4  12        455.13        284.76        18.49 o                         
 -14   5  12          0.64          0.75         1.65 o                         
 -13   5  12        149.49        129.53         9.19 o                         
 -12   5  12         15.01         12.44         2.07 o                         
 -11   5  12          8.58          4.52         1.74 o                         
 -10   5  12        257.22        282.84        11.88 o                         
  -9   5  12         16.26         17.75         2.92 o                         
  -8   5  12          9.42          7.61         2.52 o                         
  -7   5  12         99.72         87.60         6.51 o                         
  -6   5  12          2.69          4.85         2.00 o                         
  -5   5  12         95.25        100.95         6.25 o                         
  -4   5  12        167.59        159.34         8.72 o                         
  -3   5  12         46.68         53.62         4.62 o                         
  -2   5  12         90.77         99.34         5.98 o                         
  -1   5  12        324.02        370.11        11.87 o                         
   0   5  12        863.15       1033.82        34.46 o                         
   1   5  12        503.56        600.44        29.60 o                         
   2   5  12        284.17        319.71        15.24 o                         
   3   5  12        693.86        810.58        21.06 o                         
   4   5  12         47.70         45.73         3.23 o                         
 -12   6  12        148.03        132.97        14.71 o                         
 -11   6  12         93.59         85.05         4.96 o                         
 -10   6  12         11.26         10.88         2.12 o                         
  -9   6  12         11.10         14.27         2.53 o                         
  -8   6  12        852.58        894.58        21.82 o                         
  -7   6  12         29.37         31.79         3.44 o                         
  -6   6  12         10.18         10.62         2.12 o                         
  -5   6  12         17.19         13.47         2.36 o                         
  -4   6  12        401.88        414.67        12.08 o                         
  -3   6  12         54.36         52.73         4.19 o                         
  -2   6  12        146.81        154.02         7.65 o                         
  -1   6  12        198.07        228.85        13.86 o                         
   0   6  12          3.32          4.55         1.38 o                         
   1   6  12         10.30          9.94         1.55 o                         
   2   6  12         14.52         18.53         3.17 o                         
  -9   7  12         80.60         61.36        10.20 o                         
  -8   7  12         52.20         48.04         3.77 o                         
  -7   7  12        254.68        266.67        12.90 o                         
  -6   7  12         55.56         50.98         4.30 o                         
  -5   7  12          5.78          4.85         1.91 o                         
  -4   7  12        205.38        156.52         8.81 o                         
  -3   7  12        146.42        138.08        10.20 o                         
  -2   7  12         21.55         21.22         2.94 o                         
  -1   7  12        295.75        286.12        20.12 o                         
 -15   1  13        462.61        490.40        15.10 o                         
 -14   1  13         92.01        101.15         6.03 o                         
 -13   1  13         88.20         87.47         4.96 o                         
 -12   1  13        186.85        198.63         8.75 o                         
 -11   1  13        284.68        308.65         8.10 o                         
 -10   1  13        400.53        354.24         9.63 o                         
  -9   1  13         56.01         50.08         3.55 o                         
  -8   1  13        154.75        138.32         5.91 o                         
  -7   1  13        214.26        183.89         7.16 o                         
  -6   1  13         46.34         53.44         3.62 o                         
  -5   1  13          5.46         12.45         2.19 o                         
  -4   1  13         19.95         29.39         3.07 o                         
  -3   1  13        200.57        210.58         8.77 o                         
  -2   1  13        403.91        443.73        15.12 o                         
  -1   1  13        177.14        181.83         9.16 o                         
   0   1  13          9.41          9.65         2.62 o                         
   1   1  13         43.53         48.11         4.74 o                         
   2   1  13         69.88         75.41         4.83 o                         
   3   1  13          1.02         -1.91         2.09 o                         
   4   1  13         53.11         38.31         3.03 o                         
   5   1  13         97.15         82.26         4.82 o                         
   6   1  13         63.14         42.90         2.35 o                         
 -15   2  13        120.45        112.96        13.51 o                         
 -14   2  13         59.11         64.38         4.95 o                         
 -13   2  13         15.52         18.08         2.09 o                         
 -12   2  13         42.97         47.28         3.27 o                         
 -11   2  13        485.05        491.63        10.72 o                         
 -10   2  13        290.67        312.11         8.65 o                         
  -9   2  13        164.07        202.40         6.76 o                         
  -8   2  13       1816.85       1892.89        27.49 o                         
  -7   2  13        228.70        250.61         8.28 o                         
  -6   2  13         78.61         94.90         5.29 o                         
  -5   2  13        460.58        471.91        12.37 o                         
  -4   2  13        583.03        562.38        15.38 o                         
  -3   2  13        224.60        228.90         9.01 o                         
  -2   2  13         31.98         33.47         3.46 o                         
  -1   2  13          2.18          1.65         1.71 o                         
   0   2  13         40.25         37.66         3.76 o                         
   1   2  13        342.24        367.56        11.23 o                         
   2   2  13          3.83          3.49         1.56 o                         
   3   2  13        301.97        280.10         8.14 o                         
   4   2  13         29.86         31.53         3.10 o                         
   5   2  13          0.19          0.02         1.08 o                         
 -15   3  13         23.76         25.07         5.23 o                         
 -14   3  13        212.14        204.10         8.02 o                         
 -13   3  13        582.67        580.65        14.51 o                         
 -12   3  13        792.35        781.26        16.18 o                         
 -11   3  13         15.17         10.09         1.82 o                         
 -10   3  13        144.65        130.51         6.26 o                         
  -9   3  13         24.83         26.03         3.91 o                         
  -8   3  13         45.55         38.74         3.63 o                         
  -7   3  13         10.01         10.99         2.18 o                         
  -6   3  13        183.11        190.94         9.31 o                         
  -5   3  13        299.47        310.51        10.36 o                         
  -4   3  13        482.32        463.94        12.85 o                         
  -3   3  13        342.17        376.54        12.46 o                         
  -2   3  13         80.97         82.43         5.11 o                         
  -1   3  13         81.94         92.16         5.37 o                         
   0   3  13        238.88        247.82         8.45 o                         
   1   3  13         72.94         75.35         4.47 o                         
   2   3  13         64.22         72.40         4.31 o                         
   3   3  13         38.29         37.21         3.16 o                         
   4   3  13        656.97        691.01        23.44 o                         
   5   3  13          0.30          1.82         1.30 o                         
 -14   4  13          0.52          2.63         5.23 o                         
 -13   4  13        156.09        134.66         7.15 o                         
 -12   4  13          0.46          2.33         1.42 o                         
 -11   4  13         49.24         48.92         4.23 o                         
 -10   4  13        262.81        263.90        11.86 o                         
  -9   4  13        171.98        196.48         8.69 o                         
  -8   4  13        262.36        276.62        11.56 o                         
  -7   4  13         39.78         37.95         3.94 o                         
  -6   4  13        108.98        103.50        10.36 o                         
  -5   4  13         54.29         67.99         6.21 o                         
  -4   4  13          7.12         10.04         2.79 o                         
  -3   4  13        106.89        114.77         7.61 o                         
  -2   4  13         50.14         58.05         6.44 o                         
  -1   4  13         48.91         45.45         4.07 o                         
   0   4  13         35.79         46.60         3.63 o                         
   1   4  13          3.48          3.53         2.69 o                         
   2   4  13          2.54          2.14         1.88 o                         
   3   4  13          0.09          2.66         1.25 o                         
   4   4  13         29.33         29.44         5.27 o                         
 -12   5  13        157.49        155.06         8.29 o                         
 -11   5  13         17.00         11.41         2.13 o                         
 -10   5  13         79.81         73.49         4.72 o                         
  -9   5  13        362.56        363.00        11.10 o                         
  -8   5  13        110.29        121.87         6.13 o                         
  -7   5  13         35.21         37.16         3.63 o                         
  -6   5  13         64.59         67.55         5.74 o                         
  -5   5  13         86.37         95.59         5.80 o                         
  -4   5  13         24.20         24.25         3.03 o                         
  -3   5  13          0.17          0.32         1.21 o                         
  -2   5  13         15.82         13.35         2.32 o                         
  -1   5  13         61.17         69.97         5.41 o                         
   0   5  13         41.25         33.31         3.54 o                         
   1   5  13        438.07        493.27        18.37 o                         
   2   5  13        225.99        223.26        18.05 o                         
 -10   6  13          1.28          0.51         1.17 o                         
  -9   6  13        293.65        245.18        12.85 o                         
  -8   6  13         42.38         40.38         3.22 o                         
  -7   6  13        212.45        184.84         8.22 o                         
  -6   6  13         20.44         22.66         2.43 o                         
  -5   6  13          9.80         11.88         1.74 o                         
  -4   6  13          1.41          1.23         1.13 o                         
  -3   6  13         76.59         67.21         5.30 o                         
  -2   6  13        159.84        174.77         7.50 o                         
  -1   6  13         57.85         61.39         5.76 o                         
 -14   0  14        181.69        174.68        18.68 o                         
 -13   0  14        168.92        207.67        10.73 o                         
 -12   0  14         15.29         23.95         3.89 o                         
 -11   0  14         10.49         14.17         2.94 o                         
 -10   0  14        119.54        131.01         9.11 o                         
  -9   0  14         41.42         46.37         4.67 o                         
  -8   0  14        749.80        756.33        21.87 o                         
  -7   0  14         48.48         29.90         4.09 o                         
  -6   0  14        665.81        724.09        21.15 o                         
  -5   0  14       1030.37       1033.86        29.41 o                         
  -4   0  14        949.87        970.09        35.61 o                         
  -3   0  14        726.74        757.29        32.10 o                         
  -2   0  14       2465.34       2903.04       104.71 o                         
  -1   0  14         80.07         93.78        12.91 o                         
   0   0  14         26.59         42.04         7.92 o                         
   1   0  14        479.55        483.68        27.03 o                         
   2   0  14        214.04        228.35        19.29 o                         
   3   0  14         23.66         17.82         5.01 o                         
   4   0  14          3.78          0.45         2.22 o                         
 -15   1  14          0.79          0.83         1.82 o                         
 -14   1  14        507.65        510.57        16.93 o                         
 -13   1  14         28.91         23.79         3.03 o                         
 -12   1  14          0.27          1.61         1.31 o                         
 -11   1  14          9.76          9.37         1.71 o                         
 -10   1  14        225.20        213.66         6.98 o                         
  -9   1  14         31.49         39.41         3.04 o                         
  -8   1  14        152.80        160.36         6.49 o                         
  -7   1  14        315.95        280.83         8.37 o                         
  -6   1  14         20.08         18.94         3.32 o                         
  -5   1  14        110.29        119.48         5.95 o                         
  -4   1  14         27.71         21.64         3.31 o                         
  -3   1  14         12.97         19.34         2.74 o                         
  -2   1  14        114.26        119.98         6.70 o                         
  -1   1  14         83.91         96.21         6.32 o                         
   0   1  14        737.68        856.09        24.86 o                         
   1   1  14         81.09         73.68         4.46 o                         
   2   1  14        615.44        604.16        21.96 o                         
   3   1  14        391.53        327.13        17.94 o                         
   4   1  14         71.59         43.53         2.31 o                         
 -14   2  14        197.54        198.51        13.98 o                         
 -13   2  14        724.33        750.65        25.63 o                         
 -12   2  14         15.21         17.45         2.16 o                         
 -11   2  14         90.75         84.30         4.38 o                         
 -10   2  14        285.26        280.44         8.21 o                         
  -9   2  14        142.51        146.03         5.58 o                         
  -8   2  14        187.86        190.82         7.27 o                         
  -7   2  14        181.13        182.23         8.06 o                         
  -6   2  14        628.43        614.90        14.99 o                         
  -5   2  14        293.14        306.54         8.76 o                         
  -4   2  14         29.87         31.21         3.83 o                         
  -3   2  14        233.04        251.17         9.97 o                         
  -2   2  14        123.25        140.24         7.11 o                         
  -1   2  14        214.04        216.32         8.33 o                         
   0   2  14        300.85        306.93         8.61 o                         
   1   2  14        207.65        192.84         7.14 o                         
   2   2  14         46.46         36.71         3.21 o                         
   3   2  14        154.08        101.71         4.66 o                         
 -14   3  14        398.13        322.68        20.58 o                         
 -13   3  14        157.45        142.89         9.97 o                         
 -12   3  14         60.09         40.95         3.56 o                         
 -11   3  14          0.77          0.99         1.14 o                         
 -10   3  14         23.62         24.24         2.49 o                         
  -9   3  14         81.22         69.08         5.26 o                         
  -8   3  14         46.64         50.34         5.33 o                         
  -7   3  14        216.40        218.12        10.23 o                         
  -6   3  14        519.25        544.69        13.83 o                         
  -5   3  14         11.27          9.48         2.63 o                         
  -4   3  14        182.38        202.62         8.83 o                         
  -3   3  14        126.99        134.34         8.73 o                         
  -2   3  14         61.86         59.53         6.30 o                         
  -1   3  14         47.00         59.17         4.66 o                         
   0   3  14         95.79         87.58         4.82 o                         
   1   3  14         92.89         74.16         5.35 o                         
   2   3  14          0.04          0.83         1.01 o                         
 -12   4  14       1039.82        991.68        29.48 o                         
 -11   4  14        720.83        736.80        16.19 o                         
 -10   4  14        879.48        868.55        19.94 o                         
  -9   4  14        492.42        503.87        15.17 o                         
  -8   4  14        468.14        487.90        14.20 o                         
  -7   4  14        379.08        389.05        11.92 o                         
  -6   4  14         53.25         63.54         3.83 o                         
  -5   4  14         19.20         20.12         2.45 o                         
  -4   4  14          0.93          0.67         1.48 o                         
  -3   4  14        126.63        128.96         6.32 o                         
  -2   4  14        140.12        144.82         6.46 o                         
  -1   4  14         74.60         80.52         6.62 o                         
   0   4  14          1.54          0.39         2.07 o                         
   1   4  14          0.73          3.72         2.60 o                         
 -10   5  14        287.51        264.85         8.46 o                         
  -9   5  14         36.38         36.29         2.67 o                         
  -8   5  14        160.54        161.96         8.26 o                         
  -7   5  14         97.05         95.26         4.80 o                         
  -6   5  14        605.61        656.78        21.25 o                         
  -5   5  14        159.42        137.94         6.10 o                         
  -4   5  14        181.99        179.14         6.10 o                         
  -3   5  14         38.97         38.70         2.85 o                         
  -2   5  14          2.89          4.54         1.74 o                         
  -1   5  14          0.15          0.48         1.00 o                         
 -13   1  15        169.50        183.94         8.02 o                         
 -12   1  15          1.21          1.44         1.42 o                         
 -11   1  15        157.01        177.58         6.52 o                         
 -10   1  15        491.46        490.45        11.76 o                         
  -9   1  15        382.76        407.89        10.06 o                         
  -8   1  15         51.70         57.25         3.44 o                         
  -7   1  15          9.28          7.02         1.58 o                         
  -6   1  15         42.63         41.74         3.69 o                         
  -5   1  15         22.74         26.91         3.38 o                         
  -4   1  15         16.96         15.70         2.65 o                         
  -3   1  15        121.87        132.15         7.00 o                         
  -2   1  15        110.13        129.30         6.67 o                         
  -1   1  15        204.42        213.08         9.22 o                         
   0   1  15         17.36          9.09         2.88 o                         
   1   1  15         13.81          5.68         1.50 o                         
 -13   2  15       1294.74       1204.47        42.61 o                         
 -12   2  15        645.81        617.07        18.06 o                         
 -11   2  15         43.85         46.75         3.74 o                         
 -10   2  15         10.62         13.66         1.89 o                         
  -9   2  15         11.05         12.35         1.81 o                         
  -8   2  15          3.79          2.36         1.42 o                         
  -7   2  15        338.43        319.80         9.49 o                         
  -6   2  15         38.38         26.90         3.07 o                         
  -5   2  15        253.93        254.92         9.15 o                         
  -4   2  15        362.53        383.13        11.31 o                         
  -3   2  15        121.36        119.79         6.12 o                         
  -2   2  15        120.49        116.60         5.49 o                         
  -1   2  15          7.19          6.55         1.84 o                         
   0   2  15        150.07        109.66         5.24 o                         
   1   2  15        215.97        136.92        12.23 o                         
 -12   3  15        318.05        283.65        13.31 o                         
 -11   3  15        480.71        468.61        14.43 o                         
 -10   3  15          3.87          1.28         1.49 o                         
  -9   3  15        183.39        188.45         7.40 o                         
  -8   3  15        184.79        167.58         6.98 o                         
  -7   3  15        118.28        101.27         6.41 o                         
  -6   3  15          1.30         -0.58         1.26 o                         
  -5   3  15          3.56          6.15         1.69 o                         
  -4   3  15         66.13         56.58         5.03 o                         
  -3   3  15        122.41        116.01         6.57 o                         
  -2   3  15         50.11         50.49         4.45 o                         
  -1   3  15         40.67         29.82         6.21 o                         
  -9   4  15         33.97         35.53         3.59 o                         
  -8   4  15         22.99         25.68         2.78 o                         
  -7   4  15         10.83          4.31         1.81 o                         
  -6   4  15         30.07         29.28         4.53 o                         
  -5   4  15         31.88         37.83         5.22 o                         
  -4   4  15        177.14        168.61        11.84 o                         
  -3   4  15         35.21         31.26         5.29 o                         
 -11   0  16        196.05        164.39        10.32 o                         
 -10   0  16       1051.29        972.61        45.96 o                         
  -9   0  16       1330.76       1200.81        42.73 o                         
  -8   0  16        548.94        550.58        30.73 o                         
  -7   0  16        609.08        588.62        45.88 o                         
  -6   0  16        603.00        588.78        21.71 o                         
  -5   0  16        534.69        542.70        20.48 o                         
  -4   0  16        388.08        417.36        16.79 o                         
  -3   0  16         89.00         86.25         8.14 o                         
  -2   0  16          0.59          0.48         1.77 o                         
 -11   1  16        611.88        536.90        30.35 o                         
 -10   1  16        271.01        238.78         8.32 o                         
  -9   1  16         81.78         54.16         4.80 o                         
  -8   1  16         12.70          7.29         2.33 o                         
  -7   1  16         20.41         26.48         2.71 o                         
  -6   1  16        114.86        127.57         6.43 o                         
  -5   1  16        181.09        178.72         8.59 o                         
  -4   1  16          4.47          2.83         1.58 o                         
  -3   1  16        405.42        356.08        15.61 o                         
  -2   1  16        334.10        231.87         9.88 o                         
 -10   2  16        177.23        164.97        13.31 o                         
  -9   2  16         43.13         34.53         5.34 o                         
  -8   2  16        235.06        213.72        15.22 o                         
  -7   2  16        978.96        774.12        24.67 o                         
  -6   2  16         63.51         28.10         5.03 o                         
  -5   2  16        152.13        121.56        43.18 o                         
  -4   2  16         12.93          4.74         2.81 o                         
  -3   2  16         34.32         22.71         4.47 o                         
                                                                                
