# Supplementary material for: Crystal structures and Hirshfeld surface analyses of methyl 4-{2,2-di­chloro-1-[(E)-phenyl­diazen­yl]eth­enyl}benzoate, methyl 4-{2,2-di­chloro-1-[(E)-(4-methyl­phen­yl)diazen­yl]ethen­yl}benzoate and methyl 4-{2,2-di­chloro-1-[(E)-(3,4-di­methyl­phen­yl)diazen­yl]ethen­yl}benzoate
Source: Acta Crystallogr E Crystallogr Commun. 2024 Jan 26;80(Pt 2):184–90. doi: 10.1107/S2056989024000732 (PMC10848988; doi:10.1107/S2056989024000732)
Supplement: Supplementary file 4 [file e-80-00184-IIIsup4.hkl]

data_III                                                                        
_shelx_title ' (III) in P-1'                                                    
_shelx_refln_list_code          4                                               
_shelx_F_calc_maximum      150.67                                               
_exptl_crystal_F_000       376.00                                               
_reflns_d_resolution_high  0.7887                                               
                                                                                
loop_                                                                           
 _space_group_symop_operation_xyz                                               
 'x, y, z'                                                                      
 '-x, -y, -z'                                                                   
                                                                                
_cell_length_a     8.2206                                                       
_cell_length_b     8.5321                                                       
_cell_length_c    13.0873                                                       
_cell_angle_alpha 103.948                                                       
_cell_angle_beta  101.905                                                       
_cell_angle_gamma  98.060                                                       
                                                                                
_shelx_F_squared_multiplier     1.000                                           
                                                                                
loop_                                                                           
 _refln_index_h                                                                 
 _refln_index_k                                                                 
 _refln_index_l                                                                 
 _refln_F_squared_calc                                                          
 _refln_F_squared_meas                                                          
 _refln_F_squared_sigma                                                         
 _refln_observed_status                                                         
   1   0   0       2058.99       2008.36        52.75 o                         
   2   0   0        218.34        264.56         7.82 o                         
   3   0   0        372.10        388.60         8.60 o                         
   4   0   0        933.30        968.32        20.97 o                         
   5   0   0         63.23         55.17         3.07 o                         
   6   0   0         19.40         18.98         1.47 o                         
   7   0   0          0.06          0.38         0.66 o                         
   8   0   0        310.19        358.60        12.47 o                         
   9   0   0        231.12        229.93         7.63 o                         
 -10   1   0         20.77         18.57         1.69 o                         
  -9   1   0          7.70          5.32         0.97 o                         
  -8   1   0          1.09          2.00         1.10 o                         
  -7   1   0         98.90         97.87         4.44 o                         
  -6   1   0         46.35         47.87         2.06 o                         
  -5   1   0          0.69          1.49         0.59 o                         
  -4   1   0        114.81        118.67         3.77 o                         
  -3   1   0       1265.95       1266.04        31.25 o                         
  -2   1   0       8837.66       8371.77       179.66 o                         
  -1   1   0        389.48        367.86         9.27 o                         
   0   1   0        366.63        325.09         9.08 o                         
   1   1   0        139.62        164.77         5.05 o                         
   2   1   0       5344.09       5071.09       118.89 o                         
   3   1   0        604.47        545.50        14.45 o                         
   4   1   0        136.43        121.27         5.06 o                         
   5   1   0         37.16         42.96         2.40 o                         
   6   1   0         86.17         84.44         4.15 o                         
   7   1   0         79.04         85.19         3.40 o                         
   8   1   0          0.14          1.08         0.77 o                         
   9   1   0         41.10         38.99         3.22 o                         
 -10   2   0         75.16         78.25         3.56 o                         
  -9   2   0         63.40         68.30         3.62 o                         
  -8   2   0        114.61        120.99         5.00 o                         
  -7   2   0         31.42         32.86         1.95 o                         
  -6   2   0        113.98        100.50         3.53 o                         
  -5   2   0        137.04        169.91         5.32 o                         
  -4   2   0        943.68       1026.02        22.32 o                         
  -3   2   0       2242.54       2244.41        49.23 o                         
  -2   2   0        798.77        763.85        17.49 o                         
  -1   2   0          4.16          1.97         1.12 o                         
   0   2   0       2272.99       2158.70        50.85 o                         
   1   2   0       2140.42       2063.91        55.18 o                         
   2   2   0          7.15          5.61         0.70 o                         
   3   2   0        162.63        147.87         6.05 o                         
   4   2   0        789.87        789.91        16.85 o                         
   5   2   0       1244.87       1317.70        24.64 o                         
   6   2   0        133.01        153.93         5.34 o                         
   7   2   0        149.18        156.18         5.86 o                         
   8   2   0         33.15         38.45         2.40 o                         
   9   2   0          1.31          0.90         0.92 o                         
 -10   3   0          0.17          0.50         0.58 o                         
  -9   3   0         86.22         94.94         3.84 o                         
  -8   3   0        136.91        152.21         5.08 o                         
  -7   3   0         32.11         29.92         1.77 o                         
  -6   3   0        661.35        692.22        11.89 o                         
  -5   3   0          0.29          1.40         0.52 o                         
  -4   3   0        225.27        192.54         6.76 o                         
  -3   3   0          2.96          1.79         0.54 o                         
  -2   3   0        791.96        751.58        55.52 o                         
  -1   3   0         10.66          8.83         1.68 o                         
   0   3   0         37.36         38.46         1.63 o                         
   1   3   0        150.82        134.23         4.65 o                         
   2   3   0        565.33        560.56        13.01 o                         
   3   3   0         47.46         58.84         2.74 o                         
   4   3   0         94.42         87.85         3.28 o                         
   5   3   0        158.39        156.79         5.57 o                         
   6   3   0        413.26        420.15         9.81 o                         
   7   3   0          9.56         12.75         1.67 o                         
   8   3   0         23.98         26.05         1.96 o                         
 -10   4   0         14.87         13.72         2.46 o                         
  -9   4   0          0.27          0.59         0.58 o                         
  -8   4   0        123.62        119.72         4.17 o                         
  -7   4   0         15.07         13.43         1.22 o                         
  -6   4   0        976.99       1047.78        17.04 o                         
  -5   4   0        615.11        588.27         9.44 o                         
  -4   4   0         98.31         89.29         5.15 o                         
  -3   4   0          0.46         -0.81         1.66 o                         
  -2   4   0        356.46        402.73        12.24 o                         
  -1   4   0       2762.61       2701.71        55.48 o                         
   0   4   0        144.20        130.43         3.74 o                         
   1   4   0          6.19         10.68         1.09 o                         
   2   4   0         17.76         21.43         1.63 o                         
   3   4   0        129.99        129.88         3.60 o                         
   4   4   0         65.44         58.26         2.27 o                         
   5   4   0         59.20         64.22         2.93 o                         
   6   4   0        134.57        132.17         5.69 o                         
   7   4   0         59.53         62.75         3.71 o                         
   8   4   0        184.46        171.64        14.72 o                         
  -9   5   0         23.15         21.29         1.30 o                         
  -8   5   0         86.08         98.46         3.26 o                         
  -7   5   0          0.64          1.78         0.69 o                         
  -6   5   0         42.20         37.58         1.72 o                         
  -5   5   0        274.51        276.32         4.99 o                         
  -4   5   0       1010.24        991.84        12.72 o                         
  -3   5   0        967.70        916.41        12.39 o                         
  -2   5   0        737.86        749.65        18.06 o                         
  -1   5   0         71.73         78.13         4.24 o                         
   0   5   0         22.39         17.27         1.92 o                         
   1   5   0        921.93        868.45        14.73 o                         
   2   5   0       1408.12       1378.91        19.61 o                         
   3   5   0        446.41        466.54         8.95 o                         
   4   5   0         29.91         29.34         1.64 o                         
   5   5   0          0.03         -0.09         0.60 o                         
   6   5   0        129.22        121.50         5.04 o                         
   7   5   0        127.38        125.56         6.01 o                         
  -9   6   0          5.71          6.51         0.80 o                         
  -8   6   0          0.07          0.04         0.55 o                         
  -7   6   0          5.67          5.57         0.95 o                         
  -6   6   0        109.67        113.69         3.36 o                         
  -5   6   0         62.48         63.77         2.27 o                         
  -4   6   0         40.31         40.26         1.51 o                         
  -3   6   0        208.27        207.29         3.67 o                         
  -2   6   0          9.59         11.10         0.70 o                         
  -1   6   0       1513.53       1466.73        16.14 o                         
   0   6   0       2921.60       2776.22        36.80 o                         
   1   6   0        154.27        153.13         3.74 o                         
   2   6   0        127.58        123.78         3.62 o                         
   3   6   0        118.95        118.17         3.68 o                         
   4   6   0        197.28        217.45         6.04 o                         
   5   6   0         10.13          9.44         1.57 o                         
   6   6   0         87.65         81.10         4.56 o                         
   7   6   0          4.61          2.83         1.21 o                         
  -8   7   0         90.47         99.45         3.83 o                         
  -7   7   0        110.35        117.68         3.95 o                         
  -6   7   0         22.14         24.34         2.08 o                         
  -5   7   0        396.54        427.43         7.40 o                         
  -4   7   0        786.79        832.11        11.14 o                         
  -3   7   0        204.43        196.23         3.96 o                         
  -2   7   0        172.86        164.06         3.31 o                         
  -1   7   0       1027.69       1001.36        14.93 o                         
   0   7   0        515.31        493.22         8.28 o                         
   1   7   0        292.81        296.01         6.16 o                         
   2   7   0        285.21        298.93         7.06 o                         
   3   7   0         51.66         48.60         2.69 o                         
   4   7   0        121.96        129.23         6.53 o                         
   5   7   0          1.73          1.69         0.82 o                         
   6   7   0         83.94         75.82         4.04 o                         
  -8   8   0          4.35          3.18         0.98 o                         
  -7   8   0         13.77         10.89         1.21 o                         
  -6   8   0          5.07          5.17         1.01 o                         
  -5   8   0          0.09          0.90         0.60 o                         
  -4   8   0         38.84         38.20         2.02 o                         
  -3   8   0         79.85         82.19         2.72 o                         
  -2   8   0         73.31         76.18         2.82 o                         
  -1   8   0          1.21          1.02         0.52 o                         
   0   8   0        168.84        175.00         4.80 o                         
   1   8   0         24.62         25.78         1.85 o                         
   2   8   0         14.27         15.69         1.32 o                         
   3   8   0         81.25         86.65         3.42 o                         
   4   8   0         56.56         50.59         6.73 o                         
  -6   9   0          0.37          0.50         1.26 o                         
  -5   9   0        175.26        186.22         9.31 o                         
  -4   9   0         84.18         91.70         4.41 o                         
  -3   9   0        112.80        122.96         6.11 o                         
  -2   9   0          0.63          0.07         0.67 o                         
  -1   9   0         76.20         77.48         4.03 o                         
   0   9   0         19.82         19.68         1.80 o                         
   1   9   0        182.12        203.81         6.15 o                         
   2   9   0          9.50         10.70         1.61 o                         
   3   9   0         29.44         30.45         2.38 o                         
  -3  10   0        121.87        136.76        12.59 o                         
  -2  10   0        162.83        169.06        10.00 o                         
  -1  10   0         50.52         62.58         4.24 o                         
   0  10   0          1.54          1.55         0.82 o                         
   1  10   0          0.99         -0.51         0.61 o                         
  -1 -10   1          1.37          1.31         0.74 o                         
   0 -10   1          9.54         10.82         1.63 o                         
   1 -10   1         13.35         13.31         2.19 o                         
   2 -10   1         43.13         48.00         3.65 o                         
   3 -10   1          4.29          0.66         1.51 o                         
  -3  -9   1        294.16        295.53         9.92 o                         
  -2  -9   1        354.71        377.02        10.69 o                         
  -1  -9   1         93.95        102.11         4.10 o                         
   0  -9   1          2.29          2.17         0.93 o                         
   1  -9   1         11.59         12.75         1.61 o                         
   2  -9   1         40.44         40.50         2.29 o                         
   3  -9   1         59.24         63.30         3.93 o                         
   4  -9   1         82.48         77.50        10.60 o                         
   5  -9   1         37.42         46.56         5.71 o                         
   6  -9   1        127.06        168.23         8.13 o                         
  -5  -8   1        143.68        134.51         8.99 o                         
  -4  -8   1        249.50        261.55        12.46 o                         
  -3  -8   1         93.24        102.18         3.41 o                         
  -2  -8   1          2.46          2.70         0.82 o                         
  -1  -8   1        162.33        172.54         5.37 o                         
   0  -8   1        180.04        180.37         4.93 o                         
   1  -8   1         16.89         17.81         1.30 o                         
   2  -8   1        247.81        259.98         6.37 o                         
   3  -8   1          5.07          4.30         0.73 o                         
   4  -8   1         75.07         83.51         3.15 o                         
   5  -8   1         95.50        104.64         4.08 o                         
   6  -8   1          5.76          6.16         1.22 o                         
   7  -8   1          0.07          1.18         0.70 o                         
   8  -8   1          0.70         -0.68         0.85 o                         
  -6  -7   1        118.86         94.04         5.72 o                         
  -5  -7   1          3.88          3.48         0.81 o                         
  -4  -7   1         38.48         37.41         2.08 o                         
  -3  -7   1         74.74         85.55         3.76 o                         
  -2  -7   1        165.85        187.79         5.06 o                         
  -1  -7   1         61.77         59.13         2.52 o                         
   0  -7   1         15.42         16.14         1.19 o                         
   1  -7   1         20.26         20.26         1.14 o                         
   2  -7   1       2591.24       2624.57        28.36 o                         
   3  -7   1       2241.79       2214.49        29.73 o                         
   4  -7   1        510.91        527.77         8.51 o                         
   5  -7   1         24.13         25.26         1.55 o                         
   6  -7   1        125.89        134.05         5.10 o                         
   7  -7   1        214.15        241.78         6.88 o                         
   8  -7   1          7.24          8.97         1.20 o                         
  -7  -6   1         53.30         47.14         2.27 o                         
  -6  -6   1          0.22          0.46         0.63 o                         
  -5  -6   1          0.11          0.49         0.60 o                         
  -4  -6   1          3.68          4.41         0.69 o                         
  -3  -6   1        215.07        222.40         5.11 o                         
  -2  -6   1        244.09        263.14         5.86 o                         
  -1  -6   1         15.14         13.67         1.09 o                         
   0  -6   1        671.13        616.86         8.81 o                         
   1  -6   1        277.88        260.92         4.03 o                         
   2  -6   1        755.69        737.37         9.18 o                         
   3  -6   1        238.25        238.42         4.55 o                         
   4  -6   1        833.91        842.79        10.78 o                         
   5  -6   1        549.15        563.00         9.53 o                         
   6  -6   1         58.09         56.40         2.35 o                         
   7  -6   1         48.73         45.94         2.54 o                         
   8  -6   1         73.12         79.68         2.63 o                         
   9  -6   1         36.60         41.40         2.12 o                         
  -8  -5   1         52.26         40.66         4.31 o                         
  -7  -5   1         27.90         29.30         1.90 o                         
  -6  -5   1          2.33          3.50         0.86 o                         
  -5  -5   1         24.04         21.61         1.53 o                         
  -4  -5   1        362.56        380.04        11.04 o                         
  -3  -5   1          0.39          1.23         0.51 o                         
  -2  -5   1         34.82         35.45         1.62 o                         
  -1  -5   1        916.78        919.39        20.76 o                         
   0  -5   1        478.27        430.57        13.11 o                         
   1  -5   1         67.18         52.99         3.88 o                         
   2  -5   1        353.47        347.35        13.04 o                         
   3  -5   1        661.19        617.07         8.98 o                         
   4  -5   1         22.23         21.12         1.12 o                         
   5  -5   1        239.95        250.92         4.96 o                         
   6  -5   1        381.48        383.88         7.29 o                         
   7  -5   1        516.02        516.36         9.75 o                         
   8  -5   1        272.06        295.13         6.35 o                         
   9  -5   1         18.64         19.74         1.30 o                         
  -8  -4   1         14.15         10.64         2.80 o                         
  -7  -4   1        154.60        153.69         7.59 o                         
  -6  -4   1        438.86        438.47        10.09 o                         
  -5  -4   1        104.28         91.77         3.43 o                         
  -4  -4   1         38.13         40.00         1.91 o                         
  -3  -4   1        303.92        355.85         7.96 o                         
  -2  -4   1        873.10        909.26        20.24 o                         
  -1  -4   1          6.06          8.18         1.02 o                         
   0  -4   1         13.35          6.99         0.85 o                         
   1  -4   1        382.48        366.05        12.38 o                         
   2  -4   1         52.76         50.14         2.66 o                         
   3  -4   1        486.96        476.42        18.04 o                         
   4  -4   1        828.13        832.87        34.98 o                         
   5  -4   1        140.26        138.32         3.75 o                         
   6  -4   1         12.03         12.45         1.20 o                         
   7  -4   1         36.56         36.29         1.93 o                         
   8  -4   1        413.38        459.78         9.65 o                         
   9  -4   1         17.80         21.02         1.46 o                         
  -9  -3   1         19.37         14.71         1.91 o                         
  -8  -3   1        134.53        136.48         4.74 o                         
  -7  -3   1          0.93          1.44         0.88 o                         
  -6  -3   1          3.94          5.04         1.00 o                         
  -5  -3   1        263.83        311.05         8.87 o                         
  -4  -3   1        644.98        645.05        13.97 o                         
  -3  -3   1       1412.48       1457.11        31.67 o                         
  -2  -3   1         46.79         37.93         1.99 o                         
  -1  -3   1        214.27        220.58         6.10 o                         
   0  -3   1        230.52        214.27         6.45 o                         
   1  -3   1        800.50        702.20        18.12 o                         
   2  -3   1        532.08        514.41        17.68 o                         
   3  -3   1       1043.35       1055.77        23.96 o                         
   4  -3   1        184.44        227.36         6.63 o                         
   5  -3   1         44.27         38.96         1.65 o                         
   6  -3   1        193.26        192.37         4.82 o                         
   7  -3   1         28.63         30.15         1.90 o                         
   8  -3   1          9.85          7.92         1.08 o                         
   9  -3   1          1.02         -0.18         0.57 o                         
  10  -3   1        204.15        189.26        12.88 o                         
  -9  -2   1          4.52          2.75         1.00 o                         
  -8  -2   1         11.82         14.06         1.98 o                         
  -7  -2   1         89.76         89.75         4.56 o                         
  -6  -2   1        389.38        425.19        10.38 o                         
  -5  -2   1        360.32        378.98         8.39 o                         
  -4  -2   1          0.39          0.05         0.52 o                         
  -3  -2   1         15.44         12.18         1.24 o                         
  -2  -2   1       1342.89       1307.74        29.19 o                         
  -1  -2   1       3385.35       3295.28        71.06 o                         
   0  -2   1        366.26        352.91        10.36 o                         
   1  -2   1         48.69         45.49         1.79 o                         
   2  -2   1          6.74          5.38         0.74 o                         
   3  -2   1        232.86        200.07         8.28 o                         
   4  -2   1        971.93       1085.75        28.17 o                         
   5  -2   1        281.52        335.32        17.08 o                         
   6  -2   1          6.78          6.47         0.75 o                         
   7  -2   1         64.91         65.48         2.89 o                         
   8  -2   1         79.35         85.52         4.28 o                         
   9  -2   1         34.37         37.09         2.46 o                         
  10  -2   1          1.64          1.97         1.11 o                         
  -9  -1   1          0.70          0.81         0.53 o                         
  -8  -1   1        124.25        130.12         6.54 o                         
  -7  -1   1        116.54        125.09         5.66 o                         
  -6  -1   1          1.40          0.67         0.55 o                         
  -5  -1   1         39.62         45.36         2.04 o                         
  -4  -1   1         54.75         49.07         1.97 o                         
  -3  -1   1        456.46        437.20        10.10 o                         
  -2  -1   1        711.20        703.12        13.64 o                         
  -1  -1   1         14.83         13.56         0.73 o                         
   0  -1   1         77.32         89.84         5.26 o                         
   1  -1   1        985.84        928.48        17.59 o                         
   2  -1   1      10626.29      10249.77       238.91 o                         
   3  -1   1          0.95          2.36         0.56 o                         
   4  -1   1       3952.45       4389.99        95.81 o                         
   5  -1   1        423.27        441.66        11.45 o                         
   6  -1   1        985.36       1034.92        18.54 o                         
   7  -1   1        195.74        198.05         5.25 o                         
   8  -1   1        124.11        132.27         7.19 o                         
   9  -1   1         21.45         20.50         1.90 o                         
 -10   0   1        160.74        139.60         7.44 o                         
  -9   0   1         12.22          9.99         1.19 o                         
  -8   0   1        381.91        435.94        14.14 o                         
  -7   0   1        315.31        336.24        10.62 o                         
  -6   0   1          1.28          1.36         0.54 o                         
  -5   0   1        128.61        131.12         4.83 o                         
  -4   0   1         28.17         31.58         1.75 o                         
  -3   0   1        415.44        446.88         9.26 o                         
  -2   0   1       6521.21       6329.12       134.62 o                         
  -1   0   1        579.42        580.10        15.57 o                         
   0   0   1        275.14        258.12        11.81 o                         
   1   0   1       2295.06       2069.49        76.67 o                         
   2   0   1      22700.33      21367.55       494.92 o                         
   3   0   1        573.77        531.42        12.64 o                         
   4   0   1       1601.49       1580.57        36.54 o                         
   5   0   1         62.26         58.50         2.84 o                         
   6   0   1         28.81         32.88         1.82 o                         
   7   0   1         27.21         31.45         2.04 o                         
   8   0   1        120.80        129.56         6.19 o                         
   9   0   1         83.40         77.17         4.00 o                         
 -10   1   1          1.87          2.12         0.71 o                         
  -9   1   1         51.36         50.03         2.77 o                         
  -8   1   1         35.10         39.89         3.27 o                         
  -7   1   1          0.17          1.28         0.68 o                         
  -6   1   1        293.39        310.90         8.21 o                         
  -5   1   1        635.68        672.96        14.93 o                         
  -4   1   1        224.41        201.14         5.57 o                         
  -3   1   1        207.98        214.98         6.29 o                         
  -2   1   1        295.32        306.73         7.24 o                         
  -1   1   1        526.12        487.80        12.11 o                         
   0   1   1       6295.69       5503.95        96.44 o                         
   1   1   1        733.71        722.69        22.07 o                         
   2   1   1         57.67         47.63         2.40 o                         
   3   1   1          9.35          8.90         0.87 o                         
   4   1   1       1219.96       1213.35        28.10 o                         
   5   1   1        218.72        190.35         6.48 o                         
   6   1   1        312.76        304.90         7.38 o                         
   7   1   1         92.71         94.54         3.42 o                         
   8   1   1          1.90          1.61         0.87 o                         
   9   1   1         75.23         70.30         4.37 o                         
 -10   2   1          9.04          9.00         1.30 o                         
  -9   2   1          0.10         -0.49         0.62 o                         
  -8   2   1        270.87        281.24         9.09 o                         
  -7   2   1        389.71        395.59         9.96 o                         
  -6   2   1        706.52        767.85        14.93 o                         
  -5   2   1        142.69        170.96         6.92 o                         
  -4   2   1          0.30          0.34         0.53 o                         
  -3   2   1        198.24        195.74         7.27 o                         
  -2   2   1       2402.64       2093.03        64.87 o                         
  -1   2   1         37.60         33.68         1.89 o                         
   0   2   1       1904.07       1796.11        39.18 o                         
   1   2   1          2.47          0.92         0.50 o                         
   2   2   1        167.75        172.71         6.58 o                         
   3   2   1       1595.93       1680.13        38.13 o                         
   4   2   1        536.19        558.62        14.90 o                         
   5   2   1         90.32        105.09         4.11 o                         
   6   2   1         87.06         94.80         4.04 o                         
   7   2   1        161.25        184.59         6.04 o                         
   8   2   1        220.67        223.32         8.16 o                         
   9   2   1          1.35          2.38         0.90 o                         
 -10   3   1         13.96         11.78         1.19 o                         
  -9   3   1         30.09         32.08         2.23 o                         
  -8   3   1        116.97        119.76         4.89 o                         
  -7   3   1         73.13         74.24         3.44 o                         
  -6   3   1         64.98         67.11         2.64 o                         
  -5   3   1          4.91          5.47         0.83 o                         
  -4   3   1       3227.27       3335.93       192.81 o                         
  -3   3   1        638.62        525.43        22.44 o                         
  -2   3   1        175.83        165.15         6.46 o                         
  -1   3   1        311.27        295.84         8.29 o                         
   0   3   1        403.79        401.16         8.91 o                         
   1   3   1        578.66        577.42        17.13 o                         
   2   3   1          4.56          3.91         0.80 o                         
   3   3   1         40.99         41.50         2.45 o                         
   4   3   1         39.95         36.59         1.86 o                         
   5   3   1         14.40         13.65         1.30 o                         
   6   3   1         85.04         89.55         3.43 o                         
   7   3   1         57.86         51.80         3.05 o                         
   8   3   1          5.90          5.95         1.56 o                         
 -10   4   1          2.77          1.64         0.54 o                         
  -9   4   1         57.31         49.83         2.95 o                         
  -8   4   1          3.37          2.16         0.83 o                         
  -7   4   1        133.59        128.87         3.98 o                         
  -6   4   1        531.83        558.12        11.06 o                         
  -5   4   1        157.57        160.38         3.51 o                         
  -4   4   1        178.51        176.52         5.44 o                         
  -3   4   1        788.68        719.17        29.47 o                         
  -2   4   1       1403.85       1429.81        30.68 o                         
  -1   4   1         14.42         25.38         1.55 o                         
   0   4   1        889.62        956.85        19.12 o                         
   1   4   1        439.62        404.72        10.08 o                         
   2   4   1        254.99        232.59         6.42 o                         
   3   4   1        301.34        291.14         5.92 o                         
   4   4   1          4.47          5.07         0.80 o                         
   5   4   1        134.38        131.31         4.33 o                         
   6   4   1          4.57          3.53         1.19 o                         
   7   4   1        129.86        117.24         6.49 o                         
   8   4   1          5.29          5.52         1.03 o                         
  -9   5   1         12.76         12.68         1.28 o                         
  -8   5   1          0.61          0.30         0.58 o                         
  -7   5   1         15.81         16.46         1.28 o                         
  -6   5   1         17.93         24.46         1.39 o                         
  -5   5   1         14.60         15.68         0.96 o                         
  -4   5   1        119.30        113.47         2.54 o                         
  -3   5   1          5.90          6.67         0.59 o                         
  -2   5   1        491.52        511.09        11.34 o                         
  -1   5   1       1406.16       1386.22        32.19 o                         
   0   5   1       1472.32       1430.79        24.86 o                         
   1   5   1        543.43        524.07         9.05 o                         
   2   5   1        140.75        137.75         3.60 o                         
   3   5   1        350.41        347.03         6.29 o                         
   4   5   1        563.78        581.79        12.50 o                         
   5   5   1        239.67        246.25         7.51 o                         
   6   5   1         21.73         24.13         2.72 o                         
   7   5   1          4.27          4.36         0.92 o                         
  -9   6   1         64.75         57.44         2.66 o                         
  -8   6   1         62.62         70.52         2.81 o                         
  -7   6   1          2.68          3.12         0.72 o                         
  -6   6   1         19.67         23.06         1.33 o                         
  -5   6   1         10.69         10.54         0.87 o                         
  -4   6   1        697.97        709.15         8.65 o                         
  -3   6   1          2.66          3.38         0.45 o                         
  -2   6   1       1031.55        991.24        11.64 o                         
  -1   6   1         86.64         84.65         2.29 o                         
   0   6   1          0.88          0.65         0.44 o                         
   1   6   1       1047.76       1030.52        16.52 o                         
   2   6   1       2727.60       2802.64        40.57 o                         
   3   6   1         75.82         72.74         2.57 o                         
   4   6   1        171.93        189.88         6.08 o                         
   5   6   1        323.04        339.34        15.08 o                         
   6   6   1          5.66          5.95         1.40 o                         
  -8   7   1          3.90          3.20         0.65 o                         
  -7   7   1         59.16         64.00         2.91 o                         
  -6   7   1        219.18        244.24         6.16 o                         
  -5   7   1        169.50        170.61         4.35 o                         
  -4   7   1        239.19        237.83         4.63 o                         
  -3   7   1        641.47        649.14         8.94 o                         
  -2   7   1          9.72         10.18         0.85 o                         
  -1   7   1        324.98        304.82         5.72 o                         
   0   7   1        792.24        801.06        12.59 o                         
   1   7   1        295.12        296.51         6.56 o                         
   2   7   1         10.56         10.52         1.36 o                         
   3   7   1         81.97         85.52         3.97 o                         
   4   7   1        501.07        532.85        28.76 o                         
   5   7   1        384.21        362.73        22.68 o                         
  -7   8   1         30.86         30.27         2.46 o                         
  -6   8   1         38.74         45.15         2.78 o                         
  -5   8   1          0.87          0.37         0.70 o                         
  -4   8   1        154.51        161.49         4.80 o                         
  -3   8   1         88.21         85.61         3.11 o                         
  -2   8   1          7.97          6.71         1.03 o                         
  -1   8   1        257.07        266.96         6.54 o                         
   0   8   1          0.03          0.40         0.74 o                         
   1   8   1        141.23        146.27         5.24 o                         
   2   8   1        105.86        107.09         4.07 o                         
   3   8   1        158.33        165.90        10.79 o                         
   4   8   1          1.67          1.23         0.67 o                         
  -6   9   1        120.25        129.95        11.03 o                         
  -5   9   1         98.17         95.28         5.93 o                         
  -4   9   1        354.65        421.54        13.49 o                         
  -3   9   1          2.22          2.38         1.07 o                         
  -2   9   1        202.21        227.59         7.02 o                         
  -1   9   1        198.95        224.49         9.36 o                         
   0   9   1         16.48         19.67         2.53 o                         
   1   9   1         12.77          9.65         2.47 o                         
   2   9   1          0.67          1.00         1.04 o                         
  -3  10   1        270.85        310.75        21.64 o                         
  -2  10   1         53.74         52.93         3.65 o                         
  -1  10   1         44.10         40.28         3.63 o                         
   0  10   1        171.03        157.40         6.56 o                         
  -2 -10   2         47.81         33.42         4.09 o                         
  -1 -10   2        328.02        360.33        11.80 o                         
   0 -10   2         17.97         18.20         2.04 o                         
   1 -10   2          0.07          0.42         0.73 o                         
   2 -10   2          0.38          1.26         1.07 o                         
  -4  -9   2        265.42        217.03        10.07 o                         
  -3  -9   2        191.77        213.79         6.62 o                         
  -2  -9   2          6.02          5.97         0.93 o                         
  -1  -9   2         27.70         28.45         1.79 o                         
   0  -9   2        207.07        218.91         5.74 o                         
   1  -9   2        713.96        798.66        17.34 o                         
   2  -9   2        397.43        442.36        13.12 o                         
   3  -9   2         13.20         14.65         2.11 o                         
   4  -9   2          2.14          3.65         1.62 o                         
   5  -9   2         79.60         95.32        12.83 o                         
   6  -9   2          2.80          5.88         2.26 o                         
  -5  -8   2         45.18         40.65         2.54 o                         
  -4  -8   2         13.16         11.05         1.10 o                         
  -3  -8   2        134.35        141.66         4.68 o                         
  -2  -8   2        213.71        242.28         6.97 o                         
  -1  -8   2        396.50        435.35         9.96 o                         
   0  -8   2         30.06         31.51         1.73 o                         
   1  -8   2        121.21        123.76         3.53 o                         
   2  -8   2          7.63          7.97         0.79 o                         
   3  -8   2         56.14         57.87         2.37 o                         
   4  -8   2        157.10        169.70         4.65 o                         
   5  -8   2        326.82        362.06         8.80 o                         
   6  -8   2        191.35        202.05         9.03 o                         
   7  -8   2         45.62         50.11         2.61 o                         
  -6  -7   2         30.54         24.89         1.71 o                         
  -5  -7   2         40.45         40.06         2.18 o                         
  -4  -7   2          6.17          6.43         0.94 o                         
  -3  -7   2         28.70         29.53         1.68 o                         
  -2  -7   2         19.64         23.32         1.66 o                         
  -1  -7   2          6.66          6.79         0.87 o                         
   0  -7   2        237.11        239.77         5.00 o                         
   1  -7   2       1261.67       1292.67        16.28 o                         
   2  -7   2        319.48        311.65         4.98 o                         
   3  -7   2        116.50        111.14         2.83 o                         
   4  -7   2        538.57        577.29         9.36 o                         
   5  -7   2        408.71        431.53         8.65 o                         
   6  -7   2         15.78         17.49         1.52 o                         
   7  -7   2        109.60        108.98         3.76 o                         
   8  -7   2        101.73        111.90         3.97 o                         
  -7  -6   2         69.26         61.27         3.33 o                         
  -6  -6   2        143.62        145.07         4.61 o                         
  -5  -6   2          0.33          0.78         0.68 o                         
  -4  -6   2         29.06         30.89         1.56 o                         
  -3  -6   2        178.34        181.04         4.34 o                         
  -2  -6   2          3.38          3.23         0.64 o                         
  -1  -6   2        465.32        482.23         8.35 o                         
   0  -6   2        518.39        522.12         8.01 o                         
   1  -6   2         15.61         13.42         0.83 o                         
   2  -6   2        816.63        782.77        10.91 o                         
   3  -6   2        271.30        263.68         4.50 o                         
   4  -6   2         95.51         95.92         2.52 o                         
   5  -6   2          2.97          7.65         0.93 o                         
   6  -6   2        355.92        367.40         7.33 o                         
   7  -6   2        150.61        182.06         4.82 o                         
   8  -6   2          0.86          1.98         0.62 o                         
   9  -6   2         26.19         23.34         1.76 o                         
  -8  -5   2          7.27          6.95         1.35 o                         
  -7  -5   2          7.93          6.28         0.90 o                         
  -6  -5   2         62.35         66.52         3.45 o                         
  -5  -5   2        517.25        554.87        12.35 o                         
  -4  -5   2        206.52        219.55         5.81 o                         
  -3  -5   2         73.48         80.05         2.71 o                         
  -2  -5   2        122.31        122.15         3.42 o                         
  -1  -5   2         95.16         75.84         4.14 o                         
   0  -5   2         40.74         36.45         2.55 o                         
   1  -5   2         39.17         33.01         6.18 o                         
   2  -5   2          0.22          1.78         1.19 o                         
   3  -5   2         94.24         81.52         2.26 o                         
   4  -5   2         60.68         58.52         1.77 o                         
   5  -5   2        318.18        297.78         5.99 o                         
   6  -5   2        182.33        158.70         4.14 o                         
   7  -5   2          0.93          1.22         0.65 o                         
   8  -5   2        111.73        114.83         3.38 o                         
   9  -5   2         88.53         93.42         3.70 o                         
  -8  -4   2         51.24         51.72         2.16 o                         
  -7  -4   2        149.72        146.14         6.06 o                         
  -6  -4   2         90.90         95.43         4.04 o                         
  -5  -4   2         42.27         47.10         2.40 o                         
  -4  -4   2        999.00       1073.45        18.35 o                         
  -3  -4   2         80.16         60.63         3.34 o                         
  -2  -4   2        807.70        792.45        18.12 o                         
  -1  -4   2       2707.83       2727.68        52.43 o                         
   0  -4   2        793.70        767.88        27.88 o                         
   1  -4   2         20.86         22.48         2.03 o                         
   2  -4   2          3.09          0.53         0.65 o                         
   3  -4   2        188.36        194.02         5.94 o                         
   4  -4   2         97.77        104.78         3.03 o                         
   5  -4   2          3.32          2.22         0.54 o                         
   6  -4   2        107.10        109.16         3.46 o                         
   7  -4   2        231.53        233.87         5.65 o                         
   8  -4   2         88.31         94.68         3.22 o                         
   9  -4   2          0.52          1.43         0.68 o                         
  -9  -3   2         12.24         10.74         1.42 o                         
  -8  -3   2         39.82         38.32         2.58 o                         
  -7  -3   2          0.07          0.63         1.01 o                         
  -6  -3   2          0.64          1.19         0.93 o                         
  -5  -3   2        259.38        266.17         8.10 o                         
  -4  -3   2        997.66       1062.77        26.57 o                         
  -3  -3   2        414.18        482.39        13.63 o                         
  -2  -3   2        374.62        385.48         9.42 o                         
  -1  -3   2        606.86        543.62        18.26 o                         
   0  -3   2       3578.31       3326.82       102.20 o                         
   1  -3   2       1105.45       1011.67        22.48 o                         
   2  -3   2        933.65        961.13        20.12 o                         
   3  -3   2        111.89        105.50         3.41 o                         
   4  -3   2         22.44         31.40         2.18 o                         
   5  -3   2         20.22         26.00         1.38 o                         
   6  -3   2          3.39          3.42         0.66 o                         
   7  -3   2          2.36          2.58         0.67 o                         
   8  -3   2        118.82        118.17         4.20 o                         
   9  -3   2         24.86         20.26         2.58 o                         
  -9  -2   2         31.84         30.48         1.70 o                         
  -8  -2   2         32.73         41.62         3.12 o                         
  -7  -2   2         66.92         58.98         3.68 o                         
  -6  -2   2          4.75          4.54         1.05 o                         
  -5  -2   2         67.79         63.00         2.56 o                         
  -4  -2   2        325.05        345.68         9.67 o                         
  -3  -2   2       2574.39       2607.74        78.90 o                         
  -2  -2   2       3473.88       3468.27        94.76 o                         
  -1  -2   2       2807.60       2702.87        72.47 o                         
   0  -2   2        316.90        285.21         7.77 o                         
   1  -2   2       2323.37       2184.92        47.19 o                         
   2  -2   2       1013.66        908.63        17.33 o                         
   3  -2   2        128.91        117.34         3.80 o                         
   4  -2   2        418.43        439.19        10.93 o                         
   5  -2   2          9.63         14.59         1.15 o                         
   6  -2   2         89.40         89.37         2.59 o                         
   7  -2   2          9.29          7.26         0.84 o                         
   8  -2   2         15.05         14.92         1.80 o                         
   9  -2   2          1.45          0.93         0.95 o                         
 -10  -1   2         16.40          7.11         1.75 o                         
  -9  -1   2         15.64         14.58         1.40 o                         
  -8  -1   2        332.43        365.32        12.97 o                         
  -7  -1   2          0.18          0.46         0.79 o                         
  -6  -1   2         54.87         53.53         3.45 o                         
  -5  -1   2        163.60        180.57         5.12 o                         
  -4  -1   2        116.98        105.64         3.46 o                         
  -3  -1   2         56.93         54.47         2.08 o                         
  -2  -1   2       2981.23       3092.57        60.79 o                         
  -1  -1   2       2037.61       2108.90        78.21 o                         
   0  -1   2       4130.24       3871.47        76.20 o                         
   1  -1   2       3313.55       3138.62        58.16 o                         
   2  -1   2        129.07        127.82         3.70 o                         
   3  -1   2        254.93        315.29        10.46 o                         
   4  -1   2       4730.58       5048.84       120.30 o                         
   5  -1   2        454.19        438.72         9.30 o                         
   6  -1   2        635.56        671.95        11.48 o                         
   7  -1   2        638.91        700.44        12.52 o                         
   8  -1   2        319.19        329.66        13.50 o                         
   9  -1   2          0.42          0.66         0.92 o                         
 -10   0   2          1.61          2.46         0.82 o                         
  -9   0   2        572.16        616.70        18.02 o                         
  -8   0   2         64.43         66.01         4.23 o                         
  -7   0   2         54.60         51.50         2.84 o                         
  -6   0   2         56.02         61.10         2.84 o                         
  -5   0   2        142.75        142.79         5.17 o                         
  -4   0   2         63.83         51.21         1.94 o                         
  -3   0   2         13.13          9.12         0.72 o                         
  -2   0   2         16.70         16.77         1.01 o                         
  -1   0   2          1.48          2.01         0.42 o                         
   0   0   2        121.93        103.62         3.03 o                         
   1   0   2        426.29        401.60        16.00 o                         
   2   0   2      11072.36      10936.69       330.77 o                         
   3   0   2          1.86          0.97         0.53 o                         
   4   0   2       2184.37       2342.71        52.32 o                         
   5   0   2          7.96         10.45         1.14 o                         
   6   0   2       1107.94       1137.95        22.73 o                         
   7   0   2        207.31        216.69         5.56 o                         
   8   0   2          3.70          4.79         1.45 o                         
   9   0   2          0.27          0.01         0.55 o                         
 -10   1   2         22.67         21.91         1.49 o                         
  -9   1   2          0.33          0.17         0.70 o                         
  -8   1   2          1.67          0.85         0.76 o                         
  -7   1   2         56.87         51.79         2.66 o                         
  -6   1   2        139.02        132.00         4.24 o                         
  -5   1   2         18.82          6.45         1.18 o                         
  -4   1   2        214.30        229.26         7.78 o                         
  -3   1   2         44.81         40.56         1.44 o                         
  -2   1   2        911.31        859.86        17.85 o                         
  -1   1   2        187.20        193.88         4.20 o                         
   0   1   2        182.73        185.45         4.10 o                         
   1   1   2        159.79        152.76         5.82 o                         
   2   1   2       1448.37       1507.42        46.60 o                         
   3   1   2        671.07        775.97        18.05 o                         
   4   1   2          1.26          1.34         1.02 o                         
   5   1   2        254.33        249.36         8.06 o                         
   6   1   2         28.12         30.91         1.93 o                         
   7   1   2        219.20        223.81         6.80 o                         
   8   1   2        168.04        181.21        16.84 o                         
   9   1   2         72.76         69.04         4.25 o                         
 -10   2   2          0.16          0.62         0.52 o                         
  -9   2   2         11.78         11.07         1.53 o                         
  -8   2   2         51.42         56.00         4.62 o                         
  -7   2   2         71.15         76.85         2.88 o                         
  -6   2   2          0.08          0.82         0.52 o                         
  -5   2   2       1073.44       1140.02        67.89 o                         
  -4   2   2       2198.06       2297.70        51.30 o                         
  -3   2   2         67.54         77.66         2.98 o                         
  -2   2   2       1585.40       1596.69        38.80 o                         
  -1   2   2        808.78        786.78        17.76 o                         
   0   2   2       2504.09       2312.55        42.20 o                         
   1   2   2        298.09        271.38         7.58 o                         
   2   2   2        244.37        234.36        11.74 o                         
   3   2   2         37.46         40.88         3.27 o                         
   4   2   2        176.11        188.56         5.20 o                         
   5   2   2         36.17         35.65         2.15 o                         
   6   2   2        133.41        123.56         4.65 o                         
   7   2   2         66.71         65.12         3.73 o                         
   8   2   2          0.11         -0.69         0.90 o                         
 -10   3   2          0.77          0.79         0.52 o                         
  -9   3   2         56.70         52.96         2.70 o                         
  -8   3   2         31.39         29.48         1.98 o                         
  -7   3   2          7.98          7.68         0.98 o                         
  -6   3   2        206.40        212.70         6.07 o                         
  -5   3   2         58.60         43.36         1.98 o                         
  -4   3   2        131.32        162.78         6.54 o                         
  -3   3   2          5.71         16.14         1.78 o                         
  -2   3   2       2746.22       2875.21        68.95 o                         
  -1   3   2       2453.78       2507.56        54.90 o                         
   0   3   2       3047.80       3095.12        66.32 o                         
   1   3   2         15.28         16.96         1.48 o                         
   2   3   2        324.90        330.28         8.66 o                         
   3   3   2        114.32        105.07         4.79 o                         
   4   3   2         61.06         59.12         2.39 o                         
   5   3   2          0.02         -0.08         0.44 o                         
   6   3   2         63.43         62.72         4.34 o                         
   7   3   2         10.30         12.77         3.59 o                         
   8   3   2        168.44        158.44        13.40 o                         
 -10   4   2         50.83         45.41         2.89 o                         
  -9   4   2          0.47          0.51         0.49 o                         
  -8   4   2         22.02         17.93         1.46 o                         
  -7   4   2          6.72          7.54         0.91 o                         
  -6   4   2         61.71         65.94         2.41 o                         
  -5   4   2         17.31         14.49         0.98 o                         
  -4   4   2       1387.03       1487.69        20.45 o                         
  -3   4   2        490.40        500.18        16.52 o                         
  -2   4   2          0.16          1.50         0.49 o                         
  -1   4   2         36.43         50.52         3.08 o                         
   0   4   2        155.16        136.45         5.23 o                         
   1   4   2        418.31        388.36         8.97 o                         
   2   4   2         26.88         22.84         1.34 o                         
   3   4   2         30.79         27.44         1.30 o                         
   4   4   2         59.09         54.76         2.19 o                         
   5   4   2        271.77        276.82         6.63 o                         
   6   4   2        102.21        106.37         5.82 o                         
   7   4   2        104.20         92.96         5.95 o                         
  -9   5   2          4.00          4.17         0.78 o                         
  -8   5   2         13.98         15.58         1.51 o                         
  -7   5   2         53.26         55.26         2.51 o                         
  -6   5   2         17.25         18.45         1.20 o                         
  -5   5   2        101.79         98.62         2.51 o                         
  -4   5   2        203.43        196.36         3.33 o                         
  -3   5   2         67.43         58.60         1.61 o                         
  -2   5   2         55.63         54.12         1.79 o                         
  -1   5   2        250.13        248.48         4.86 o                         
   0   5   2        241.15        223.32         6.47 o                         
   1   5   2        235.63        218.63         4.91 o                         
   2   5   2        142.06        135.79         3.50 o                         
   3   5   2        138.56        136.98         3.52 o                         
   4   5   2       1173.55       1241.38        29.86 o                         
   5   5   2         39.72         35.57         3.06 o                         
   6   5   2        377.53        352.62        15.78 o                         
   7   5   2        163.20        160.92         8.34 o                         
  -9   6   2         67.85         72.65         3.03 o                         
  -8   6   2          4.69          5.32         0.88 o                         
  -7   6   2          0.92          0.02         0.65 o                         
  -6   6   2        348.27        352.25         6.84 o                         
  -5   6   2        350.48        359.59         6.00 o                         
  -4   6   2        149.19        142.38         3.11 o                         
  -3   6   2        280.48        286.71         4.80 o                         
  -2   6   2        162.69        163.47         3.14 o                         
  -1   6   2          3.93          3.68         0.53 o                         
   0   6   2          3.86          2.42         0.56 o                         
   1   6   2          4.62          3.20         0.66 o                         
   2   6   2        183.06        174.82         4.43 o                         
   3   6   2       1254.19       1297.47        27.07 o                         
   4   6   2        511.58        543.88        17.04 o                         
   5   6   2         19.98         18.27         2.04 o                         
   6   6   2         40.73         41.59         2.56 o                         
  -8   7   2         70.02         75.93         3.06 o                         
  -7   7   2        116.98        136.63         4.66 o                         
  -6   7   2        118.50        127.98         4.02 o                         
  -5   7   2         39.63         45.45         2.30 o                         
  -4   7   2        242.03        232.00         6.32 o                         
  -3   7   2        291.37        287.16         5.50 o                         
  -2   7   2        151.55        150.90         3.77 o                         
  -1   7   2        163.21        162.18         3.96 o                         
   0   7   2         58.30         56.47         2.15 o                         
   1   7   2        391.25        403.34        10.82 o                         
   2   7   2        263.70        286.84         9.19 o                         
   3   7   2        101.91        102.89         4.89 o                         
   4   7   2         62.85         59.08         6.77 o                         
   5   7   2          3.44          1.90         0.75 o                         
  -7   8   2         47.97         59.56         4.28 o                         
  -6   8   2         61.66         69.65         3.58 o                         
  -5   8   2        377.07        417.42         8.79 o                         
  -4   8   2        144.31        153.08         5.30 o                         
  -3   8   2          0.26          0.54         0.69 o                         
  -2   8   2          8.15          6.81         1.06 o                         
  -1   8   2        223.63        217.28         6.23 o                         
   0   8   2        320.54        331.49         9.53 o                         
   1   8   2        128.62        138.34         6.14 o                         
   2   8   2         18.54         17.45         1.57 o                         
   3   8   2          1.80          1.45         0.60 o                         
   4   8   2         13.97         11.27         2.16 o                         
  -6   9   2         56.76         57.41         6.08 o                         
  -5   9   2          7.26          7.88         1.97 o                         
  -4   9   2         16.92         17.81         2.23 o                         
  -3   9   2        255.81        256.91        13.61 o                         
  -2   9   2        526.83        584.70        17.44 o                         
  -1   9   2        123.27        140.61         6.32 o                         
   0   9   2          4.49          7.18         1.53 o                         
   1   9   2        223.71        259.94        12.65 o                         
   2   9   2         68.95         67.80         4.65 o                         
  -2  10   2        128.01        146.12         7.96 o                         
  -1  10   2        151.87        146.43        10.53 o                         
  -2 -10   3         64.48         54.91         3.31 o                         
  -1 -10   3          4.91          9.05         1.27 o                         
   0 -10   3        176.69        174.80         6.11 o                         
   1 -10   3        238.13        259.33        16.58 o                         
   2 -10   3        126.15        113.56         8.16 o                         
  -4  -9   3         29.39         22.43         3.51 o                         
  -3  -9   3          9.81          8.83         0.91 o                         
  -2  -9   3        112.50        117.12         3.96 o                         
  -1  -9   3        295.91        342.73         8.45 o                         
   0  -9   3        530.78        588.82        12.70 o                         
   1  -9   3        156.05        169.07         5.33 o                         
   2  -9   3        143.49        153.35         5.36 o                         
   3  -9   3        797.30        891.76        22.86 o                         
   4  -9   3        387.28        427.21        15.50 o                         
   5  -9   3         68.00         83.44         4.99 o                         
   6  -9   3         27.97         33.38         2.94 o                         
  -5  -8   3          3.70          3.15         0.65 o                         
  -4  -8   3        134.63        137.92         4.18 o                         
  -3  -8   3         27.34         31.03         2.32 o                         
  -2  -8   3          0.20          0.24         0.71 o                         
  -1  -8   3        115.13        111.33         3.87 o                         
   0  -8   3         32.35         33.94         1.82 o                         
   1  -8   3         11.98          9.14         0.98 o                         
   2  -8   3        218.93        215.45         4.68 o                         
   3  -8   3        318.37        326.21         6.98 o                         
   4  -8   3          0.20          0.76         0.60 o                         
   5  -8   3         31.79         33.73         2.06 o                         
   6  -8   3        211.76        237.45         6.65 o                         
   7  -8   3        494.12        583.61        14.85 o                         
  -6  -7   3        632.27        602.66        18.40 o                         
  -5  -7   3         66.04         63.51         2.84 o                         
  -4  -7   3        204.76        205.12         5.68 o                         
  -3  -7   3         15.69         16.94         1.38 o                         
  -2  -7   3         61.60         64.08         3.11 o                         
  -1  -7   3          1.66          0.41         0.60 o                         
   0  -7   3          3.01          3.24         0.66 o                         
   1  -7   3          1.82          1.55         0.48 o                         
   2  -7   3          6.78          5.33         0.62 o                         
   3  -7   3        201.19        189.44         3.68 o                         
   4  -7   3        989.81       1016.21        14.85 o                         
   5  -7   3       1159.50       1209.92        18.25 o                         
   6  -7   3         97.69        123.78         4.63 o                         
   7  -7   3         48.83         47.77         2.91 o                         
   8  -7   3         31.57         31.37         1.81 o                         
  -7  -6   3          2.20          2.06         0.61 o                         
  -6  -6   3         16.12         14.49         1.28 o                         
  -5  -6   3        196.11        198.57         6.01 o                         
  -4  -6   3        367.81        368.05         6.91 o                         
  -3  -6   3        111.29        106.92         3.20 o                         
  -2  -6   3         10.90          8.39         1.00 o                         
  -1  -6   3         56.93         51.01         1.96 o                         
   0  -6   3         19.29         23.54         1.15 o                         
   1  -6   3          0.22          0.58         0.33 o                         
   2  -6   3        101.64         93.59         2.03 o                         
   3  -6   3         91.40         88.32         2.41 o                         
   4  -6   3        186.74        182.31         3.75 o                         
   5  -6   3         76.85         86.40         2.94 o                         
   6  -6   3          3.56          2.03         0.65 o                         
   7  -6   3        147.17        165.77         4.66 o                         
   8  -6   3          2.52          4.42         0.84 o                         
  -8  -5   3         10.98         10.34         1.06 o                         
  -7  -5   3         91.83         94.93         3.50 o                         
  -6  -5   3        110.35        109.37         4.68 o                         
  -5  -5   3        150.69        147.07         4.30 o                         
  -4  -5   3         13.25         11.69         1.11 o                         
  -3  -5   3        517.59        518.17        13.20 o                         
  -2  -5   3       1288.81       1306.10        19.14 o                         
  -1  -5   3        196.54        184.01         7.94 o                         
   0  -5   3        104.18        119.14         7.97 o                         
   1  -5   3        196.13        210.92         6.52 o                         
   2  -5   3        330.02        352.62         8.55 o                         
   3  -5   3        260.74        261.25         5.34 o                         
   4  -5   3         10.75          7.84         0.72 o                         
   5  -5   3          4.26          5.93         0.81 o                         
   6  -5   3         36.53         35.63         1.85 o                         
   7  -5   3         61.57         63.00         2.64 o                         
   8  -5   3         52.16         64.19         3.05 o                         
   9  -5   3         44.12         43.79         2.51 o                         
  -8  -4   3          1.56          1.77         0.58 o                         
  -7  -4   3          0.41          0.56         0.95 o                         
  -6  -4   3        282.25        292.80         9.05 o                         
  -5  -4   3        111.43        112.01         3.95 o                         
  -4  -4   3         92.97         88.01         3.10 o                         
  -3  -4   3        134.03        122.69         5.36 o                         
  -2  -4   3        298.31        314.36        13.18 o                         
  -1  -4   3         14.78          3.52         0.90 o                         
   0  -4   3       1178.02       1102.35        23.33 o                         
   1  -4   3       2563.75       2677.41        48.37 o                         
   2  -4   3        861.06        898.98        16.48 o                         
   3  -4   3        564.59        589.48        13.58 o                         
   4  -4   3        416.22        414.91         7.15 o                         
   5  -4   3         63.23         62.00         2.42 o                         
   6  -4   3         16.07         13.88         1.34 o                         
   7  -4   3         13.35         13.69         1.36 o                         
   8  -4   3          1.33          1.71         0.66 o                         
   9  -4   3         17.47         17.45         1.74 o                         
  -9  -3   3          8.01          5.95         1.13 o                         
  -8  -3   3         72.95         80.84         4.85 o                         
  -7  -3   3        137.13        137.83         6.97 o                         
  -6  -3   3          6.38          7.40         1.25 o                         
  -5  -3   3         46.93         42.24         2.69 o                         
  -4  -3   3          6.87          6.40         1.09 o                         
  -3  -3   3          1.66          4.01         1.00 o                         
  -2  -3   3        961.14        928.92        24.86 o                         
  -1  -3   3       1174.81       1189.75        29.73 o                         
   0  -3   3        300.85        321.72        10.64 o                         
   1  -3   3        192.39        177.59         4.79 o                         
   2  -3   3       1273.31       1193.20        21.78 o                         
   3  -3   3       2076.06       1949.29        39.71 o                         
   4  -3   3        422.03        416.62        11.57 o                         
   5  -3   3          1.82          2.36         0.51 o                         
   6  -3   3          5.62          5.56         0.75 o                         
   7  -3   3          7.77          7.09         0.93 o                         
   8  -3   3         27.07         25.76         2.10 o                         
   9  -3   3         19.74         16.98         1.96 o                         
  -9  -2   3        523.86        524.78        21.47 o                         
  -8  -2   3         53.66         53.60         3.46 o                         
  -7  -2   3          1.09          1.34         1.23 o                         
  -6  -2   3         25.55         26.00         1.89 o                         
  -5  -2   3        243.22        238.54         7.08 o                         
  -4  -2   3         88.49         74.29         3.15 o                         
  -3  -2   3          0.33          0.04         0.45 o                         
  -2  -2   3       1630.17       1713.76        41.50 o                         
  -1  -2   3      10757.38      10334.47       220.06 o                         
   0  -2   3       1930.83       1819.36        36.59 o                         
   1  -2   3       3330.46       3104.63        61.85 o                         
   2  -2   3        997.56        970.52        22.07 o                         
   3  -2   3          0.55          1.62         0.49 o                         
   4  -2   3        257.09        259.59         7.35 o                         
   5  -2   3          8.34          5.65         0.68 o                         
   6  -2   3        976.90       1003.70        18.37 o                         
   7  -2   3        884.44        913.39        16.64 o                         
   8  -2   3         18.08         17.80         2.26 o                         
   9  -2   3         93.49        101.49         5.09 o                         
 -10  -1   3         75.20         58.99         2.96 o                         
  -9  -1   3          1.22          0.80         0.87 o                         
  -8  -1   3        123.88        128.39         7.45 o                         
  -7  -1   3        945.28        971.80        22.95 o                         
  -6  -1   3        414.23        414.67        11.40 o                         
  -5  -1   3          4.16          3.51         0.81 o                         
  -4  -1   3         46.59         38.07         2.02 o                         
  -3  -1   3       1318.95       1387.84        30.92 o                         
  -2  -1   3          3.43          7.86         0.82 o                         
  -1  -1   3       5697.24       5573.45       168.15 o                         
   0  -1   3         23.54         26.33         0.96 o                         
   1  -1   3        157.38        130.26         3.75 o                         
   2  -1   3        424.60        385.99         9.45 o                         
   3  -1   3        513.68        486.33        12.41 o                         
   4  -1   3       1235.16       1354.58        31.57 o                         
   5  -1   3          0.58          1.20         0.47 o                         
   6  -1   3       2009.68       2162.49        38.75 o                         
   7  -1   3         10.65          9.99         1.53 o                         
   8  -1   3          0.99          0.94         1.10 o                         
   9  -1   3         13.10         11.39         1.67 o                         
 -10   0   3         32.93         30.69         1.97 o                         
  -9   0   3        165.00        179.65         7.54 o                         
  -8   0   3        226.69        234.67         9.47 o                         
  -7   0   3        291.86        289.64         7.70 o                         
  -6   0   3        312.11        310.58         7.46 o                         
  -5   0   3       1320.47       1378.35        31.87 o                         
  -4   0   3       1072.14       1093.93        21.83 o                         
  -3   0   3        425.90        453.11        12.02 o                         
  -2   0   3         18.39         22.05         1.31 o                         
  -1   0   3        173.37        157.97         7.90 o                         
   0   0   3        443.46        422.75         9.10 o                         
   1   0   3        538.19        504.37        16.30 o                         
   2   0   3        301.06        312.02        11.34 o                         
   3   0   3          0.69          0.99         0.69 o                         
   4   0   3       3720.02       4082.61        98.90 o                         
   5   0   3          2.33          2.10         0.54 o                         
   6   0   3         31.64         29.33         1.95 o                         
   7   0   3        127.63        123.65         6.57 o                         
   8   0   3        217.39        209.48        10.41 o                         
   9   0   3         15.30         11.20         1.27 o                         
 -10   1   3          7.34          6.77         0.98 o                         
  -9   1   3         71.47         74.45         4.37 o                         
  -8   1   3         31.40         34.77         3.09 o                         
  -7   1   3         48.80         43.24         2.58 o                         
  -6   1   3         23.48         19.88         1.45 o                         
  -5   1   3        225.73        272.26         7.85 o                         
  -4   1   3          4.96          2.33         0.51 o                         
  -3   1   3       2680.21       2567.57        51.73 o                         
  -2   1   3       1124.81       1069.27        23.91 o                         
  -1   1   3         95.37         93.81         2.69 o                         
   0   1   3        417.27        381.60         8.19 o                         
   1   1   3         29.54         22.89         1.32 o                         
   2   1   3        664.14        702.24        34.12 o                         
   3   1   3        244.90        239.46         7.68 o                         
   4   1   3          0.04          0.44         0.40 o                         
   5   1   3         22.99         28.30         1.83 o                         
   6   1   3        149.62        152.71         6.54 o                         
   7   1   3          4.08          3.57         1.02 o                         
   8   1   3          1.70          1.37         1.46 o                         
   9   1   3          0.29          0.59         0.90 o                         
 -10   2   3         33.98         32.26         2.12 o                         
  -9   2   3         19.23         19.78         2.22 o                         
  -8   2   3         33.14         37.03         2.37 o                         
  -7   2   3          0.28          1.31         0.63 o                         
  -6   2   3        288.15        299.94         7.02 o                         
  -5   2   3         84.71         78.57         4.25 o                         
  -4   2   3        169.93        160.78         6.91 o                         
  -3   2   3          0.01          0.64         0.41 o                         
  -2   2   3       2186.03       2194.99        52.70 o                         
  -1   2   3         25.44         17.09         1.04 o                         
   0   2   3       3058.58       2939.74        56.87 o                         
   1   2   3       1017.36       1016.03        21.25 o                         
   2   2   3          1.49          0.95         0.51 o                         
   3   2   3        222.42        207.26         6.88 o                         
   4   2   3        382.77        374.02         8.86 o                         
   5   2   3          9.61          7.67         1.28 o                         
   6   2   3         81.66         81.69         4.57 o                         
   7   2   3         11.94         10.57         1.81 o                         
   8   2   3          0.09         -0.27         0.71 o                         
 -10   3   3          3.75          3.31         0.86 o                         
  -9   3   3        134.08        138.65         5.57 o                         
  -8   3   3        151.29        152.61         5.05 o                         
  -7   3   3         89.10         88.53         3.21 o                         
  -6   3   3         11.43          9.41         0.84 o                         
  -5   3   3         97.59         88.20         2.48 o                         
  -4   3   3         22.30         30.71         2.92 o                         
  -3   3   3        146.30        131.76         5.21 o                         
  -2   3   3       5516.53       5853.80       118.25 o                         
  -1   3   3        355.51        414.38        10.29 o                         
   0   3   3       3088.37       3212.16        75.68 o                         
   1   3   3        975.03        942.61        23.54 o                         
   2   3   3       2084.76       2160.54        43.89 o                         
   3   3   3        689.01        640.95        16.82 o                         
   4   3   3         24.48         24.12         1.75 o                         
   5   3   3         59.11         52.53         2.83 o                         
   6   3   3         24.17         15.69         2.24 o                         
   7   3   3          0.33          0.60         0.97 o                         
   8   3   3          2.39          3.20         1.50 o                         
 -10   4   3         24.76         25.09         1.61 o                         
  -9   4   3         54.73         57.57         2.58 o                         
  -8   4   3          2.01          1.95         0.63 o                         
  -7   4   3         49.40         48.40         2.13 o                         
  -6   4   3        126.39        120.06         3.09 o                         
  -5   4   3         44.57         43.66         1.62 o                         
  -4   4   3         45.21         49.53         1.69 o                         
  -3   4   3         54.47         54.74         3.32 o                         
  -2   4   3        529.17        633.47        12.98 o                         
  -1   4   3        456.20        451.93        11.78 o                         
   0   4   3        592.38        646.74        17.61 o                         
   1   4   3        474.83        467.39        13.17 o                         
   2   4   3        134.25        120.91         2.95 o                         
   3   4   3        528.74        509.03        11.07 o                         
   4   4   3        162.77        156.06         4.87 o                         
   5   4   3         20.79         20.62         2.31 o                         
   6   4   3          9.73         10.80         1.61 o                         
   7   4   3         26.92         29.69         2.35 o                         
  -9   5   3        284.64        298.00         7.51 o                         
  -8   5   3        286.85        313.00         7.02 o                         
  -7   5   3        157.75        163.51         4.55 o                         
  -6   5   3        318.00        327.60         6.52 o                         
  -5   5   3        160.68        170.87         4.22 o                         
  -4   5   3        220.57        201.41         3.59 o                         
  -3   5   3        225.87        223.01         3.62 o                         
  -2   5   3         17.91         16.74         0.81 o                         
  -1   5   3         32.39         32.72         1.41 o                         
   0   5   3        243.39        224.11         4.54 o                         
   1   5   3         70.83         67.73         2.55 o                         
   2   5   3        744.23        733.81        13.98 o                         
   3   5   3        689.93        661.22        15.14 o                         
   4   5   3         35.48         34.92         2.54 o                         
   5   5   3        443.29        435.78        21.43 o                         
   6   5   3        464.14        438.82        65.17 o                         
  -9   6   3         76.86         63.58         3.17 o                         
  -8   6   3          1.45          2.24         0.61 o                         
  -7   6   3        299.94        321.34         7.73 o                         
  -6   6   3         66.95         73.73         2.80 o                         
  -5   6   3         23.76         20.36         1.16 o                         
  -4   6   3          0.18          0.57         0.48 o                         
  -3   6   3          3.10          3.80         0.54 o                         
  -2   6   3         89.85         87.73         2.43 o                         
  -1   6   3         50.21         49.61         1.97 o                         
   0   6   3        184.45        177.97         4.16 o                         
   1   6   3          2.09          2.20         0.72 o                         
   2   6   3         60.20         60.24         3.74 o                         
   3   6   3         34.32         40.09         3.04 o                         
   4   6   3        224.11        222.20        10.11 o                         
   5   6   3        133.81        134.23         5.00 o                         
   6   6   3         39.55         27.64         3.31 o                         
  -8   7   3         28.70         29.50         2.05 o                         
  -7   7   3          2.43          2.57         0.82 o                         
  -6   7   3          3.36          3.43         0.82 o                         
  -5   7   3         13.55         14.65         1.32 o                         
  -4   7   3        383.52        398.17        10.23 o                         
  -3   7   3        390.04        400.56         9.13 o                         
  -2   7   3          2.67          1.72         0.59 o                         
  -1   7   3          0.61          0.22         0.63 o                         
   0   7   3         41.68         40.82         2.50 o                         
   1   7   3        217.80        222.56         9.55 o                         
   2   7   3          0.20          0.87         1.02 o                         
   3   7   3        102.87        101.99         4.99 o                         
   4   7   3          4.67          4.84         1.01 o                         
  -7   8   3         23.80         23.08         2.22 o                         
  -6   8   3        132.70        138.48         5.51 o                         
  -5   8   3         13.60         10.22         1.80 o                         
  -4   8   3          1.40          2.18         0.85 o                         
  -3   8   3        109.62        109.13         4.70 o                         
  -2   8   3        429.84        436.43        13.36 o                         
  -1   8   3        102.43        114.29         5.67 o                         
   0   8   3         21.29         29.06         2.41 o                         
   1   8   3          0.27          0.27         0.74 o                         
   2   8   3         98.87        113.26         5.10 o                         
   3   8   3        353.86        370.97        13.86 o                         
  -5   9   3         13.34         10.69         2.81 o                         
  -4   9   3         21.59         21.11         3.29 o                         
  -3   9   3         48.90         49.36         3.64 o                         
  -2   9   3        179.59        209.90        10.98 o                         
  -1   9   3        121.96        127.01         6.18 o                         
   0   9   3        413.42        473.64        13.61 o                         
   1   9   3        227.62        213.75        14.27 o                         
  -2 -10   4          7.81          7.14         1.16 o                         
  -1 -10   4          1.05          1.39         0.69 o                         
   0 -10   4          2.40          1.35         0.82 o                         
   1 -10   4         40.01         48.55         3.20 o                         
   2 -10   4          9.51         10.98         1.59 o                         
   3 -10   4         95.16        120.35        11.86 o                         
  -4  -9   4          5.54          6.09         1.02 o                         
  -3  -9   4         26.58         35.72         2.22 o                         
  -2  -9   4          0.74          0.15         0.67 o                         
  -1  -9   4         69.71         72.98         3.50 o                         
   0  -9   4         19.65         20.21         1.69 o                         
   1  -9   4        449.42        488.02        11.04 o                         
   2  -9   4        317.78        334.89        13.57 o                         
   3  -9   4         42.70         50.68         3.75 o                         
   4  -9   4         10.13         11.25         1.61 o                         
   5  -9   4         71.26         73.58         5.57 o                         
   6  -9   4        121.42        152.80        13.25 o                         
  -5  -8   4        163.89        179.20         6.23 o                         
  -4  -8   4        136.46        134.13         4.71 o                         
  -3  -8   4         47.63         48.40         2.98 o                         
  -2  -8   4        167.54        173.35         6.24 o                         
  -1  -8   4        309.74        357.85         7.43 o                         
   0  -8   4        200.59        192.22         5.10 o                         
   1  -8   4         20.00         19.79         1.40 o                         
   2  -8   4          8.00          5.66         0.85 o                         
   3  -8   4        241.81        235.23         5.13 o                         
   4  -8   4         57.66         64.12         3.02 o                         
   5  -8   4         28.26         33.03         2.05 o                         
   6  -8   4         68.76         79.59         3.01 o                         
   7  -8   4         16.04         13.77         1.83 o                         
  -6  -7   4        192.07        182.91         5.12 o                         
  -5  -7   4         50.08         47.43         2.69 o                         
  -4  -7   4        808.69        820.56        19.29 o                         
  -3  -7   4        612.94        659.07        12.53 o                         
  -2  -7   4        753.52        720.31        13.38 o                         
  -1  -7   4         31.34         34.92         1.86 o                         
   0  -7   4         40.44         38.40         1.66 o                         
   1  -7   4         48.41         55.55         1.74 o                         
   2  -7   4         18.96         19.45         1.09 o                         
   3  -7   4         61.91         58.82         2.12 o                         
   4  -7   4         25.55         24.04         1.48 o                         
   5  -7   4         26.77         26.33         1.96 o                         
   6  -7   4        613.65        636.86        14.55 o                         
   7  -7   4        498.62        543.09        13.70 o                         
   8  -7   4         15.17         12.79         1.12 o                         
  -7  -6   4        117.62        108.53         3.72 o                         
  -6  -6   4        251.05        241.75         8.59 o                         
  -5  -6   4         59.82         60.75         2.88 o                         
  -4  -6   4         57.45         60.78         2.49 o                         
  -3  -6   4         52.41         44.91         2.22 o                         
  -2  -6   4         74.08         64.71         2.78 o                         
  -1  -6   4        864.56        836.59        12.98 o                         
   0  -6   4       1183.79       1191.30        13.98 o                         
   1  -6   4          0.36          0.54         0.32 o                         
   2  -6   4         90.79         92.53         2.14 o                         
   3  -6   4          0.66          1.19         0.43 o                         
   4  -6   4          9.34         12.11         0.95 o                         
   5  -6   4          0.79          0.55         0.57 o                         
   6  -6   4          0.60          1.21         0.64 o                         
   7  -6   4          2.99          2.73         0.74 o                         
   8  -6   4         40.15         40.35         2.42 o                         
  -8  -5   4         55.20         53.37         3.08 o                         
  -7  -5   4          1.74          2.46         0.87 o                         
  -6  -5   4          6.21          4.91         1.13 o                         
  -5  -5   4          2.79          1.84         0.64 o                         
  -4  -5   4        231.88        219.73         6.26 o                         
  -3  -5   4        614.13        613.76        18.70 o                         
  -2  -5   4        160.30        164.52         3.84 o                         
  -1  -5   4          0.06          0.01         0.61 o                         
   0  -5   4        759.67        748.37        18.92 o                         
   1  -5   4        594.11        562.15        13.67 o                         
   2  -5   4         10.25         21.45         1.27 o                         
   3  -5   4        214.27        220.74         5.08 o                         
   4  -5   4         62.60         67.84         2.25 o                         
   5  -5   4         66.57         66.38         2.50 o                         
   6  -5   4         44.92         51.44         2.20 o                         
   7  -5   4         10.07         10.45         1.27 o                         
   8  -5   4         13.89         18.81         2.31 o                         
   9  -5   4         31.37         34.19         4.28 o                         
  -9  -4   4          2.88          0.59         0.90 o                         
  -8  -4   4        105.99        101.80         4.11 o                         
  -7  -4   4          2.96          3.50         0.99 o                         
  -6  -4   4        163.44        168.48         5.75 o                         
  -5  -4   4          0.25          0.81         0.70 o                         
  -4  -4   4          0.90          1.31         0.51 o                         
  -3  -4   4         45.36         45.69         2.35 o                         
  -2  -4   4        116.91        108.28         4.29 o                         
  -1  -4   4          8.80          7.84         1.88 o                         
   0  -4   4        810.23        777.09        16.22 o                         
   1  -4   4       1672.93       1942.82        37.71 o                         
   2  -4   4       2029.17       2137.87        34.62 o                         
   3  -4   4       1107.83       1155.36        40.55 o                         
   4  -4   4        279.54        255.19         5.26 o                         
   5  -4   4        660.62        639.74        10.52 o                         
   6  -4   4         15.65         15.17         1.24 o                         
   7  -4   4         82.23         93.68         4.00 o                         
   8  -4   4          2.20          1.60         0.64 o                         
   9  -4   4         16.78         14.59         1.74 o                         
  -9  -3   4         26.68         30.49         4.52 o                         
  -8  -3   4         55.02         54.81         3.72 o                         
  -7  -3   4          1.27          0.15         0.90 o                         
  -6  -3   4         21.37         24.78         2.38 o                         
  -5  -3   4        399.85        394.56        10.06 o                         
  -4  -3   4        499.80        547.39        13.67 o                         
  -3  -3   4        691.93        708.53        19.48 o                         
  -2  -3   4        248.75        263.78         6.61 o                         
  -1  -3   4        381.97        423.31        10.81 o                         
   0  -3   4         86.15         87.95         3.19 o                         
   1  -3   4        446.04        437.45        10.04 o                         
   2  -3   4         84.79         67.30         2.61 o                         
   3  -3   4         55.68         52.85         2.74 o                         
   4  -3   4        822.70        779.90        15.57 o                         
   5  -3   4       1601.24       1619.29        29.36 o                         
   6  -3   4        443.85        429.21         8.55 o                         
   7  -3   4          2.18          1.50         0.85 o                         
   8  -3   4         14.08         15.15         1.93 o                         
   9  -3   4          7.29          6.26         1.07 o                         
  -9  -2   4         97.99        102.11         4.91 o                         
  -8  -2   4         63.78         67.08         3.99 o                         
  -7  -2   4        476.13        516.91        18.68 o                         
  -6  -2   4        527.89        532.22        15.13 o                         
  -5  -2   4        211.95        197.05         5.70 o                         
  -4  -2   4         13.94         24.19         1.56 o                         
  -3  -2   4        327.57        384.77         8.85 o                         
  -2  -2   4        525.02        510.02        12.45 o                         
  -1  -2   4       4446.64       4487.84       118.20 o                         
   0  -2   4        190.51        191.49         5.54 o                         
   1  -2   4         77.88         78.14         2.24 o                         
   2  -2   4        937.80        949.37        21.74 o                         
   3  -2   4       1154.35       1167.42        34.30 o                         
   4  -2   4        276.72        274.80         7.62 o                         
   5  -2   4        857.26        860.32        19.20 o                         
   6  -2   4        143.04        137.32         3.82 o                         
   7  -2   4        193.11        189.43         7.44 o                         
   8  -2   4        790.09        788.81        38.05 o                         
   9  -2   4         96.01         89.67         4.96 o                         
 -10  -1   4          1.37          0.91         0.73 o                         
  -9  -1   4        204.83        209.86        13.07 o                         
  -8  -1   4         27.96         31.13         3.27 o                         
  -7  -1   4         69.65         81.88         4.52 o                         
  -6  -1   4         13.67         17.44         1.72 o                         
  -5  -1   4       2270.28       2284.94        44.59 o                         
  -4  -1   4       2247.10       2307.75        51.12 o                         
  -3  -1   4         10.40         19.82         1.39 o                         
  -2  -1   4         99.57        105.70         3.81 o                         
  -1  -1   4          7.12          6.50         0.93 o                         
   0  -1   4       1009.33        933.71        19.02 o                         
   1  -1   4        601.00        560.77        13.97 o                         
   2  -1   4         23.91         21.99         1.30 o                         
   3  -1   4         31.22         40.13         2.15 o                         
   4  -1   4        209.66        216.24         6.62 o                         
   5  -1   4          8.14          5.96         0.76 o                         
   6  -1   4        730.70        762.49        16.36 o                         
   7  -1   4        143.11        139.78         8.04 o                         
   8  -1   4        331.86        347.26        34.01 o                         
   9  -1   4          2.96          4.83         0.99 o                         
 -10   0   4          0.00         -0.13         0.57 o                         
  -9   0   4         81.73         88.72         5.16 o                         
  -8   0   4         25.34         35.10         4.04 o                         
  -7   0   4       1101.15       1243.27        22.81 o                         
  -6   0   4        837.60        878.01        16.42 o                         
  -5   0   4        121.23        139.51         4.85 o                         
  -4   0   4        189.72        196.19         5.61 o                         
  -3   0   4       1319.22       1330.04        26.00 o                         
  -2   0   4        923.30        861.22        22.92 o                         
  -1   0   4       4129.27       3982.23        83.89 o                         
   0   0   4        683.08        662.49        14.10 o                         
   1   0   4         32.12         24.69         1.82 o                         
   2   0   4        235.65        319.94         9.65 o                         
   3   0   4          2.02          3.84         0.86 o                         
   4   0   4          8.26          5.42         0.91 o                         
   5   0   4          8.36          4.35         1.12 o                         
   6   0   4        353.53        340.29        11.15 o                         
   7   0   4         11.86          7.62         1.65 o                         
   8   0   4         61.20         53.94         8.87 o                         
   9   0   4         47.78         45.41         4.65 o                         
 -10   1   4          1.07          0.11         0.48 o                         
  -9   1   4          0.43         -0.66         0.74 o                         
  -8   1   4         58.23         63.28         4.00 o                         
  -7   1   4         92.68         96.70         3.59 o                         
  -6   1   4         69.34         78.87         3.20 o                         
  -5   1   4        171.82        167.69         5.66 o                         
  -4   1   4        963.73        960.48        19.53 o                         
  -3   1   4        550.39        558.78        12.57 o                         
  -2   1   4         67.17         59.15         2.31 o                         
  -1   1   4        566.04        510.78        12.55 o                         
   0   1   4       2354.78       2220.47        48.24 o                         
   1   1   4        474.24        432.34        13.38 o                         
   2   1   4         30.84         50.00         2.85 o                         
   3   1   4         11.95          7.85         1.15 o                         
   4   1   4         33.07         30.09         2.37 o                         
   5   1   4        340.63        331.26        12.61 o                         
   6   1   4         70.47         67.31         3.76 o                         
   7   1   4         34.20         33.02         3.68 o                         
   8   1   4         46.77         41.86         4.05 o                         
 -10   2   4         54.47         47.33         2.52 o                         
  -9   2   4         32.79         36.42         2.30 o                         
  -8   2   4         10.34         10.88         1.63 o                         
  -7   2   4        148.62        157.28         4.35 o                         
  -6   2   4          2.59          3.40         0.64 o                         
  -5   2   4        130.06        133.01         3.50 o                         
  -4   2   4         65.91         56.92         3.01 o                         
  -3   2   4        133.38         97.90         3.26 o                         
  -2   2   4         85.76         95.66         3.42 o                         
  -1   2   4         96.97        106.87         4.09 o                         
   0   2   4        136.17        153.18         4.85 o                         
   1   2   4          4.47          2.12         0.45 o                         
   2   2   4       2859.27       2954.48        64.96 o                         
   3   2   4        450.75        408.45        18.54 o                         
   4   2   4        311.69        284.15        11.44 o                         
   5   2   4         19.89         19.72         1.85 o                         
   6   2   4        331.99        317.01        15.91 o                         
   7   2   4        180.17        158.97         6.36 o                         
   8   2   4         10.30         12.04         2.23 o                         
 -10   3   4        280.32        247.12         7.54 o                         
  -9   3   4        192.30        213.96         6.47 o                         
  -8   3   4          0.28          0.98         0.72 o                         
  -7   3   4         22.59         20.86         1.53 o                         
  -6   3   4        258.80        267.96         5.70 o                         
  -5   3   4        608.97        616.40        10.67 o                         
  -4   3   4          1.07          0.53         0.53 o                         
  -3   3   4         23.42         21.50         1.99 o                         
  -2   3   4        271.99        283.66        11.94 o                         
  -1   3   4        175.80        161.97         7.07 o                         
   0   3   4       1711.46       1893.11        41.83 o                         
   1   3   4        456.71        455.16        16.24 o                         
   2   3   4         30.06         32.50         1.71 o                         
   3   3   4        107.21         99.39         4.24 o                         
   4   3   4        696.63        687.04        17.25 o                         
   5   3   4        410.21        369.34        15.56 o                         
   6   3   4        163.32        165.79         7.62 o                         
   7   3   4         39.88         41.11         3.91 o                         
 -10   4   4         10.63          7.55         1.29 o                         
  -9   4   4         41.24         42.28         2.21 o                         
  -8   4   4        224.02        247.28         5.95 o                         
  -7   4   4        472.72        499.53         8.86 o                         
  -6   4   4          0.89          1.98         0.51 o                         
  -5   4   4        377.29        380.92         7.72 o                         
  -4   4   4        471.81        473.95         7.76 o                         
  -3   4   4        120.82        138.35         3.44 o                         
  -2   4   4        253.47        268.49        12.94 o                         
  -1   4   4         26.65         30.32         2.09 o                         
   0   4   4        116.42        125.16         4.05 o                         
   1   4   4        266.52        228.99         5.67 o                         
   2   4   4        388.36        334.39         9.31 o                         
   3   4   4          3.77          2.25         0.92 o                         
   4   4   4          5.04          3.22         0.89 o                         
   5   4   4          2.83          2.67         1.15 o                         
   6   4   4         93.73        105.32         4.29 o                         
   7   4   4        182.48        193.23        13.32 o                         
  -9   5   4         52.37         53.22         2.42 o                         
  -8   5   4         12.08         13.41         1.25 o                         
  -7   5   4         17.11         17.63         1.33 o                         
  -6   5   4        587.24        608.86        12.58 o                         
  -5   5   4       2856.29       2766.80        39.89 o                         
  -4   5   4        978.73        994.94        16.27 o                         
  -3   5   4         32.74         25.37         1.17 o                         
  -2   5   4          3.36          3.21         0.56 o                         
  -1   5   4         56.90         53.47         2.12 o                         
   0   5   4         82.21         81.55         3.03 o                         
   1   5   4         94.15         89.03         3.53 o                         
   2   5   4          4.00          3.33         0.91 o                         
   3   5   4        420.40        406.76        16.64 o                         
   4   5   4        586.12        573.35        26.36 o                         
   5   5   4         51.47         57.22         4.81 o                         
   6   5   4        214.90        186.18        47.97 o                         
  -9   6   4         24.87         20.75         2.46 o                         
  -8   6   4          4.33          4.18         0.83 o                         
  -7   6   4        219.45        223.04         8.60 o                         
  -6   6   4          5.41          6.18         0.91 o                         
  -5   6   4         67.74         54.39         2.04 o                         
  -4   6   4        202.93        200.44         4.60 o                         
  -3   6   4        425.55        420.00         7.19 o                         
  -2   6   4        246.66        251.73         5.35 o                         
  -1   6   4         52.44         55.42         2.64 o                         
   0   6   4        118.27        103.02         4.88 o                         
   1   6   4        106.86        105.72         5.44 o                         
   2   6   4          1.55          0.96         0.87 o                         
   3   6   4         44.56         47.78         3.79 o                         
   4   6   4         83.46         75.00         5.64 o                         
   5   6   4         13.12         12.04         1.24 o                         
  -8   7   4        107.63        105.50         5.32 o                         
  -7   7   4         41.72         42.44         2.65 o                         
  -6   7   4          0.45         -0.07         0.56 o                         
  -5   7   4        268.46        282.26         8.00 o                         
  -4   7   4        158.52        157.15         4.56 o                         
  -3   7   4         16.61         14.21         1.39 o                         
  -2   7   4        100.22        105.55         3.76 o                         
  -1   7   4        433.88        443.15        14.15 o                         
   0   7   4        493.27        475.09        12.33 o                         
   1   7   4         68.91         72.21         4.68 o                         
   2   7   4         84.02         98.28         5.61 o                         
   3   7   4          3.51          2.75         0.79 o                         
   4   7   4          0.77         -0.20         0.47 o                         
  -7   8   4          5.35          5.99         1.06 o                         
  -6   8   4         44.98         44.61         3.19 o                         
  -5   8   4         13.75         15.42         2.41 o                         
  -4   8   4         73.24         74.06         3.80 o                         
  -3   8   4         84.60         84.70         4.78 o                         
  -2   8   4         34.89         36.05         2.84 o                         
  -1   8   4          5.27          4.30         0.98 o                         
   0   8   4         39.86         45.08         3.02 o                         
   1   8   4        212.64        228.15         7.76 o                         
   2   8   4        288.92        265.97        23.53 o                         
  -5   9   4         25.81         38.68         5.18 o                         
  -4   9   4         73.58         87.79         6.65 o                         
  -3   9   4          0.02          0.15         0.76 o                         
  -2   9   4          3.54          4.19         2.13 o                         
  -1   9   4         42.67         45.60         4.34 o                         
   0   9   4        353.24        397.81        20.76 o                         
  -2 -10   5         21.31         22.63         2.08 o                         
  -1 -10   5          5.78          7.11         0.85 o                         
   0 -10   5         20.60         24.92         1.88 o                         
   1 -10   5        165.33        172.21        11.02 o                         
   2 -10   5          0.64          0.62         1.50 o                         
   3 -10   5         90.53         92.44        10.19 o                         
   4 -10   5         28.03         24.03         3.97 o                         
  -4  -9   5        119.05        123.79        10.06 o                         
  -3  -9   5         12.37         19.05         1.64 o                         
  -2  -9   5         19.18         17.60         1.76 o                         
  -1  -9   5         19.00         16.36         1.63 o                         
   0  -9   5         33.32         39.52         2.23 o                         
   1  -9   5         20.36         23.44         1.86 o                         
   2  -9   5          1.21          1.21         0.93 o                         
   3  -9   5         61.57         66.06         4.40 o                         
   4  -9   5          2.26          2.10         0.94 o                         
   5  -9   5        106.57        111.82        15.52 o                         
   6  -9   5         16.02         15.84         3.96 o                         
  -5  -8   5          4.24          4.78         1.43 o                         
  -4  -8   5          0.70         -0.24         0.55 o                         
  -3  -8   5         49.92         57.09         2.87 o                         
  -2  -8   5        651.75        631.80        15.24 o                         
  -1  -8   5         17.87         23.91         1.67 o                         
   0  -8   5        107.16        104.03         3.19 o                         
   1  -8   5         77.67         87.45         2.75 o                         
   2  -8   5        175.96        153.66         4.38 o                         
   3  -8   5        127.07        129.51         3.72 o                         
   4  -8   5         15.67         16.70         1.50 o                         
   5  -8   5          0.63          0.33         0.67 o                         
   6  -8   5          4.88          2.20         0.89 o                         
   7  -8   5         17.29         23.43         1.94 o                         
  -6  -7   5         37.35         39.04         2.32 o                         
  -5  -7   5        211.81        216.90         7.71 o                         
  -4  -7   5       1074.86       1121.28        24.01 o                         
  -3  -7   5          0.92          1.86         0.72 o                         
  -2  -7   5        348.64        341.15         7.46 o                         
  -1  -7   5        342.07        350.72         6.70 o                         
   0  -7   5        609.58        578.26         9.09 o                         
   1  -7   5        155.46        165.83         3.42 o                         
   2  -7   5         87.41         83.09         2.23 o                         
   3  -7   5         46.82         43.47         1.88 o                         
   4  -7   5         64.56         69.86         3.03 o                         
   5  -7   5         15.65         14.42         1.43 o                         
   6  -7   5          0.86          2.32         0.79 o                         
   7  -7   5          2.13          4.47         0.92 o                         
   8  -7   5         49.51         47.56         5.08 o                         
  -7  -6   5         33.46         33.81         2.13 o                         
  -6  -6   5          0.03         -0.02         0.72 o                         
  -5  -6   5        141.44        141.55         5.74 o                         
  -4  -6   5         81.01         76.59         2.97 o                         
  -3  -6   5         90.17         95.50         3.11 o                         
  -2  -6   5        805.69        823.11        13.32 o                         
  -1  -6   5        146.67        154.69         3.97 o                         
   0  -6   5          1.62          4.30         0.55 o                         
   1  -6   5        421.30        398.85         5.77 o                         
   2  -6   5        858.02        849.50        13.84 o                         
   3  -6   5        394.26        362.02         6.49 o                         
   4  -6   5          0.31          0.01         0.47 o                         
   5  -6   5          0.94          0.40         0.57 o                         
   6  -6   5          1.90          2.20         0.72 o                         
   7  -6   5          3.75          2.43         0.78 o                         
   8  -6   5          1.35          0.62         0.45 o                         
  -8  -5   5        149.80        171.29        11.09 o                         
  -7  -5   5          1.54          1.45         1.38 o                         
  -6  -5   5          4.16          3.78         1.21 o                         
  -5  -5   5         21.85         27.92         1.98 o                         
  -4  -5   5         18.78         16.03         1.28 o                         
  -3  -5   5         65.98         66.96         2.49 o                         
  -2  -5   5         47.33         42.10         1.91 o                         
  -1  -5   5       1109.48       1138.29        25.18 o                         
   0  -5   5        148.82        128.47         4.70 o                         
   1  -5   5          1.83          2.51         0.89 o                         
   2  -5   5          0.74          0.81         0.38 o                         
   3  -5   5         29.91         48.84         1.79 o                         
   4  -5   5        266.38        260.21         5.90 o                         
   5  -5   5        338.96        346.18         7.60 o                         
   6  -5   5          6.59          8.60         1.06 o                         
   7  -5   5         47.33         50.19         3.22 o                         
   8  -5   5         45.72         49.50         3.24 o                         
  -9  -4   5          0.57          1.52         1.32 o                         
  -8  -4   5        666.02        747.06        46.69 o                         
  -7  -4   5        170.20        183.88         7.06 o                         
  -6  -4   5        315.55        335.98         8.68 o                         
  -5  -4   5          0.99          2.08         0.70 o                         
  -4  -4   5         67.15         73.84         2.66 o                         
  -3  -4   5          5.49          7.20         0.90 o                         
  -2  -4   5         10.68          8.20         1.07 o                         
  -1  -4   5        387.23        393.85         9.31 o                         
   0  -4   5         34.66         40.31         2.11 o                         
   1  -4   5         69.54         61.53         2.47 o                         
   2  -4   5        273.50        287.91         8.10 o                         
   3  -4   5        750.72        773.21        19.81 o                         
   4  -4   5          1.92          1.76         0.48 o                         
   5  -4   5         10.71         10.35         0.93 o                         
   6  -4   5        138.18        135.13         4.22 o                         
   7  -4   5        264.36        260.37         8.65 o                         
   8  -4   5          1.90          2.12         0.97 o                         
   9  -4   5          0.15          0.30         0.62 o                         
  -9  -3   5         86.59         99.47         4.79 o                         
  -8  -3   5         60.11         66.38         3.75 o                         
  -7  -3   5         36.87         35.52         3.16 o                         
  -6  -3   5        143.40        146.25         5.60 o                         
  -5  -3   5        466.35        477.57        11.27 o                         
  -4  -3   5          1.16          2.05         0.60 o                         
  -3  -3   5       1767.10       1880.24        36.84 o                         
  -2  -3   5       1179.81       1163.25        21.89 o                         
  -1  -3   5        260.09        251.54         6.61 o                         
   0  -3   5         57.64         58.52         2.73 o                         
   1  -3   5         25.42         26.02         1.85 o                         
   2  -3   5         23.39         21.58         1.56 o                         
   3  -3   5         47.93         46.31         2.64 o                         
   4  -3   5        139.00        116.05         4.01 o                         
   5  -3   5          2.94          3.10         0.69 o                         
   6  -3   5        381.52        385.40        11.32 o                         
   7  -3   5         50.57         54.20         3.28 o                         
   8  -3   5         43.25         39.27         3.75 o                         
   9  -3   5        110.26         89.69         7.58 o                         
  -9  -2   5          2.61          0.17         1.24 o                         
  -8  -2   5         89.76         90.00         6.58 o                         
  -7  -2   5        313.07        320.44        10.69 o                         
  -6  -2   5         17.39         17.38         1.56 o                         
  -5  -2   5         76.17         74.11         3.13 o                         
  -4  -2   5         12.30          8.04         1.04 o                         
  -3  -2   5       4023.20       4209.81        84.54 o                         
  -2  -2   5       2428.06       2642.30        57.94 o                         
  -1  -2   5        649.93        641.76        16.45 o                         
   0  -2   5       1524.26       1504.21        52.93 o                         
   1  -2   5         52.49         49.07         2.01 o                         
   2  -2   5        375.74        409.90        10.51 o                         
   3  -2   5         12.36         13.84         1.47 o                         
   4  -2   5         50.29         45.73         2.10 o                         
   5  -2   5        215.06        198.35         5.82 o                         
   6  -2   5        417.04        396.10        12.23 o                         
   7  -2   5         95.30         84.09         5.62 o                         
   8  -2   5         42.10         43.04         6.01 o                         
   9  -2   5         39.59         27.54         7.24 o                         
 -10  -1   5          0.03          0.26         0.53 o                         
  -9  -1   5          0.09          1.35         0.98 o                         
  -8  -1   5         46.67         56.21         3.68 o                         
  -7  -1   5         10.39         11.12         1.46 o                         
  -6  -1   5          5.85          2.75         0.74 o                         
  -5  -1   5        126.58        131.78         3.82 o                         
  -4  -1   5        509.72        569.87        16.68 o                         
  -3  -1   5       2686.64       2988.69        83.18 o                         
  -2  -1   5       2190.34       2200.42        52.12 o                         
  -1  -1   5       2037.91       2001.72        43.02 o                         
   0  -1   5        768.14        740.00        15.89 o                         
   1  -1   5        113.05        129.61         6.59 o                         
   2  -1   5        436.63        473.67        14.17 o                         
   3  -1   5        588.20        636.73        19.43 o                         
   4  -1   5         53.54         45.50         2.41 o                         
   5  -1   5          0.80          1.06         0.69 o                         
   6  -1   5         38.26         38.08         3.03 o                         
   7  -1   5          0.31          0.74         0.93 o                         
   8  -1   5        475.05        501.01        25.67 o                         
 -10   0   5          1.08          0.39         0.41 o                         
  -9   0   5         15.71         16.65         2.14 o                         
  -8   0   5          0.84          0.98         0.88 o                         
  -7   0   5         15.53         16.71         1.56 o                         
  -6   0   5         52.89         61.74         2.92 o                         
  -5   0   5       1613.14       1747.54        36.98 o                         
  -4   0   5         49.26         45.15         2.43 o                         
  -3   0   5         69.39         52.32         2.73 o                         
  -2   0   5       1257.89       1257.43        28.22 o                         
  -1   0   5        455.22        474.55         9.23 o                         
   0   0   5        479.77        437.33         9.56 o                         
   1   0   5       1672.65       1574.41        43.24 o                         
   2   0   5       1589.62       1738.10        51.46 o                         
   3   0   5        247.75        285.34        15.51 o                         
   4   0   5         55.13         52.96         2.87 o                         
   5   0   5         16.93         15.29         1.90 o                         
   6   0   5        113.23        118.96         5.71 o                         
   7   0   5         25.90         27.77         2.85 o                         
   8   0   5         92.01         79.10         6.15 o                         
 -10   1   5         45.85         41.26         2.24 o                         
  -9   1   5         12.03         10.53         1.18 o                         
  -8   1   5         17.13         19.52         2.16 o                         
  -7   1   5         21.57         20.93         1.67 o                         
  -6   1   5         54.73         57.45         2.45 o                         
  -5   1   5        214.72        222.23         5.63 o                         
  -4   1   5         21.43         24.91         1.50 o                         
  -3   1   5         10.27          9.57         0.96 o                         
  -2   1   5        694.11        721.51        14.53 o                         
  -1   1   5       2888.68       2789.65        60.52 o                         
   0   1   5         75.35         65.87         2.49 o                         
   1   1   5          9.48          8.68         1.15 o                         
   2   1   5        194.11        197.16         9.34 o                         
   3   1   5        121.96         88.95         4.94 o                         
   4   1   5        324.32        312.03         9.74 o                         
   5   1   5         55.79         55.06         3.41 o                         
   6   1   5          0.07         -0.71         0.97 o                         
   7   1   5          6.37          6.06         1.51 o                         
   8   1   5         34.90         31.85         4.85 o                         
 -10   2   5        229.39        186.61         6.85 o                         
  -9   2   5        185.34        189.75         8.53 o                         
  -8   2   5        516.28        554.76        12.81 o                         
  -7   2   5          4.30          4.13         0.72 o                         
  -6   2   5         10.32          9.92         0.92 o                         
  -5   2   5        110.12        103.38         2.59 o                         
  -4   2   5        164.04        159.43         5.28 o                         
  -3   2   5        173.92        176.52         5.30 o                         
  -2   2   5        548.82        582.54        15.81 o                         
  -1   2   5        758.03        859.43        29.17 o                         
   0   2   5         74.13         75.99         3.88 o                         
   1   2   5         30.10         33.63         2.60 o                         
   2   2   5        402.88        412.20        23.62 o                         
   3   2   5        302.61        298.13        16.30 o                         
   4   2   5        734.02        714.17        29.02 o                         
   5   2   5        452.22        432.69        13.03 o                         
   6   2   5        237.90        244.64         9.72 o                         
   7   2   5          0.36          0.88         0.89 o                         
 -10   3   5        243.90        172.44         8.46 o                         
  -9   3   5         66.99         64.57         3.22 o                         
  -8   3   5         34.34         39.72         2.43 o                         
  -7   3   5        310.60        327.73         9.61 o                         
  -6   3   5        188.00        184.10         4.25 o                         
  -5   3   5        180.58        180.86         3.73 o                         
  -4   3   5         33.40         39.05         1.69 o                         
  -3   3   5        341.98        345.84        13.80 o                         
  -2   3   5        204.72        161.71         5.85 o                         
  -1   3   5        135.83        144.14         9.11 o                         
   0   3   5        105.23        111.90         5.98 o                         
   1   3   5        146.45        161.09         7.94 o                         
   2   3   5        238.63        259.69        10.24 o                         
   3   3   5        243.85        215.50         7.46 o                         
   4   3   5        188.00        173.72         7.64 o                         
   5   3   5         14.62         17.54         2.02 o                         
   6   3   5        127.27        131.84         5.62 o                         
   7   3   5        126.26        135.83         6.13 o                         
  -9   4   5          2.87          2.51         1.16 o                         
  -8   4   5          7.72          7.65         1.31 o                         
  -7   4   5        130.69        140.96         4.13 o                         
  -6   4   5        273.02        281.13         6.81 o                         
  -5   4   5          9.27          7.57         0.80 o                         
  -4   4   5         60.19         59.28         2.14 o                         
  -3   4   5        255.93        237.04         7.63 o                         
  -2   4   5        328.14        327.17        11.23 o                         
  -1   4   5        777.20        762.54        15.87 o                         
   0   4   5        360.82        300.94        12.85 o                         
   1   4   5        688.71        655.72        13.41 o                         
   2   4   5        501.90        461.83        14.86 o                         
   3   4   5        146.46        144.50         5.68 o                         
   4   4   5          0.64          1.14         0.78 o                         
   5   4   5        151.81        154.54         5.90 o                         
   6   4   5         23.28         25.60         2.02 o                         
  -9   5   5          1.35          1.71         0.58 o                         
  -8   5   5          0.23         -0.17         0.62 o                         
  -7   5   5        403.72        421.16         9.07 o                         
  -6   5   5        156.99        162.53         4.01 o                         
  -5   5   5         31.37         30.37         1.42 o                         
  -4   5   5        304.69        303.71         7.62 o                         
  -3   5   5        803.58        713.40        15.72 o                         
  -2   5   5       1204.25       1151.40        28.99 o                         
  -1   5   5        217.97        205.33         5.98 o                         
   0   5   5          2.40          2.82         0.81 o                         
   1   5   5          1.75          0.71         0.64 o                         
   2   5   5          0.97          0.82         0.83 o                         
   3   5   5         46.05         42.15         3.72 o                         
   4   5   5         22.57         22.25         2.78 o                         
   5   5   5          3.60          2.64         0.96 o                         
  -8   6   5          0.47         -0.15         0.53 o                         
  -7   6   5          1.12          2.14         0.70 o                         
  -6   6   5          0.66          0.88         0.68 o                         
  -5   6   5        259.92        227.41         6.04 o                         
  -4   6   5          7.41          8.56         1.50 o                         
  -3   6   5          2.39          1.26         0.63 o                         
  -2   6   5        128.33        101.17         3.53 o                         
  -1   6   5        307.71        295.67         9.19 o                         
   0   6   5        219.36        219.78         9.04 o                         
   1   6   5        348.16        343.84        12.09 o                         
   2   6   5         37.72         39.71         3.52 o                         
   3   6   5         24.26         22.54         2.69 o                         
   4   6   5         45.17         45.21         4.70 o                         
   5   6   5         56.04         35.79         4.00 o                         
  -8   7   5        155.85        129.92         6.99 o                         
  -7   7   5          0.81          2.63         0.91 o                         
  -6   7   5         33.34         34.85         2.93 o                         
  -5   7   5         39.91         33.96         2.58 o                         
  -4   7   5         11.88          9.95         1.31 o                         
  -3   7   5         23.47         18.38         1.92 o                         
  -2   7   5        408.50        375.31         9.44 o                         
  -1   7   5        294.07        277.40         9.08 o                         
   0   7   5         46.62         39.87         2.93 o                         
   1   7   5         97.84        101.73         4.59 o                         
   2   7   5        139.18        146.47         9.65 o                         
   3   7   5        209.56        237.64        12.15 o                         
  -6   8   5        100.14         99.41         7.84 o                         
  -5   8   5         17.13         15.70         1.98 o                         
  -4   8   5          0.09          0.54         0.86 o                         
  -3   8   5          3.20          2.80         1.02 o                         
  -2   8   5          9.80         10.58         1.47 o                         
  -1   8   5         14.10         16.08         1.95 o                         
   0   8   5         63.66         69.53         4.27 o                         
   1   8   5          1.58          0.20         0.54 o                         
   2   8   5         52.00         55.63         3.99 o                         
  -4   9   5        136.95        127.74         9.66 o                         
  -3   9   5         68.57         75.91         7.36 o                         
  -2   9   5          0.25          0.87         0.70 o                         
  -1   9   5          0.79          1.22         0.68 o                         
  -2 -10   6        147.04        158.46        20.60 o                         
  -1 -10   6         44.55         39.28         2.23 o                         
   0 -10   6         84.45        104.76         6.49 o                         
   1 -10   6         11.98          8.63         1.47 o                         
   2 -10   6         38.81         38.23         3.54 o                         
   3 -10   6         17.27         18.55         2.82 o                         
   4 -10   6          3.79          6.41         2.11 o                         
  -4  -9   6        127.50        120.22         5.96 o                         
  -3  -9   6         20.39         24.22         1.94 o                         
  -2  -9   6         19.74         23.62         1.71 o                         
  -1  -9   6        173.95        199.95         5.90 o                         
   0  -9   6        657.62        668.76        13.74 o                         
   1  -9   6          4.43          3.25         0.99 o                         
   2  -9   6         34.49         32.05         3.49 o                         
   3  -9   6         15.49          9.57         1.41 o                         
   4  -9   6         62.41         58.46         4.20 o                         
   5  -9   6         24.21         25.69         2.75 o                         
   6  -9   6         46.49         38.19         4.43 o                         
  -5  -8   6          6.79         11.39         1.44 o                         
  -4  -8   6         87.31         95.14         4.12 o                         
  -3  -8   6        215.57        240.18         6.71 o                         
  -2  -8   6        433.04        430.99         9.58 o                         
  -1  -8   6          4.59          3.66         0.86 o                         
   0  -8   6        705.11        659.15        11.24 o                         
   1  -8   6        285.93        309.40         6.25 o                         
   2  -8   6        107.94        100.25         3.42 o                         
   3  -8   6          8.37          6.01         0.99 o                         
   4  -8   6        187.03        176.70         5.51 o                         
   5  -8   6         73.50         69.14         3.38 o                         
   6  -8   6          7.18          7.18         1.20 o                         
   7  -8   6          4.68          3.36         0.79 o                         
  -6  -7   6         23.68         20.72         1.83 o                         
  -5  -7   6         75.98         73.81         3.11 o                         
  -4  -7   6          0.05          1.22         0.77 o                         
  -3  -7   6        226.96        223.47         5.16 o                         
  -2  -7   6        829.39        834.79        14.58 o                         
  -1  -7   6         24.05         31.25         1.62 o                         
   0  -7   6        115.35        102.41         2.86 o                         
   1  -7   6         15.80         13.41         0.98 o                         
   2  -7   6        468.35        425.44         9.63 o                         
   3  -7   6        214.55        216.31         5.75 o                         
   4  -7   6        241.33        242.62         6.42 o                         
   5  -7   6         20.53         17.64         1.68 o                         
   6  -7   6         36.09         36.11         2.56 o                         
   7  -7   6         13.61         14.11         1.26 o                         
  -7  -6   6          0.58          0.61         0.63 o                         
  -6  -6   6          8.97          8.45         1.04 o                         
  -5  -6   6          8.33          7.09         1.42 o                         
  -4  -6   6          1.33          1.90         0.66 o                         
  -3  -6   6         62.26         62.41         2.46 o                         
  -2  -6   6         12.36         14.73         1.19 o                         
  -1  -6   6         15.20         14.22         1.13 o                         
   0  -6   6        588.44        592.59        10.46 o                         
   1  -6   6       1103.92       1118.58        18.21 o                         
   2  -6   6        385.65        369.16         7.88 o                         
   3  -6   6         86.94         80.03         2.98 o                         
   4  -6   6        164.55        154.58         4.07 o                         
   5  -6   6        193.73        185.71         5.26 o                         
   6  -6   6         49.36         46.42         2.90 o                         
   7  -6   6          9.32          7.39         0.96 o                         
   8  -6   6          1.79          1.86         0.59 o                         
  -8  -5   6          1.33          1.45         0.68 o                         
  -7  -5   6         39.56         37.54         2.72 o                         
  -6  -5   6       1261.92       1367.53        32.44 o                         
  -5  -5   6         64.16         65.22         2.68 o                         
  -4  -5   6          8.53          8.81         1.02 o                         
  -3  -5   6          1.95          3.19         0.70 o                         
  -2  -5   6        138.00        131.60         3.94 o                         
  -1  -5   6        131.46        148.64         3.58 o                         
   0  -5   6         22.47         21.51         1.49 o                         
   1  -5   6          1.04          2.83         0.54 o                         
   2  -5   6        242.41        214.54         4.93 o                         
   3  -5   6        533.05        494.37         8.55 o                         
   4  -5   6         33.29         31.58         1.67 o                         
   5  -5   6        193.13        198.45         5.60 o                         
   6  -5   6         31.38         33.57         2.32 o                         
   7  -5   6        287.24        313.97         8.14 o                         
   8  -5   6         34.85         39.40         2.38 o                         
  -9  -4   6         22.30         16.76         1.94 o                         
  -8  -4   6        999.79       1068.22        37.43 o                         
  -7  -4   6         10.42         14.67         2.09 o                         
  -6  -4   6        177.23        177.71         5.27 o                         
  -5  -4   6        142.07        138.50         3.98 o                         
  -4  -4   6       1913.47       2005.86        30.21 o                         
  -3  -4   6        738.82        803.72        13.86 o                         
  -2  -4   6        604.13        652.90        15.54 o                         
  -1  -4   6          7.49          8.39         1.51 o                         
   0  -4   6          3.75          3.69         0.67 o                         
   1  -4   6         51.30         52.63         2.44 o                         
   2  -4   6        161.51        154.08         5.40 o                         
   3  -4   6        320.45        319.69         8.37 o                         
   4  -4   6         31.00         32.34         1.94 o                         
   5  -4   6        592.11        570.29        12.78 o                         
   6  -4   6        231.93        229.35         8.04 o                         
   7  -4   6        152.36        155.49         7.74 o                         
   8  -4   6         13.72         16.08         1.44 o                         
  -9  -3   6         79.56         81.28         4.17 o                         
  -8  -3   6        417.83        478.46        15.85 o                         
  -7  -3   6        147.05        161.38         7.60 o                         
  -6  -3   6        558.95        571.20        13.11 o                         
  -5  -3   6         17.24         23.54         1.82 o                         
  -4  -3   6        562.50        605.89        11.97 o                         
  -3  -3   6        164.96        135.20         4.15 o                         
  -2  -3   6         25.79         34.66         1.81 o                         
  -1  -3   6        530.95        503.52        12.63 o                         
   0  -3   6          6.07         10.54         1.02 o                         
   1  -3   6        612.36        625.72        18.37 o                         
   2  -3   6         25.95         29.06         2.07 o                         
   3  -3   6         37.88         30.07         2.06 o                         
   4  -3   6        119.87        110.99         3.98 o                         
   5  -3   6         47.19         42.81         2.30 o                         
   6  -3   6        149.83        146.67         6.16 o                         
   7  -3   6         60.95         67.62         4.00 o                         
   8  -3   6         14.29         16.32         2.57 o                         
  -9  -2   6         41.81         35.11         2.76 o                         
  -8  -2   6          0.55          0.85         0.75 o                         
  -7  -2   6         24.48         24.55         2.11 o                         
  -6  -2   6        104.16        112.89         4.00 o                         
  -5  -2   6        871.91        913.84        17.64 o                         
  -4  -2   6       1869.07       1972.06        36.56 o                         
  -3  -2   6        132.77        122.70         3.99 o                         
  -2  -2   6         13.29         21.63         1.43 o                         
  -1  -2   6        686.92        729.27        17.91 o                         
   0  -2   6        824.52        849.59        17.83 o                         
   1  -2   6        256.81        258.49         7.25 o                         
   2  -2   6        167.61        148.64         7.06 o                         
   3  -2   6        102.70        102.31         4.89 o                         
   4  -2   6         25.27         24.36         2.44 o                         
   5  -2   6          4.31          3.55         0.94 o                         
   6  -2   6          2.90          2.26         0.87 o                         
   7  -2   6         13.40         10.66         2.04 o                         
   8  -2   6          4.14          7.07         1.10 o                         
 -10  -1   6          9.49          4.91         0.80 o                         
  -9  -1   6         27.50         26.86         1.87 o                         
  -8  -1   6         32.56         32.63         3.31 o                         
  -7  -1   6          0.50          2.11         0.63 o                         
  -6  -1   6        293.77        311.47         8.21 o                         
  -5  -1   6          0.08          0.98         0.47 o                         
  -4  -1   6          1.92          0.74         0.57 o                         
  -3  -1   6       1182.04       1231.02        31.45 o                         
  -2  -1   6       1093.81       1155.11        26.03 o                         
  -1  -1   6       1292.17       1410.91        36.36 o                         
   0  -1   6        274.48        300.94         7.50 o                         
   1  -1   6       1657.94       1853.41        45.54 o                         
   2  -1   6        540.81        525.90        16.83 o                         
   3  -1   6         41.17         22.51         2.73 o                         
   4  -1   6         97.56         83.10         3.88 o                         
   5  -1   6         56.43         60.39         3.26 o                         
   6  -1   6        116.48        123.14         5.38 o                         
   7  -1   6         16.89         15.27         1.85 o                         
   8  -1   6          0.39          1.34         0.75 o                         
 -10   0   6         67.83         58.76         3.58 o                         
  -9   0   6         57.18         55.93         2.73 o                         
  -8   0   6         16.21         17.46         2.01 o                         
  -7   0   6          2.53          3.72         0.98 o                         
  -6   0   6        115.02        112.60         4.06 o                         
  -5   0   6         39.36         35.36         1.99 o                         
  -4   0   6         93.23         90.73         3.63 o                         
  -3   0   6       1596.81       1728.70        36.08 o                         
  -2   0   6          6.90          6.01         0.57 o                         
  -1   0   6         36.01         25.60         1.34 o                         
   0   0   6        803.39        859.28        20.02 o                         
   1   0   6        802.39        884.12        25.75 o                         
   2   0   6         13.99         12.35         2.33 o                         
   3   0   6        795.25        700.78        20.48 o                         
   4   0   6        271.85        242.39         6.57 o                         
   5   0   6        231.85        211.23         9.47 o                         
   6   0   6         48.51         47.08         3.68 o                         
   7   0   6         10.40         11.16         1.54 o                         
   8   0   6         10.13          8.06         1.26 o                         
 -10   1   6          0.82          0.62         0.57 o                         
  -9   1   6        402.46        391.56        12.65 o                         
  -8   1   6         53.19         53.43         2.82 o                         
  -7   1   6        232.37        229.07         7.02 o                         
  -6   1   6        712.48        745.10        14.87 o                         
  -5   1   6         11.00         10.07         0.92 o                         
  -4   1   6        110.33        100.53         3.28 o                         
  -3   1   6          4.94          6.67         0.80 o                         
  -2   1   6          0.88          1.37         0.46 o                         
  -1   1   6         71.07         76.32         3.01 o                         
   0   1   6         18.87         22.15         1.63 o                         
   1   1   6        513.42        496.26        16.05 o                         
   2   1   6        562.02        536.52        24.24 o                         
   3   1   6         59.45         53.79         3.25 o                         
   4   1   6          9.98          5.17         1.26 o                         
   5   1   6        156.38        155.22         8.51 o                         
   6   1   6        139.81        161.17         8.40 o                         
   7   1   6        256.20        284.59         9.79 o                         
 -10   2   6         19.47         15.57         1.59 o                         
  -9   2   6         55.63         53.85         2.90 o                         
  -8   2   6        460.24        473.24        11.14 o                         
  -7   2   6        480.94        489.72         8.34 o                         
  -6   2   6        757.29        781.27        13.39 o                         
  -5   2   6        971.56       1026.71        16.86 o                         
  -4   2   6         77.66         81.31         2.60 o                         
  -3   2   6        598.62        584.64        14.83 o                         
  -2   2   6         55.04         56.69         3.16 o                         
  -1   2   6         12.58         11.46         1.25 o                         
   0   2   6          2.42          5.64         1.03 o                         
   1   2   6         79.45         90.83         5.18 o                         
   2   2   6         21.08         15.73         1.55 o                         
   3   2   6          0.78          1.63         0.65 o                         
   4   2   6        323.18        330.12        11.20 o                         
   5   2   6         34.57         39.32         3.31 o                         
   6   2   6         42.42         42.29         4.32 o                         
   7   2   6          0.52          1.42         0.74 o                         
 -10   3   6         44.45         33.31         3.87 o                         
  -9   3   6        470.98        459.62        12.35 o                         
  -8   3   6        690.33        717.96        18.66 o                         
  -7   3   6        355.99        350.24        12.69 o                         
  -6   3   6        249.59        247.26         5.63 o                         
  -5   3   6        348.28        362.97         8.06 o                         
  -4   3   6        541.53        541.58        10.80 o                         
  -3   3   6        546.51        538.46        12.86 o                         
  -2   3   6         36.97         31.49         1.98 o                         
  -1   3   6          0.98          0.92         0.71 o                         
   0   3   6        210.48        179.62         7.08 o                         
   1   3   6          1.69          1.19         0.55 o                         
   2   3   6        475.81        474.49        22.17 o                         
   3   3   6         10.61          9.56         1.02 o                         
   4   3   6         88.13         96.67         4.32 o                         
   5   3   6         19.87         17.87         2.24 o                         
   6   3   6         42.45         49.04         3.25 o                         
  -9   4   6         39.77         37.69         1.98 o                         
  -8   4   6         16.20         18.02         1.74 o                         
  -7   4   6        104.69        102.32         4.25 o                         
  -6   4   6         44.66         47.76         2.14 o                         
  -5   4   6        453.14        459.97        10.26 o                         
  -4   4   6         80.80         82.18         3.21 o                         
  -3   4   6        159.35        136.02         7.23 o                         
  -2   4   6        270.02        257.00         7.57 o                         
  -1   4   6        376.75        344.24         7.31 o                         
   0   4   6        285.95        257.91         8.26 o                         
   1   4   6        284.54        239.85         6.93 o                         
   2   4   6       1181.89       1085.07        39.41 o                         
   3   4   6        216.21        210.09         7.01 o                         
   4   4   6          8.59          6.32         1.28 o                         
   5   4   6          3.81          3.40         0.98 o                         
   6   4   6         19.83         16.01         7.11 o                         
  -9   5   6         27.68         25.77         2.16 o                         
  -8   5   6          0.93          0.32         0.53 o                         
  -7   5   6         15.81         15.06         1.58 o                         
  -6   5   6          0.28          0.43         0.65 o                         
  -5   5   6         44.52         42.92         2.54 o                         
  -4   5   6         34.84         42.88         2.50 o                         
  -3   5   6        447.91        405.78        11.91 o                         
  -2   5   6         69.83         60.03         3.08 o                         
  -1   5   6        201.49        152.47         5.67 o                         
   0   5   6        422.43        398.04        11.42 o                         
   1   5   6        286.57        280.05         8.23 o                         
   2   5   6        128.78        132.09         6.23 o                         
   3   5   6          8.49          7.21         1.49 o                         
   4   5   6         10.09          9.04         1.27 o                         
   5   5   6         38.72         40.73         3.01 o                         
  -8   6   6          8.42         11.62         1.88 o                         
  -7   6   6          8.71          8.75         1.49 o                         
  -6   6   6        240.67        238.11        10.34 o                         
  -5   6   6         15.09         10.62         1.34 o                         
  -4   6   6          3.30          4.21         1.06 o                         
  -3   6   6        278.62        228.81         6.33 o                         
  -2   6   6         26.29         12.40         1.49 o                         
  -1   6   6          1.64          3.92         0.98 o                         
   0   6   6        100.59        108.47         5.00 o                         
   1   6   6          0.66         -0.24         1.04 o                         
   2   6   6        350.35        360.50        12.44 o                         
   3   6   6        301.81        300.35        21.46 o                         
   4   6   6         46.05         43.96         3.82 o                         
  -7   7   6         16.54         15.74         1.69 o                         
  -6   7   6          9.11         12.67         1.72 o                         
  -5   7   6         44.76         53.08         5.38 o                         
  -4   7   6        206.13        177.34         6.61 o                         
  -3   7   6          0.67          0.32         0.77 o                         
  -2   7   6         20.51         20.30         2.02 o                         
  -1   7   6          0.22          0.96         0.94 o                         
   0   7   6         61.77         62.40         4.08 o                         
   1   7   6        204.28        218.05         7.32 o                         
   2   7   6         48.07         46.81         3.36 o                         
   3   7   6          2.95          3.06         1.47 o                         
  -6   8   6        362.91        341.28        21.45 o                         
  -5   8   6        109.61        120.71         7.74 o                         
  -4   8   6         97.25         88.24         4.81 o                         
  -3   8   6         75.52         79.06         3.68 o                         
  -2   8   6          5.68          4.28         1.33 o                         
  -1   8   6          7.59          4.33         1.54 o                         
   0   8   6         49.43         51.64         3.49 o                         
   1   8   6         67.16         57.96         5.66 o                         
  -2 -10   7        471.88        402.59        18.56 o                         
  -1 -10   7        319.98        305.40        12.11 o                         
   0 -10   7        104.05        114.82         6.11 o                         
   1 -10   7         56.68         67.11         3.87 o                         
   2 -10   7        100.42        100.05         7.19 o                         
   3 -10   7          8.45          8.32         1.84 o                         
  -4  -9   7        205.63        203.08         8.34 o                         
  -3  -9   7        350.30        374.32        10.45 o                         
  -2  -9   7        433.07        454.03        11.88 o                         
  -1  -9   7         75.21         79.91         3.42 o                         
   0  -9   7          0.59          0.30         0.69 o                         
   1  -9   7        114.44        125.20         5.15 o                         
   2  -9   7        329.34        320.94        10.99 o                         
   3  -9   7        135.73        149.37         6.54 o                         
   4  -9   7         45.23         42.08         3.05 o                         
   5  -9   7          0.08          1.24         0.89 o                         
  -5  -8   7          1.16          1.72         0.67 o                         
  -4  -8   7         29.54         27.20         1.91 o                         
  -3  -8   7         14.17         10.41         1.30 o                         
  -2  -8   7        110.43        112.83         4.11 o                         
  -1  -8   7        494.26        514.88        10.18 o                         
   0  -8   7       1027.45        980.23        17.88 o                         
   1  -8   7         36.51         41.47         2.51 o                         
   2  -8   7        160.68        143.73         5.71 o                         
   3  -8   7        155.13        160.07         5.28 o                         
   4  -8   7        266.99        252.92         8.86 o                         
   5  -8   7         10.36         12.77         1.57 o                         
   6  -8   7          0.60          0.50         0.74 o                         
  -6  -7   7         12.54         11.40         1.28 o                         
  -5  -7   7          6.65          7.21         1.30 o                         
  -4  -7   7          4.59          4.90         1.00 o                         
  -3  -7   7         12.86         11.55         1.29 o                         
  -2  -7   7         98.34         84.26         2.96 o                         
  -1  -7   7         36.78         30.79         1.61 o                         
   0  -7   7        428.53        399.92         7.27 o                         
   1  -7   7          6.29          5.61         0.74 o                         
   2  -7   7        279.73        244.14         5.69 o                         
   3  -7   7         67.23         62.23         2.64 o                         
   4  -7   7          4.65          5.80         1.06 o                         
   5  -7   7        144.62        150.73         5.69 o                         
   6  -7   7        241.25        253.55         7.96 o                         
   7  -7   7         45.79         51.21         2.85 o                         
  -7  -6   7        253.69        271.31        15.47 o                         
  -6  -6   7        205.67        214.70         6.27 o                         
  -5  -6   7          3.87          5.02         1.04 o                         
  -4  -6   7        202.99        201.61         4.99 o                         
  -3  -6   7         10.73         10.15         1.04 o                         
  -2  -6   7         66.40         65.35         2.53 o                         
  -1  -6   7         10.67         11.61         1.07 o                         
   0  -6   7         33.47         35.81         1.94 o                         
   1  -6   7        133.46        131.52         4.48 o                         
   2  -6   7        104.44        103.00         3.19 o                         
   3  -6   7        222.86        199.86         5.40 o                         
   4  -6   7        381.41        355.68         8.87 o                         
   5  -6   7         21.41         16.43         1.75 o                         
   6  -6   7         16.61         17.75         1.70 o                         
   7  -6   7          1.02          1.40         0.62 o                         
  -8  -5   7         51.29         46.29         2.73 o                         
  -7  -5   7         35.48         34.78         2.54 o                         
  -6  -5   7         64.12         67.03         4.39 o                         
  -5  -5   7         86.32         96.75         3.31 o                         
  -4  -5   7       2003.92       2028.35        32.49 o                         
  -3  -5   7        235.54        233.61         5.64 o                         
  -2  -5   7        463.16        441.12        12.88 o                         
  -1  -5   7        107.04        105.12         3.21 o                         
   0  -5   7        442.92        471.53        11.41 o                         
   1  -5   7          0.33          1.08         0.48 o                         
   2  -5   7        111.67        109.41         4.34 o                         
   3  -5   7        147.47        129.90         5.43 o                         
   4  -5   7        112.74        101.84         4.02 o                         
   5  -5   7        105.02        107.03         4.12 o                         
   6  -5   7        106.93        114.03         4.80 o                         
   7  -5   7        175.31        184.79         5.21 o                         
   8  -5   7          7.66          3.32         1.47 o                         
  -8  -4   7         19.66         17.87         1.52 o                         
  -7  -4   7         24.16         27.06         2.67 o                         
  -6  -4   7       1904.31       2069.91        37.55 o                         
  -5  -4   7        286.19        293.39         6.73 o                         
  -4  -4   7        455.47        479.05         9.78 o                         
  -3  -4   7        425.21        423.80         8.31 o                         
  -2  -4   7       3613.61       3697.39       100.65 o                         
  -1  -4   7        899.54        872.95        18.28 o                         
   0  -4   7        660.32        687.67        14.79 o                         
   1  -4   7         21.51         21.95         1.79 o                         
   2  -4   7          0.24          0.89         0.51 o                         
   3  -4   7         10.68          7.44         1.14 o                         
   4  -4   7        459.99        466.43        13.45 o                         
   5  -4   7        150.33        143.30         4.89 o                         
   6  -4   7        131.67        126.54         4.80 o                         
   7  -4   7         31.25         33.14         2.85 o                         
   8  -4   7         10.03         13.81         2.04 o                         
  -9  -3   7          2.06          1.06         0.61 o                         
  -8  -3   7         26.61         29.08         2.17 o                         
  -7  -3   7         23.89         20.79         2.23 o                         
  -6  -3   7        475.09        482.62        10.63 o                         
  -5  -3   7        204.55        187.80         5.32 o                         
  -4  -3   7        108.97         88.99         3.03 o                         
  -3  -3   7        355.43        338.44         7.31 o                         
  -2  -3   7        723.34        726.78        16.48 o                         
  -1  -3   7        718.22        690.21        15.50 o                         
   0  -3   7        843.26        843.25        18.47 o                         
   1  -3   7       1057.38       1039.87        35.11 o                         
   2  -3   7        639.63        657.28        17.24 o                         
   3  -3   7         82.77         77.31         3.04 o                         
   4  -3   7        340.76        328.53        10.72 o                         
   5  -3   7        135.74        118.12         4.74 o                         
   6  -3   7         32.44         31.36         2.53 o                         
   7  -3   7         12.83         10.76         1.47 o                         
   8  -3   7          9.43         10.05         1.32 o                         
  -9  -2   7         82.45         75.25         3.44 o                         
  -8  -2   7        126.29        126.82         6.00 o                         
  -7  -2   7          0.04         -0.08         0.72 o                         
  -6  -2   7          1.28          0.33         0.57 o                         
  -5  -2   7         17.17         18.98         1.40 o                         
  -4  -2   7         30.84         28.93         1.81 o                         
  -3  -2   7        438.73        412.66         9.13 o                         
  -2  -2   7        877.32        843.75        17.60 o                         
  -1  -2   7       2059.07       2066.17        42.25 o                         
   0  -2   7       2464.98       2581.06        61.99 o                         
   1  -2   7        123.06        109.65         4.49 o                         
   2  -2   7        624.58        677.87        19.00 o                         
   3  -2   7        286.17        274.56        10.43 o                         
   4  -2   7         42.40         45.49         2.49 o                         
   5  -2   7          6.93          9.46         1.27 o                         
   6  -2   7         27.53         26.29         2.57 o                         
   7  -2   7          0.70          1.02         0.81 o                         
   8  -2   7          0.21          0.39         1.00 o                         
  -9  -1   7         96.78         92.46         4.95 o                         
  -8  -1   7         82.20         82.95         3.98 o                         
  -7  -1   7         12.25         10.55         1.18 o                         
  -6  -1   7          0.26          0.93         0.59 o                         
  -5  -1   7          7.47         10.59         1.05 o                         
  -4  -1   7          2.42          3.11         0.65 o                         
  -3  -1   7         24.04         21.15         1.33 o                         
  -2  -1   7        613.86        610.87        15.10 o                         
  -1  -1   7       1661.90       1879.45        41.95 o                         
   0  -1   7        951.72        965.86        22.71 o                         
   1  -1   7        325.47        436.84        12.91 o                         
   2  -1   7        169.87        162.52         6.32 o                         
   3  -1   7          8.44         10.04         1.64 o                         
   4  -1   7        343.93        321.34        11.00 o                         
   5  -1   7        349.32        364.90         9.24 o                         
   6  -1   7         77.80         87.74         5.02 o                         
   7  -1   7          1.15          0.96         0.80 o                         
   8  -1   7          0.39          0.09         0.48 o                         
 -10   0   7         17.50          9.59         2.28 o                         
  -9   0   7          3.55          2.36         0.69 o                         
  -8   0   7        104.63        108.22         4.36 o                         
  -7   0   7        482.57        465.96        14.87 o                         
  -6   0   7         55.90         51.36         2.61 o                         
  -5   0   7         10.44          9.27         0.83 o                         
  -4   0   7          7.19          6.08         0.73 o                         
  -3   0   7        230.18        203.65         5.63 o                         
  -2   0   7        174.35        175.97         5.32 o                         
  -1   0   7        643.58        680.72        14.19 o                         
   0   0   7        118.37        122.16         4.91 o                         
   1   0   7        145.81        155.97         7.18 o                         
   2   0   7        182.00        179.57         9.87 o                         
   3   0   7        445.35        445.44        21.40 o                         
   4   0   7        159.64        151.04         6.56 o                         
   5   0   7        116.12        111.98         4.31 o                         
   6   0   7        161.10        177.23         7.35 o                         
   7   0   7         41.87         49.02         3.14 o                         
 -10   1   7         19.77         10.67         2.36 o                         
  -9   1   7         72.69         69.17         3.33 o                         
  -8   1   7         83.41         82.07         3.97 o                         
  -7   1   7        242.30        245.64         5.48 o                         
  -6   1   7          6.34          6.13         0.77 o                         
  -5   1   7        336.72        316.35         6.37 o                         
  -4   1   7       1861.75       1907.13        35.88 o                         
  -3   1   7       1606.75       1720.92        48.10 o                         
  -2   1   7          0.41          0.21         0.61 o                         
  -1   1   7        610.17        610.56        15.33 o                         
   0   1   7          9.40         10.24         1.23 o                         
   1   1   7         10.57         13.33         1.12 o                         
   2   1   7         64.85         59.37         2.74 o                         
   3   1   7          9.28          6.43         1.06 o                         
   4   1   7         50.71         56.85         2.92 o                         
   5   1   7        350.99        356.99        23.37 o                         
   6   1   7        228.08        248.64        15.39 o                         
   7   1   7         67.32         73.46         3.58 o                         
 -10   2   7         13.75          8.04         1.93 o                         
  -9   2   7        202.59        186.26         9.14 o                         
  -8   2   7         41.52         39.67         2.61 o                         
  -7   2   7        212.55        206.72         4.94 o                         
  -6   2   7       1090.80       1117.83        19.60 o                         
  -5   2   7        566.02        582.85        14.38 o                         
  -4   2   7        562.56        611.29        11.26 o                         
  -3   2   7       1579.92       1635.80        26.80 o                         
  -2   2   7       1111.89       1168.82        26.84 o                         
  -1   2   7        380.97        384.74        14.25 o                         
   0   2   7         21.60         19.40         1.24 o                         
   1   2   7        238.70        223.64         6.32 o                         
   2   2   7        121.72        117.69         5.27 o                         
   3   2   7         22.86         21.92         1.71 o                         
   4   2   7         22.71         21.57         2.01 o                         
   5   2   7         25.73         23.76         2.73 o                         
   6   2   7        123.73        136.41         5.36 o                         
   7   2   7         34.87         39.19         4.39 o                         
  -9   3   7         30.30         21.85         1.59 o                         
  -8   3   7        341.23        340.73         8.92 o                         
  -7   3   7       1177.40       1230.99        24.64 o                         
  -6   3   7       1591.34       1570.89        34.45 o                         
  -5   3   7        436.93        462.46         9.91 o                         
  -4   3   7        342.33        341.95         8.07 o                         
  -3   3   7        193.02        196.47         4.66 o                         
  -2   3   7         62.97         61.41         2.53 o                         
  -1   3   7        626.25        614.13        12.46 o                         
   0   3   7          8.57          6.89         0.92 o                         
   1   3   7        268.01        234.30         6.71 o                         
   2   3   7        404.89        367.64        10.34 o                         
   3   3   7          3.73          2.13         0.83 o                         
   4   3   7         22.58         20.56         2.64 o                         
   5   3   7         21.98         22.76         2.20 o                         
   6   3   7         10.01         10.47         1.37 o                         
  -9   4   7         17.21         12.90         1.38 o                         
  -8   4   7         42.81         40.99         2.48 o                         
  -7   4   7         76.11         83.23         3.63 o                         
  -6   4   7        143.80        143.51         5.33 o                         
  -5   4   7          0.39          1.00         0.90 o                         
  -4   4   7        160.38        151.81         4.60 o                         
  -3   4   7        260.77        260.06         6.68 o                         
  -2   4   7        223.77        243.94         5.90 o                         
  -1   4   7        154.95        150.06         5.39 o                         
   0   4   7        210.16        201.40         7.60 o                         
   1   4   7        580.67        521.46        15.57 o                         
   2   4   7        131.16        113.67         4.33 o                         
   3   4   7          3.96          3.86         1.14 o                         
   4   4   7          0.75          0.04         0.77 o                         
   5   4   7         69.68         65.75         5.43 o                         
  -9   5   7        181.02        107.38         8.37 o                         
  -8   5   7         13.62         12.92         1.81 o                         
  -7   5   7         12.70         15.00         1.57 o                         
  -6   5   7          0.76          1.55         0.72 o                         
  -5   5   7         34.10         23.15         1.96 o                         
  -4   5   7         24.39         20.65         1.72 o                         
  -3   5   7         13.19          9.91         1.21 o                         
  -2   5   7          9.37          7.12         1.09 o                         
  -1   5   7        757.36        630.35        14.97 o                         
   0   5   7        103.86        102.67         5.11 o                         
   1   5   7          7.35          5.51         1.29 o                         
   2   5   7          1.60          1.77         1.28 o                         
   3   5   7         41.02         48.13         4.51 o                         
   4   5   7         92.28         89.85         5.22 o                         
  -8   6   7        211.41        199.89        13.86 o                         
  -7   6   7         60.29         60.63         3.40 o                         
  -6   6   7          7.38          8.51         1.21 o                         
  -5   6   7          2.06          3.95         0.89 o                         
  -4   6   7        232.97        216.38         6.77 o                         
  -3   6   7         21.79         23.41         1.91 o                         
  -2   6   7         25.78         20.62         2.03 o                         
  -1   6   7          7.04          3.51         1.24 o                         
   0   6   7          9.15          4.97         1.48 o                         
   1   6   7         44.72         44.48         4.32 o                         
   2   6   7         29.78         32.53         3.03 o                         
   3   6   7         78.79         74.86         5.54 o                         
  -7   7   7        213.84        191.37         8.87 o                         
  -6   7   7        204.93        209.91         8.02 o                         
  -5   7   7         74.20         74.96         4.00 o                         
  -4   7   7         78.52         74.86         4.34 o                         
  -3   7   7          0.32          0.62         0.71 o                         
  -2   7   7        365.13        346.32         9.67 o                         
  -1   7   7         29.11         24.27         2.37 o                         
   0   7   7          5.96          3.04         0.99 o                         
   1   7   7          8.51         10.35         1.60 o                         
   2   7   7         17.23         15.00         1.86 o                         
  -5   8   7        362.26        362.79        15.55 o                         
  -4   8   7        477.81        531.52        18.42 o                         
  -3   8   7        269.81        270.67        10.86 o                         
  -2   8   7          8.72         11.04         1.94 o                         
  -1   8   7         17.99         14.92         1.94 o                         
  -2 -10   8         75.23         66.22         5.79 o                         
  -1 -10   8         24.33         23.73         2.73 o                         
   0 -10   8          0.74          0.91         0.90 o                         
   1 -10   8        105.89         98.29         5.96 o                         
   2 -10   8        457.36        435.81        30.66 o                         
   3 -10   8        162.57        137.01         7.61 o                         
  -4  -9   8          1.99          2.14         1.46 o                         
  -3  -9   8          1.23          2.34         0.91 o                         
  -2  -9   8          3.48          4.11         1.09 o                         
  -1  -9   8        113.09        122.77         6.30 o                         
   0  -9   8        185.84        185.46         7.57 o                         
   1  -9   8        220.81        220.86         8.48 o                         
   2  -9   8        322.40        301.87        10.18 o                         
   3  -9   8          0.34          0.55         0.80 o                         
   4  -9   8        313.52        310.59         9.92 o                         
   5  -9   8        185.82        156.74        11.90 o                         
  -5  -8   8          4.00          7.34         1.23 o                         
  -4  -8   8         20.26         19.77         1.64 o                         
  -3  -8   8          6.12          6.40         1.25 o                         
  -2  -8   8          9.95          9.54         1.10 o                         
  -1  -8   8         24.82         24.18         1.68 o                         
   0  -8   8          7.15          5.74         0.94 o                         
   1  -8   8        109.15        105.85         4.90 o                         
   2  -8   8       1003.97        965.13        21.64 o                         
   3  -8   8         89.48         96.07         4.54 o                         
   4  -8   8          0.93          1.82         1.26 o                         
   5  -8   8          1.13          1.79         0.84 o                         
   6  -8   8         96.34         89.31         4.75 o                         
  -6  -7   8         48.44         50.85         3.61 o                         
  -5  -7   8        228.32        226.66         6.84 o                         
  -4  -7   8        133.32        136.09         5.27 o                         
  -3  -7   8          3.69          2.79         0.98 o                         
  -2  -7   8          4.38          3.00         0.66 o                         
  -1  -7   8          9.30         12.09         1.06 o                         
   0  -7   8         11.50          7.52         0.92 o                         
   1  -7   8          1.67          2.02         0.70 o                         
   2  -7   8          1.68          1.05         0.73 o                         
   3  -7   8          0.32          0.30         0.69 o                         
   4  -7   8        206.00        191.81         6.78 o                         
   5  -7   8         87.17         92.88         4.37 o                         
   6  -7   8         63.71         63.56         3.02 o                         
  -7  -6   8        120.67        127.53         8.21 o                         
  -6  -6   8        136.90        121.40         5.65 o                         
  -5  -6   8          7.15          5.81         1.14 o                         
  -4  -6   8         70.32         69.85         4.29 o                         
  -3  -6   8         38.12         38.22         1.88 o                         
  -2  -6   8        255.05        242.33         6.20 o                         
  -1  -6   8        313.44        323.42         8.86 o                         
   0  -6   8         11.48         15.13         1.22 o                         
   1  -6   8        132.19        113.85         5.38 o                         
   2  -6   8         24.22         20.09         1.79 o                         
   3  -6   8         11.78          8.63         1.32 o                         
   4  -6   8          0.34          0.35         0.89 o                         
   5  -6   8         15.68         15.76         1.88 o                         
   6  -6   8          2.15         -0.01         0.73 o                         
   7  -6   8         39.76         45.95         5.60 o                         
  -8  -5   8         17.66         12.41         1.46 o                         
  -7  -5   8         32.55         32.52         2.10 o                         
  -6  -5   8         51.97         53.95         3.38 o                         
  -5  -5   8        293.93        297.11         7.02 o                         
  -4  -5   8        611.84        609.11        11.44 o                         
  -3  -5   8          3.43          3.54         0.64 o                         
  -2  -5   8       1342.81       1336.07        21.55 o                         
  -1  -5   8        206.76        212.72         5.52 o                         
   0  -5   8       1377.30       1430.31        42.70 o                         
   1  -5   8        130.98        130.72         4.61 o                         
   2  -5   8          3.32          2.35         0.99 o                         
   3  -5   8        179.48        176.07         7.03 o                         
   4  -5   8        533.80        524.31        17.04 o                         
   5  -5   8         98.57         92.55         5.42 o                         
   6  -5   8         14.00         12.48         1.41 o                         
   7  -5   8          8.45          9.80         1.54 o                         
  -8  -4   8          3.19          3.19         0.89 o                         
  -7  -4   8          0.63          0.78         0.73 o                         
  -6  -4   8        907.70        971.26        34.19 o                         
  -5  -4   8          1.90          1.61         0.65 o                         
  -4  -4   8       3203.90       3326.10        55.06 o                         
  -3  -4   8        229.34        247.38         5.85 o                         
  -2  -4   8        343.49        334.17         7.46 o                         
  -1  -4   8          8.40          8.42         1.08 o                         
   0  -4   8        459.60        427.75        12.55 o                         
   1  -4   8        989.21        960.41        28.84 o                         
   2  -4   8        359.63        332.95        10.97 o                         
   3  -4   8         20.12         18.94         1.94 o                         
   4  -4   8        292.11        273.36         9.88 o                         
   5  -4   8         25.22         23.75         1.90 o                         
   6  -4   8         37.26         35.71         2.22 o                         
   7  -4   8          0.48          1.05         0.65 o                         
  -9  -3   8         49.80         42.57         3.74 o                         
  -8  -3   8        108.38        110.90         6.18 o                         
  -7  -3   8          0.34          0.78         0.89 o                         
  -6  -3   8         14.83         11.78         1.15 o                         
  -5  -3   8        232.89        232.38         6.49 o                         
  -4  -3   8          3.46          4.75         0.70 o                         
  -3  -3   8         44.85         39.56         1.91 o                         
  -2  -3   8       1411.40       1426.59        41.60 o                         
  -1  -3   8        628.61        602.62        20.82 o                         
   0  -3   8        247.10        229.46         8.68 o                         
   1  -3   8         33.33         31.10         1.79 o                         
   2  -3   8         89.87         81.18         3.01 o                         
   3  -3   8       1366.72       1262.65        37.48 o                         
   4  -3   8        601.66        585.39        17.41 o                         
   5  -3   8        150.72        151.16         4.98 o                         
   6  -3   8         20.72         24.11         2.39 o                         
   7  -3   8          2.56          0.81         0.55 o                         
  -9  -2   8          4.85          5.78         0.86 o                         
  -8  -2   8        553.36        566.41        21.34 o                         
  -7  -2   8        180.84        172.51         7.22 o                         
  -6  -2   8        141.30        130.21         5.11 o                         
  -5  -2   8         58.17         59.52         2.61 o                         
  -4  -2   8          2.52          2.54         0.56 o                         
  -3  -2   8         72.61         80.84         2.99 o                         
  -2  -2   8         32.74         36.17         2.40 o                         
  -1  -2   8         23.18         18.21         1.81 o                         
   0  -2   8        167.53        163.41         6.04 o                         
   1  -2   8       1985.56       2190.71        62.04 o                         
   2  -2   8       1737.65       1813.69        55.07 o                         
   3  -2   8         32.79         35.81         2.24 o                         
   4  -2   8         31.43         32.83         2.26 o                         
   5  -2   8         29.85         26.60         1.95 o                         
   6  -2   8        105.72         97.56         5.75 o                         
   7  -2   8          7.47          5.22         1.27 o                         
  -9  -1   8          0.25          0.16         0.56 o                         
  -8  -1   8         17.40         21.09         2.10 o                         
  -7  -1   8         50.11         52.28         3.04 o                         
  -6  -1   8        456.51        445.72        10.71 o                         
  -5  -1   8        397.49        367.73        10.88 o                         
  -4  -1   8         11.61         11.64         1.16 o                         
  -3  -1   8         15.76         14.28         1.25 o                         
  -2  -1   8         41.21         49.04         2.56 o                         
  -1  -1   8         26.30         24.62         1.67 o                         
   0  -1   8        157.76        175.31         6.65 o                         
   1  -1   8        452.94        502.65        11.80 o                         
   2  -1   8         20.73         22.86         1.81 o                         
   3  -1   8         33.08         39.01         3.14 o                         
   4  -1   8        167.34        160.05         5.75 o                         
   5  -1   8         10.13         11.39         1.79 o                         
   6  -1   8         10.14         12.01         1.73 o                         
   7  -1   8         79.19         90.16        10.20 o                         
  -9   0   8         67.16         63.46         3.30 o                         
  -8   0   8        154.22        156.69         8.16 o                         
  -7   0   8        112.28        100.57         3.83 o                         
  -6   0   8          0.07          0.61         0.53 o                         
  -5   0   8        875.24        865.57        16.65 o                         
  -4   0   8        473.92        490.45         9.17 o                         
  -3   0   8          6.21          6.59         0.76 o                         
  -2   0   8          8.81          9.96         1.12 o                         
  -1   0   8         84.41         97.03         4.04 o                         
   0   0   8        448.64        446.08         9.70 o                         
   1   0   8        552.03        546.12        13.78 o                         
   2   0   8         58.08         64.05         3.67 o                         
   3   0   8         74.44         65.55         3.68 o                         
   4   0   8        125.99        115.96         4.28 o                         
   5   0   8         26.35         33.20         2.55 o                         
   6   0   8          2.63          6.31         1.33 o                         
   7   0   8         10.83         13.32         1.30 o                         
  -9   1   8          4.76          4.24         0.81 o                         
  -8   1   8          0.70          1.48         0.82 o                         
  -7   1   8        170.96        174.86         5.16 o                         
  -6   1   8         59.13         58.56         2.79 o                         
  -5   1   8        108.86        109.23         3.51 o                         
  -4   1   8       1207.03       1266.57        23.54 o                         
  -3   1   8       1171.20       1228.38        21.33 o                         
  -2   1   8       2368.16       2539.45        39.93 o                         
  -1   1   8        634.39        661.18        11.72 o                         
   0   1   8        152.90        154.06         4.15 o                         
   1   1   8        136.80        141.81         4.32 o                         
   2   1   8        172.67        165.16         6.48 o                         
   3   1   8         15.76         13.44         1.36 o                         
   4   1   8          2.18          1.38         0.67 o                         
   5   1   8          0.02          0.46         1.02 o                         
   6   1   8         30.91         40.73         9.88 o                         
  -9   2   8         70.29         69.01         4.83 o                         
  -8   2   8         43.71         39.92         2.54 o                         
  -7   2   8         34.98         36.48         2.42 o                         
  -6   2   8        894.72        965.89        21.25 o                         
  -5   2   8        519.78        542.00        14.65 o                         
  -4   2   8       1624.16       1711.97        24.67 o                         
  -3   2   8         78.45         79.74         2.71 o                         
  -2   2   8         17.12         18.36         1.25 o                         
  -1   2   8       1582.13       1568.35        26.22 o                         
   0   2   8       2480.77       2490.97        37.14 o                         
   1   2   8       1217.12       1210.50        21.16 o                         
   2   2   8          2.11          1.90         0.76 o                         
   3   2   8         37.09         39.86         2.25 o                         
   4   2   8          0.26          0.15         1.04 o                         
   5   2   8         65.77         70.36         4.33 o                         
   6   2   8          0.20          0.17         0.53 o                         
  -9   3   8          0.07         -0.20         0.77 o                         
  -8   3   8          6.56          8.19         1.34 o                         
  -7   3   8         66.75         72.44         4.09 o                         
  -6   3   8          3.99          3.48         0.80 o                         
  -5   3   8        632.35        691.67        15.83 o                         
  -4   3   8         10.24          6.59         1.03 o                         
  -3   3   8        553.36        570.54        12.80 o                         
  -2   3   8        519.88        514.80        10.67 o                         
  -1   3   8        226.80        217.91         5.49 o                         
   0   3   8        392.63        374.55        11.23 o                         
   1   3   8         12.72         14.50         1.41 o                         
   2   3   8        519.22        501.21        14.03 o                         
   3   3   8        554.60        546.29        14.63 o                         
   4   3   8         20.44         21.50         2.70 o                         
   5   3   8          4.31          5.30         1.17 o                         
  -9   4   8         69.96         55.43         4.06 o                         
  -8   4   8         32.85         31.20         2.14 o                         
  -7   4   8         29.06         30.25         3.35 o                         
  -6   4   8          0.76          1.38         0.86 o                         
  -5   4   8        270.14        266.09         8.00 o                         
  -4   4   8         57.68         55.14         2.92 o                         
  -3   4   8          6.59          3.77         0.78 o                         
  -2   4   8         20.10         19.89         1.51 o                         
  -1   4   8        137.87        129.48         4.87 o                         
   0   4   8        190.95        186.25         6.73 o                         
   1   4   8        327.44        309.05        14.59 o                         
   2   4   8         31.49         29.87         2.64 o                         
   3   4   8         98.29         99.06         4.67 o                         
   4   4   8        215.84        231.33         7.85 o                         
   5   4   8         92.33         95.47         4.62 o                         
  -8   5   8         79.19         78.42         4.50 o                         
  -7   5   8        246.50        258.75         8.59 o                         
  -6   5   8        245.44        246.78         7.96 o                         
  -5   5   8          9.58          7.80         1.25 o                         
  -4   5   8         26.52         30.79         2.19 o                         
  -3   5   8         30.98         15.70         1.67 o                         
  -2   5   8          4.36          8.50         1.45 o                         
  -1   5   8          7.40          5.40         1.38 o                         
   0   5   8         33.62         35.99         3.87 o                         
   1   5   8         80.03         59.51         4.67 o                         
   2   5   8         64.58         72.67         5.67 o                         
   3   5   8         20.03         26.11         5.51 o                         
   4   5   8         11.12          9.52         2.20 o                         
  -7   6   8          4.16          2.69         0.70 o                         
  -6   6   8        131.37        129.89         4.99 o                         
  -5   6   8        287.55        303.26         8.29 o                         
  -4   6   8        210.32        200.10         6.49 o                         
  -3   6   8          0.03          0.07         0.81 o                         
  -2   6   8        119.18        102.20         4.73 o                         
  -1   6   8          0.54          1.66         1.12 o                         
   0   6   8        264.36        252.69        11.67 o                         
   1   6   8         19.53         15.51         1.79 o                         
   2   6   8         77.31         80.07         4.86 o                         
  -6   7   8          1.47          3.34         0.98 o                         
  -5   7   8          0.23         -0.20         0.80 o                         
  -4   7   8        106.14         94.12         3.99 o                         
  -3   7   8        336.07        354.82        12.10 o                         
  -2   7   8        346.41        339.60        10.68 o                         
  -1   7   8        102.33        107.63         5.20 o                         
   0   7   8         72.53         60.75         4.82 o                         
   1   7   8        208.28        178.56        12.99 o                         
  -1 -10   9          8.34          9.89         1.74 o                         
   0 -10   9        174.93        168.04        12.47 o                         
   1 -10   9        178.94        162.18         6.52 o                         
   2 -10   9         14.42         11.34         1.74 o                         
  -3  -9   9          1.30          2.61         0.85 o                         
  -2  -9   9         13.46         10.58         1.47 o                         
  -1  -9   9         19.68         21.11         1.82 o                         
   0  -9   9         36.46         33.38         2.34 o                         
   1  -9   9          0.21          0.11         1.29 o                         
   2  -9   9         14.90         14.57         1.74 o                         
   3  -9   9        203.26        198.61         9.23 o                         
   4  -9   9        441.79        408.17        14.94 o                         
  -5  -8   9         17.40         17.49         1.75 o                         
  -4  -8   9        163.79        164.21         6.65 o                         
  -3  -8   9        116.17        127.58         5.61 o                         
  -2  -8   9          6.40          7.12         1.32 o                         
  -1  -8   9          0.99          1.36         0.87 o                         
   0  -8   9          9.95          9.20         1.42 o                         
   1  -8   9         64.88         62.72         3.93 o                         
   2  -8   9         49.19         47.83         3.74 o                         
   3  -8   9          4.23          0.40         1.23 o                         
   4  -8   9        226.77        209.37         8.51 o                         
   5  -8   9         19.97         19.11         1.88 o                         
  -6  -7   9        162.34        149.65         5.62 o                         
  -5  -7   9        149.48        157.47         6.81 o                         
  -4  -7   9          0.32          1.31         0.87 o                         
  -3  -7   9        415.50        388.34        11.02 o                         
  -2  -7   9        612.43        622.17        15.99 o                         
  -1  -7   9          5.54          5.54         1.25 o                         
   0  -7   9          0.33          0.09         0.76 o                         
   1  -7   9         39.16         31.77         2.49 o                         
   2  -7   9         59.13         54.06         2.93 o                         
   3  -7   9         37.50         38.37         3.02 o                         
   4  -7   9         26.50         24.49         2.10 o                         
   5  -7   9          4.47          2.65         0.87 o                         
   6  -7   9        133.28        142.14         4.61 o                         
  -7  -6   9         31.83         26.65         2.25 o                         
  -6  -6   9         32.08         34.87         2.90 o                         
  -5  -6   9        458.89        425.98        24.52 o                         
  -4  -6   9        478.16        494.44        14.00 o                         
  -3  -6   9         75.93         78.07         3.18 o                         
  -2  -6   9        522.69        543.88        12.26 o                         
  -1  -6   9        104.77        114.33         6.21 o                         
   0  -6   9        874.38        870.11        32.06 o                         
   1  -6   9         48.52         47.68         2.96 o                         
   2  -6   9          2.02          3.07         1.10 o                         
   3  -6   9          0.12          0.36         0.75 o                         
   4  -6   9         13.88         15.45         1.94 o                         
   5  -6   9          0.21         -0.01         0.85 o                         
   6  -6   9         26.30         28.34         1.96 o                         
  -8  -5   9          9.17          7.09         1.95 o                         
  -7  -5   9         23.62         20.53         1.52 o                         
  -6  -5   9         24.88         19.31         1.86 o                         
  -5  -5   9          2.53          1.32         0.96 o                         
  -4  -5   9        324.60        330.98         9.98 o                         
  -3  -5   9        219.05        223.34         7.38 o                         
  -2  -5   9       2712.42       2680.60        55.07 o                         
  -1  -5   9        124.36        115.92         4.61 o                         
   0  -5   9         13.44         13.43         1.90 o                         
   1  -5   9         41.54         43.38         3.29 o                         
   2  -5   9       1973.16       1945.16        49.38 o                         
   3  -5   9        453.91        471.24        13.20 o                         
   4  -5   9          2.43          2.80         0.97 o                         
   5  -5   9        143.09        132.40         7.59 o                         
   6  -5   9         37.68         36.94         2.31 o                         
   7  -5   9         11.61         11.57         1.50 o                         
  -8  -4   9          7.31          6.30         0.85 o                         
  -7  -4   9         28.80         31.19         2.55 o                         
  -6  -4   9          3.49          2.85         1.05 o                         
  -5  -4   9        158.04        152.83         7.02 o                         
  -4  -4   9        615.59        592.11        13.36 o                         
  -3  -4   9          3.49          3.06         0.69 o                         
  -2  -4   9         10.10         11.13         1.30 o                         
  -1  -4   9          6.80          7.16         0.89 o                         
   0  -4   9       1265.19       1220.98        25.67 o                         
   1  -4   9          3.74          2.52         0.64 o                         
   2  -4   9          5.66          5.61         0.81 o                         
   3  -4   9          0.81         -0.44         0.98 o                         
   4  -4   9        229.17        244.20        11.33 o                         
   5  -4   9        325.57        328.44        10.27 o                         
   6  -4   9         19.45         17.04         1.64 o                         
   7  -4   9         20.07         19.22         3.36 o                         
  -9  -3   9         76.48         65.64         2.98 o                         
  -8  -3   9        110.56        116.73         5.60 o                         
  -7  -3   9          6.09          7.65         1.82 o                         
  -6  -3   9          7.89          6.53         1.10 o                         
  -5  -3   9          2.01          3.12         0.83 o                         
  -4  -3   9          0.20          0.30         0.59 o                         
  -3  -3   9        147.68        143.85         4.93 o                         
  -2  -3   9        196.87        232.59         6.41 o                         
  -1  -3   9         50.20         56.04         2.54 o                         
   0  -3   9         90.98         92.51         2.91 o                         
   1  -3   9        176.61        164.55         4.63 o                         
   2  -3   9        258.99        245.04         8.46 o                         
   3  -3   9        294.33        283.25         8.63 o                         
   4  -3   9         92.64         82.71         3.80 o                         
   5  -3   9        201.68        192.83         7.29 o                         
   6  -3   9        337.73        329.65         9.28 o                         
   7  -3   9        205.98        169.24        12.37 o                         
  -9  -2   9          1.31          1.21         0.73 o                         
  -8  -2   9        115.30        108.32         5.53 o                         
  -7  -2   9         37.13         36.31         3.39 o                         
  -6  -2   9        542.62        515.42        16.74 o                         
  -5  -2   9         94.68         97.37         4.76 o                         
  -4  -2   9        533.84        504.83        14.39 o                         
  -3  -2   9         15.21         11.80         1.16 o                         
  -2  -2   9         32.90         31.07         1.78 o                         
  -1  -2   9          5.70          3.41         0.64 o                         
   0  -2   9        101.33        121.08         3.78 o                         
   1  -2   9         17.18         22.76         1.52 o                         
   2  -2   9          2.30          3.03         0.77 o                         
   3  -2   9        221.65        216.13         6.30 o                         
   4  -2   9        499.56        510.41        11.43 o                         
   5  -2   9         28.26         32.29         2.24 o                         
   6  -2   9          4.27          4.26         1.15 o                         
   7  -2   9          3.04          1.48         0.70 o                         
  -9  -1   9          1.14          1.56         0.75 o                         
  -8  -1   9        286.11        331.67        13.23 o                         
  -7  -1   9        161.05        185.94        13.51 o                         
  -6  -1   9        165.88        148.53         5.74 o                         
  -5  -1   9          4.90          4.07         0.86 o                         
  -4  -1   9        182.69        182.39         4.83 o                         
  -3  -1   9        828.11        852.94        14.81 o                         
  -2  -1   9        574.81        630.13        12.89 o                         
  -1  -1   9         21.03         25.44         1.78 o                         
   0  -1   9         31.92         37.67         2.27 o                         
   1  -1   9         11.99         19.24         1.62 o                         
   2  -1   9         30.76         30.94         2.35 o                         
   3  -1   9        238.16        282.84         8.83 o                         
   4  -1   9        179.99        171.37         5.31 o                         
   5  -1   9          0.22          0.64         0.72 o                         
   6  -1   9        139.67        147.38         5.60 o                         
   7  -1   9         14.22         17.49         2.14 o                         
  -9   0   9         11.37         11.09         1.58 o                         
  -8   0   9          0.71          0.66         0.71 o                         
  -7   0   9         27.25         31.19         2.66 o                         
  -6   0   9        624.55        644.34        17.86 o                         
  -5   0   9        211.18        208.19         5.54 o                         
  -4   0   9          1.69          2.17         0.62 o                         
  -3   0   9         11.93         11.37         0.99 o                         
  -2   0   9          4.07          3.44         0.73 o                         
  -1   0   9        496.97        508.80        10.07 o                         
   0   0   9        429.51        447.18        10.06 o                         
   1   0   9        254.69        278.48         7.46 o                         
   2   0   9         13.23         14.05         1.65 o                         
   3   0   9        291.19        286.75         9.52 o                         
   4   0   9        180.27        167.54         6.91 o                         
   5   0   9         22.99         20.41         1.96 o                         
   6   0   9         13.23         10.71         1.43 o                         
  -9   1   9         37.05         33.85         2.49 o                         
  -8   1   9         41.72         48.38         3.47 o                         
  -7   1   9         44.50         45.45         3.73 o                         
  -6   1   9        160.22        159.90         5.28 o                         
  -5   1   9         86.58         90.54         3.41 o                         
  -4   1   9          9.33          9.34         0.92 o                         
  -3   1   9        149.88        158.71         4.25 o                         
  -2   1   9       1875.54       1980.63        30.95 o                         
  -1   1   9         26.06         23.96         1.53 o                         
   0   1   9        168.83        173.28         4.55 o                         
   1   1   9        361.81        349.36         8.49 o                         
   2   1   9        300.08        315.65         8.04 o                         
   3   1   9          3.05          2.61         0.71 o                         
   4   1   9         28.34         27.01         2.47 o                         
   5   1   9         79.13         90.55         4.87 o                         
   6   1   9         39.15         49.70         5.56 o                         
  -9   2   9          1.82          1.18         0.97 o                         
  -8   2   9        623.31        662.92        21.84 o                         
  -7   2   9        146.82        149.00         6.40 o                         
  -6   2   9          1.05          1.44         0.66 o                         
  -5   2   9          0.81          1.06         0.47 o                         
  -4   2   9        792.50        857.71        13.72 o                         
  -3   2   9        489.14        521.86        11.43 o                         
  -2   2   9        641.67        658.30        13.05 o                         
  -1   2   9        179.77        173.11         4.63 o                         
   0   2   9          3.79          2.57         0.72 o                         
   1   2   9        913.11        911.21        17.56 o                         
   2   2   9        167.77        164.35         5.06 o                         
   3   2   9        354.60        367.82         9.68 o                         
   4   2   9        339.77        365.49        10.51 o                         
   5   2   9         44.36         51.66         3.52 o                         
  -9   3   9          5.99          7.33         2.19 o                         
  -8   3   9        149.11        150.79         7.95 o                         
  -7   3   9         64.49         68.16         3.86 o                         
  -6   3   9        236.16        253.40        12.01 o                         
  -5   3   9         19.28         19.65         1.84 o                         
  -4   3   9         57.27         58.56         3.30 o                         
  -3   3   9        404.88        418.39        11.72 o                         
  -2   3   9         20.45         21.68         1.57 o                         
  -1   3   9          3.77          3.97         0.77 o                         
   0   3   9        181.41        165.69         4.96 o                         
   1   3   9        478.61        462.07        10.25 o                         
   2   3   9         69.63         65.05         3.68 o                         
   3   3   9          9.93          8.75         1.55 o                         
   4   3   9          2.48          4.33         1.08 o                         
   5   3   9        150.72        144.92         5.52 o                         
  -8   4   9          2.78          1.57         1.94 o                         
  -7   4   9        200.56        209.70        14.47 o                         
  -6   4   9        319.46        342.04        11.03 o                         
  -5   4   9        316.25        338.60        16.24 o                         
  -4   4   9          0.06          0.32         0.90 o                         
  -3   4   9        325.21        296.82         7.61 o                         
  -2   4   9        127.81        114.34         5.00 o                         
  -1   4   9          7.59          8.81         1.38 o                         
   0   4   9          8.77         11.18         1.57 o                         
   1   4   9         65.64         64.89         3.79 o                         
   2   4   9         49.97         46.23         3.30 o                         
   3   4   9        255.33        271.23        11.45 o                         
   4   4   9        108.45        101.40         8.69 o                         
  -8   5   9        260.18        181.69         8.90 o                         
  -7   5   9         32.66         28.05         2.74 o                         
  -6   5   9         21.51         17.94         2.03 o                         
  -5   5   9        238.49        241.99         7.27 o                         
  -4   5   9        231.51        241.16         7.80 o                         
  -3   5   9        284.17        246.50         8.27 o                         
  -2   5   9         20.28         14.85         1.78 o                         
  -1   5   9         23.83         25.43         2.27 o                         
   0   5   9         68.68         59.37         4.63 o                         
   1   5   9         19.70         15.91         2.33 o                         
   2   5   9          2.79          2.70         0.88 o                         
   3   5   9         42.43         41.66         2.87 o                         
  -7   6   9        121.12         95.64         7.95 o                         
  -6   6   9        331.31        319.58        15.69 o                         
  -5   6   9         36.58         34.57         2.87 o                         
  -4   6   9         29.59         30.83         2.36 o                         
  -3   6   9         85.13         85.14         5.55 o                         
  -2   6   9        329.60        311.50         9.61 o                         
  -1   6   9         52.53         53.20         4.27 o                         
   0   6   9         10.56         14.71         1.87 o                         
   1   6   9         15.42         14.78         1.97 o                         
  -5   7   9         49.53         44.46         5.33 o                         
  -4   7   9         15.68         13.86         1.40 o                         
  -3   7   9         57.11         58.63         6.61 o                         
  -2   7   9         15.83         17.61         1.85 o                         
  -1   7   9        262.20        273.82        10.36 o                         
  -3  -9  10         80.93         76.43         7.38 o                         
  -2  -9  10          5.36          4.75         1.16 o                         
  -1  -9  10         37.47         42.18         2.70 o                         
   0  -9  10         26.25         24.57         2.10 o                         
   1  -9  10          0.00          0.07         0.70 o                         
   2  -9  10         19.90         16.77         2.37 o                         
   3  -9  10         29.33         26.68         5.59 o                         
  -5  -8  10         97.77         82.83         4.96 o                         
  -4  -8  10          3.03          3.12         1.09 o                         
  -3  -8  10         29.26         33.30         2.58 o                         
  -2  -8  10         96.12        102.04         4.72 o                         
  -1  -8  10        244.11        248.45        10.08 o                         
   0  -8  10        238.82        240.31        11.30 o                         
   1  -8  10          3.64          2.75         1.15 o                         
   2  -8  10          0.85          0.77         0.97 o                         
   3  -8  10          6.53          6.06         1.31 o                         
   4  -8  10         38.41         39.07         2.78 o                         
   5  -8  10          0.25          0.19         0.74 o                         
  -6  -7  10         24.58         17.16         3.05 o                         
  -5  -7  10         69.89         68.86         3.92 o                         
  -4  -7  10        463.98        467.79        13.93 o                         
  -3  -7  10        558.56        572.81        17.30 o                         
  -2  -7  10          2.73          2.62         2.33 o                         
  -1  -7  10        124.03        117.97         6.60 o                         
   0  -7  10         58.53         54.05         4.80 o                         
   1  -7  10        141.18        131.56         5.37 o                         
   2  -7  10        405.00        387.21        13.48 o                         
   3  -7  10        134.16        126.99         5.72 o                         
   4  -7  10         85.35         85.27         4.49 o                         
   5  -7  10          0.02          0.05         0.66 o                         
  -7  -6  10         66.16         52.06         3.02 o                         
  -6  -6  10        138.83        114.98         5.75 o                         
  -5  -6  10         69.77         65.62         4.16 o                         
  -4  -6  10         21.41         18.08         2.40 o                         
  -3  -6  10        169.10        158.81         9.52 o                         
  -2  -6  10        448.31        455.04        13.00 o                         
  -1  -6  10         96.99         92.21         6.06 o                         
   0  -6  10        800.91        792.24        19.11 o                         
   1  -6  10        407.26        411.91        11.39 o                         
   2  -6  10         23.36         20.34         2.25 o                         
   3  -6  10          2.67          1.97         0.98 o                         
   4  -6  10        168.29        162.26         6.62 o                         
   5  -6  10         47.22         46.55         3.46 o                         
   6  -6  10          9.31          7.92         1.27 o                         
  -7  -5  10        199.10        184.33        26.94 o                         
  -6  -5  10         12.36          9.48         1.41 o                         
  -5  -5  10        232.97        230.93         8.69 o                         
  -4  -5  10         42.02         39.27         2.72 o                         
  -3  -5  10         31.21         29.62         2.14 o                         
  -2  -5  10        306.81        311.63         8.28 o                         
  -1  -5  10         39.67         35.53         2.23 o                         
   0  -5  10       2051.19       2032.29        59.56 o                         
   1  -5  10        341.75        333.37        11.87 o                         
   2  -5  10        444.53        454.64        14.05 o                         
   3  -5  10         35.54         38.44         3.27 o                         
   4  -5  10        319.00        310.82        10.32 o                         
   5  -5  10          4.18          6.26         1.05 o                         
   6  -5  10        122.16        120.41         4.81 o                         
  -8  -4  10         16.69         22.24         2.65 o                         
  -7  -4  10         80.01         88.82         3.95 o                         
  -6  -4  10        124.41        130.57         6.10 o                         
  -5  -4  10        122.57        138.07         7.50 o                         
  -4  -4  10         81.52         87.90         3.83 o                         
  -3  -4  10          6.12          5.22         1.14 o                         
  -2  -4  10       1188.39       1190.77        23.88 o                         
  -1  -4  10         72.43         77.53         2.98 o                         
   0  -4  10         44.81         45.26         2.18 o                         
   1  -4  10        136.32        129.56         3.75 o                         
   2  -4  10        201.93        191.13         7.54 o                         
   3  -4  10        118.65        115.39         8.78 o                         
   4  -4  10        101.83         96.98         4.99 o                         
   5  -4  10          1.30          0.90         0.62 o                         
   6  -4  10          0.21          0.77         0.52 o                         
  -8  -3  10        106.45        105.57         8.31 o                         
  -7  -3  10          0.39          0.03         1.23 o                         
  -6  -3  10         69.95         77.12         5.23 o                         
  -5  -3  10         16.82         20.11         1.78 o                         
  -4  -3  10        455.51        440.59        12.61 o                         
  -3  -3  10        105.40        109.58         3.94 o                         
  -2  -3  10         16.76         17.22         1.44 o                         
  -1  -3  10        166.58        195.71         5.01 o                         
   0  -3  10         97.59        110.83         3.78 o                         
   1  -3  10          1.48          1.77         0.67 o                         
   2  -3  10          7.67          9.49         1.44 o                         
   3  -3  10         22.77         18.79         1.73 o                         
   4  -3  10         68.04         67.84         3.42 o                         
   5  -3  10        192.87        195.47         7.43 o                         
   6  -3  10        201.65        206.45        11.08 o                         
  -9  -2  10         54.31         47.99         3.24 o                         
  -8  -2  10        112.37        131.06         5.88 o                         
  -7  -2  10          1.83          1.97         1.44 o                         
  -6  -2  10        468.96        515.50        16.40 o                         
  -5  -2  10         40.40         35.96         2.40 o                         
  -4  -2  10        145.04        152.14         5.01 o                         
  -3  -2  10        264.52        269.73         7.14 o                         
  -2  -2  10        636.86        641.31        14.05 o                         
  -1  -2  10        129.32        129.78         4.13 o                         
   0  -2  10        138.37        136.97         4.67 o                         
   1  -2  10         47.37         47.02         2.61 o                         
   2  -2  10          6.53          6.00         1.21 o                         
   3  -2  10          7.40          8.19         1.49 o                         
   4  -2  10         24.75         28.52         2.57 o                         
   5  -2  10        166.93        160.74         7.07 o                         
   6  -2  10         39.33         39.71         3.49 o                         
  -9  -1  10         20.12         17.13         1.40 o                         
  -8  -1  10         19.35         20.40         2.11 o                         
  -7  -1  10          2.66          0.11         1.11 o                         
  -6  -1  10         68.46         71.03         3.65 o                         
  -5  -1  10        272.54        273.30        12.06 o                         
  -4  -1  10       1624.78       1649.33        30.92 o                         
  -3  -1  10        329.92        343.43         7.46 o                         
  -2  -1  10         72.86         72.68         3.23 o                         
  -1  -1  10        449.81        461.84        13.62 o                         
   0  -1  10        380.42        397.34        11.15 o                         
   1  -1  10        293.03        319.37         9.23 o                         
   2  -1  10          8.23          6.15         1.21 o                         
   3  -1  10         50.18         50.04         2.95 o                         
   4  -1  10        105.21         92.88         4.72 o                         
   5  -1  10         49.82         58.21         3.05 o                         
   6  -1  10         17.75         20.39         2.64 o                         
  -9   0  10         19.14         19.84         1.56 o                         
  -8   0  10          1.81          3.20         1.05 o                         
  -7   0  10          0.05          0.52         0.91 o                         
  -6   0  10         67.35         66.60         3.35 o                         
  -5   0  10          0.64          1.42         0.73 o                         
  -4   0  10         47.16         43.80         2.10 o                         
  -3   0  10        645.73        695.21        13.97 o                         
  -2   0  10        724.32        767.28        15.78 o                         
  -1   0  10         84.41         84.34         3.23 o                         
   0   0  10        292.35        290.35         8.82 o                         
   1   0  10         60.84         58.55         3.07 o                         
   2   0  10        934.26       1000.90        22.53 o                         
   3   0  10        543.25        578.26        17.61 o                         
   4   0  10          3.62          2.60         0.91 o                         
   5   0  10         20.14         17.63         1.74 o                         
   6   0  10          1.89          1.09         0.88 o                         
  -9   1  10         70.55         53.68         3.40 o                         
  -8   1  10        241.76        227.30         7.77 o                         
  -7   1  10        118.74        124.51         4.70 o                         
  -6   1  10          0.69          0.32         0.77 o                         
  -5   1  10         17.43         19.27         1.54 o                         
  -4   1  10        230.26        234.79         6.13 o                         
  -3   1  10         14.52         16.86         1.25 o                         
  -2   1  10        855.07        925.85        17.89 o                         
  -1   1  10         35.36         37.47         2.18 o                         
   0   1  10       2457.14       2629.86        44.77 o                         
   1   1  10        349.75        350.65         9.67 o                         
   2   1  10         20.52         18.57         1.66 o                         
   3   1  10        174.68        191.36         6.75 o                         
   4   1  10         97.34        111.65         4.47 o                         
   5   1  10         20.50         28.74         2.33 o                         
  -9   2  10        133.63        107.85         5.95 o                         
  -8   2  10         66.16         69.89         4.70 o                         
  -7   2  10          2.61          2.65         0.86 o                         
  -6   2  10          2.40          3.02         0.78 o                         
  -5   2  10         16.77         16.21         1.40 o                         
  -4   2  10        364.30        405.19        11.51 o                         
  -3   2  10         44.97         43.05         2.10 o                         
  -2   2  10        760.56        787.63        13.80 o                         
  -1   2  10       1070.20       1140.52        20.32 o                         
   0   2  10          5.68          4.08         0.85 o                         
   1   2  10         23.03         26.09         2.11 o                         
   2   2  10        256.18        270.93         7.39 o                         
   3   2  10         28.03         33.16         2.96 o                         
   4   2  10         19.37         23.22         2.20 o                         
   5   2  10         62.56         60.79         4.42 o                         
  -8   3  10         14.22         11.47         1.75 o                         
  -7   3  10         33.88         40.68         5.18 o                         
  -6   3  10         24.30         20.50         2.13 o                         
  -5   3  10          9.41         10.91         1.45 o                         
  -4   3  10          0.77          1.24         0.68 o                         
  -3   3  10        139.35        149.77         5.44 o                         
  -2   3  10          8.70          9.60         1.05 o                         
  -1   3  10        143.04        143.34         5.97 o                         
   0   3  10         27.22         22.76         1.73 o                         
   1   3  10          0.10          1.15         0.82 o                         
   2   3  10          4.58          5.07         1.13 o                         
   3   3  10          1.80          1.18         0.68 o                         
   4   3  10         26.49         30.19         1.95 o                         
  -8   4  10         20.25         15.32         3.59 o                         
  -7   4  10          0.89          1.00         0.60 o                         
  -6   4  10        125.30        132.03         5.09 o                         
  -5   4  10         84.27         82.24         3.98 o                         
  -4   4  10        405.81        398.98        14.64 o                         
  -3   4  10        442.57        465.00        14.08 o                         
  -2   4  10         41.63         51.61         3.32 o                         
  -1   4  10          7.94          6.95         1.80 o                         
   0   4  10         14.78         15.64         1.90 o                         
   1   4  10        124.13        118.41         5.05 o                         
   2   4  10          8.30          9.54         1.30 o                         
   3   4  10          0.02          0.06         0.92 o                         
  -7   5  10         46.34         35.39         3.12 o                         
  -6   5  10        134.58        126.62         4.81 o                         
  -5   5  10        142.52        143.80         6.76 o                         
  -4   5  10        203.55        191.26         7.61 o                         
  -3   5  10         36.73         35.92         2.58 o                         
  -2   5  10        261.15        247.81         9.24 o                         
  -1   5  10        247.14        258.62        11.34 o                         
   0   5  10        189.03        211.15        16.79 o                         
   1   5  10         31.97         35.63         5.46 o                         
   2   5  10         93.27         88.82         5.83 o                         
  -6   6  10          3.01          3.96         0.83 o                         
  -5   6  10         16.00         15.85         1.62 o                         
  -4   6  10        230.69        213.60         8.23 o                         
  -3   6  10        210.67        206.02         6.89 o                         
  -2   6  10         14.18          9.36         1.42 o                         
  -1   6  10          8.35         10.79         2.66 o                         
   0   6  10          0.99          2.43         1.07 o                         
  -2  -9  11        165.47        152.79        15.01 o                         
  -1  -9  11         57.27         44.98         2.42 o                         
   0  -9  11         86.38         69.77         7.12 o                         
   1  -9  11         61.94         62.01         4.09 o                         
   2  -9  11          1.51          1.27         1.00 o                         
  -4  -8  11         26.68         28.57         4.22 o                         
  -3  -8  11         42.55         42.68         3.29 o                         
  -2  -8  11        321.29        312.34        10.24 o                         
  -1  -8  11        261.51        281.09         9.56 o                         
   0  -8  11         85.05         86.62         4.53 o                         
   1  -8  11        193.28        197.46        10.95 o                         
   2  -8  11        171.44        164.96         7.29 o                         
   3  -8  11         18.40         20.54         1.79 o                         
   4  -8  11          4.74          3.66         1.10 o                         
  -5  -7  11          3.03          2.12         1.21 o                         
  -4  -7  11         20.63         18.60         2.58 o                         
  -3  -7  11         39.31         33.00         2.74 o                         
  -2  -7  11         86.95         91.15         5.61 o                         
  -1  -7  11        441.07        461.54        16.38 o                         
   0  -7  11        450.68        455.38        13.46 o                         
   1  -7  11          9.59         10.35         1.61 o                         
   2  -7  11         33.50         29.36         2.54 o                         
   3  -7  11         51.70         48.88         3.13 o                         
   4  -7  11        313.01        291.08        10.41 o                         
   5  -7  11        307.78        270.54         8.98 o                         
  -6  -6  11        127.36        123.13         5.28 o                         
  -5  -6  11        108.93         92.09         6.94 o                         
  -4  -6  11          0.38         -0.10         1.00 o                         
  -3  -6  11          2.05          2.98         1.29 o                         
  -2  -6  11          5.81          4.58         1.56 o                         
  -1  -6  11         11.85         13.63         2.05 o                         
   0  -6  11          0.50          1.10         1.02 o                         
   1  -6  11         56.78         63.25         3.49 o                         
   2  -6  11       1169.50       1168.78        34.32 o                         
   3  -6  11        818.93        789.31        17.82 o                         
   4  -6  11          6.45          6.48         1.21 o                         
   5  -6  11          8.37         11.67         1.46 o                         
  -7  -5  11        508.30        493.96        47.36 o                         
  -6  -5  11        408.51        435.76        13.03 o                         
  -5  -5  11        188.74        208.69        11.86 o                         
  -4  -5  11        166.80        176.61        10.40 o                         
  -3  -5  11         49.79         53.79         3.32 o                         
  -2  -5  11         24.56         22.56         1.91 o                         
  -1  -5  11         74.48         69.70         3.50 o                         
   0  -5  11        730.64        782.74        21.47 o                         
   1  -5  11          4.77          6.49         1.19 o                         
   2  -5  11        950.49        997.04        27.87 o                         
   3  -5  11          1.11         -0.28         1.88 o                         
   4  -5  11        613.03        614.78        14.28 o                         
   5  -5  11        269.68        257.90         8.09 o                         
   6  -5  11          2.03          0.32         0.65 o                         
  -8  -4  11        132.53        116.50         5.21 o                         
  -7  -4  11        265.12        285.05        11.30 o                         
  -6  -4  11         18.35         19.33         1.88 o                         
  -5  -4  11        142.85        155.53         6.47 o                         
  -4  -4  11        255.85        262.34         8.04 o                         
  -3  -4  11         31.61         29.25         2.09 o                         
  -2  -4  11          0.96          0.65         0.55 o                         
  -1  -4  11        114.06        119.31         3.96 o                         
   0  -4  11        249.31        257.24         8.45 o                         
   1  -4  11         10.07         10.37         1.02 o                         
   2  -4  11        126.59        124.62         4.72 o                         
   3  -4  11         46.40         46.60         4.33 o                         
   4  -4  11         12.20         11.89         1.83 o                         
   5  -4  11          1.71          1.77         0.64 o                         
   6  -4  11         35.36         27.91         3.92 o                         
  -8  -3  11          3.48          5.91         0.90 o                         
  -7  -3  11        172.53        180.88         8.60 o                         
  -6  -3  11        535.09        575.20        18.49 o                         
  -5  -3  11         28.24         37.37         3.40 o                         
  -4  -3  11         28.33         25.92         1.89 o                         
  -3  -3  11         17.62         13.47         1.33 o                         
  -2  -3  11        692.10        730.11        14.88 o                         
  -1  -3  11        263.11        265.64         6.62 o                         
   0  -3  11        106.09        105.24         3.63 o                         
   1  -3  11          0.02          0.85         0.53 o                         
   2  -3  11          6.01          7.58         1.25 o                         
   3  -3  11         18.88         16.66         1.64 o                         
   4  -3  11          0.12          0.43         0.74 o                         
   5  -3  11         19.18         21.63         1.89 o                         
   6  -3  11          0.01          0.37         0.76 o                         
  -8  -2  11          3.88          2.33         0.74 o                         
  -7  -2  11         48.50         42.13         3.56 o                         
  -6  -2  11          7.68         10.69         1.64 o                         
  -5  -2  11          2.69          6.53         1.04 o                         
  -4  -2  11        491.09        459.35        12.00 o                         
  -3  -2  11         46.96         53.06         2.77 o                         
  -2  -2  11        185.34        180.23         6.01 o                         
  -1  -2  11          0.92          2.45         0.83 o                         
   0  -2  11        529.43        575.02        14.50 o                         
   1  -2  11        393.36        404.33         9.50 o                         
   2  -2  11        326.54        309.40         9.19 o                         
   3  -2  11         41.42         42.77         2.76 o                         
   4  -2  11         23.66         21.01         1.66 o                         
   5  -2  11         11.69         13.83         1.95 o                         
   6  -2  11         23.44         18.40         2.08 o                         
  -9  -1  11         22.47         17.44         2.78 o                         
  -8  -1  11         83.06         87.40         5.08 o                         
  -7  -1  11         57.85         58.46         3.88 o                         
  -6  -1  11        193.82        191.82         9.08 o                         
  -5  -1  11         60.54         60.73         2.66 o                         
  -4  -1  11        124.23        126.18         3.88 o                         
  -3  -1  11         42.38         49.20         2.75 o                         
  -2  -1  11        596.53        632.13        15.63 o                         
  -1  -1  11        690.32        735.62        21.84 o                         
   0  -1  11         38.95         37.62         3.08 o                         
   1  -1  11        118.27        112.38         4.58 o                         
   2  -1  11          3.40          5.36         1.10 o                         
   3  -1  11         53.68         67.60         4.00 o                         
   4  -1  11        202.00        213.87         7.21 o                         
   5  -1  11        244.29        249.46         7.28 o                         
  -9   0  11        191.00        164.93        11.69 o                         
  -8   0  11        113.53        118.76         3.89 o                         
  -7   0  11          2.29          2.65         1.02 o                         
  -6   0  11         16.68         20.45         2.53 o                         
  -5   0  11         81.11         81.75         3.23 o                         
  -4   0  11          0.20          0.84         0.50 o                         
  -3   0  11          2.95          1.39         0.71 o                         
  -2   0  11        282.69        325.61         8.56 o                         
  -1   0  11        457.74        489.06        11.50 o                         
   0   0  11        263.85        284.07         9.73 o                         
   1   0  11        264.06        273.51         8.68 o                         
   2   0  11        681.01        717.72        17.20 o                         
   3   0  11         10.50         11.51         1.58 o                         
   4   0  11        136.81        153.78         5.61 o                         
   5   0  11        205.05        223.40         7.40 o                         
  -8   1  11        158.45        162.68         7.94 o                         
  -7   1  11        541.34        563.16        17.26 o                         
  -6   1  11        268.60        281.06        10.44 o                         
  -5   1  11         73.88         76.00         5.17 o                         
  -4   1  11          0.55          0.93         0.70 o                         
  -3   1  11         16.13         16.31         1.50 o                         
  -2   1  11         46.41         52.63         3.04 o                         
  -1   1  11        403.88        434.34         9.48 o                         
   0   1  11       1200.54       1325.26        24.34 o                         
   1   1  11        409.11        449.40        12.93 o                         
   2   1  11        600.10        632.61        14.44 o                         
   3   1  11         22.54         25.65         1.87 o                         
   4   1  11        220.37        244.05         7.61 o                         
   5   1  11         11.54         14.01         1.58 o                         
  -8   2  11         28.16         25.47         2.42 o                         
  -7   2  11         70.91         65.68         3.64 o                         
  -6   2  11        312.50        332.91        14.12 o                         
  -5   2  11        460.26        493.76        14.54 o                         
  -4   2  11        130.86        140.55         5.69 o                         
  -3   2  11        257.64        265.97         6.80 o                         
  -2   2  11         45.18         43.74         2.43 o                         
  -1   2  11          8.73         10.19         1.18 o                         
   0   2  11        113.84        123.31         4.52 o                         
   1   2  11         72.30         77.07         4.04 o                         
   2   2  11         25.70         26.25         2.05 o                         
   3   2  11         68.81         81.00         3.61 o                         
   4   2  11         52.46         59.97         2.67 o                         
  -8   3  11         64.70         59.53         5.98 o                         
  -7   3  11        170.13        156.73         6.86 o                         
  -6   3  11        210.56        201.34         7.61 o                         
  -5   3  11         45.69         31.24         3.42 o                         
  -4   3  11          2.77          1.59         0.96 o                         
  -3   3  11         50.25         50.76         2.92 o                         
  -2   3  11        140.95        131.25         4.67 o                         
  -1   3  11        224.87        219.39         5.65 o                         
   0   3  11         12.66         13.32         1.35 o                         
   1   3  11         55.64         53.41         2.99 o                         
   2   3  11          0.14          0.98         1.06 o                         
   3   3  11          3.01          1.67         0.65 o                         
  -7   4  11         13.21         13.21         1.45 o                         
  -6   4  11          5.33          2.87         0.77 o                         
  -5   4  11         82.99         84.59         5.24 o                         
  -4   4  11        230.06        259.25        11.11 o                         
  -3   4  11         14.39         18.05         2.04 o                         
  -2   4  11          0.64          1.26         0.91 o                         
  -1   4  11        451.43        470.34        14.56 o                         
   0   4  11        257.24        243.24        11.35 o                         
   1   4  11         51.37         52.16         4.06 o                         
   2   4  11         13.71         12.05         2.81 o                         
  -6   5  11        150.47        136.59         6.37 o                         
  -5   5  11          5.83          3.65         1.50 o                         
  -4   5  11         59.68         60.42         3.90 o                         
  -3   5  11        141.07        140.35         5.27 o                         
  -2   5  11        446.84        460.97        16.17 o                         
  -1   5  11         73.67         73.65         8.87 o                         
   0   5  11        132.88        137.80         6.65 o                         
   1   5  11        217.64        182.88        17.38 o                         
  -3   6  11          0.94          0.76         0.95 o                         
  -2   6  11          8.62          7.25         1.89 o                         
  -1  -9  12        137.35        107.05         8.50 o                         
   0  -9  12          0.75          0.87         0.71 o                         
   1  -9  12         28.62         21.57         3.03 o                         
  -4  -8  12        131.41        116.16         8.58 o                         
  -3  -8  12        194.72        196.57         7.14 o                         
  -2  -8  12          1.43          1.34         0.60 o                         
  -1  -8  12          2.29          1.24         0.66 o                         
   0  -8  12         47.80         54.03         5.25 o                         
   1  -8  12        175.56        169.04         8.16 o                         
   2  -8  12         16.57         14.66         1.56 o                         
   3  -8  12         51.56         41.87         5.42 o                         
  -5  -7  12          1.47          1.49         0.90 o                         
  -4  -7  12         32.03         34.95         2.44 o                         
  -3  -7  12         11.45         10.85         1.52 o                         
  -2  -7  12          3.21          3.48         0.96 o                         
  -1  -7  12         51.40         50.74         2.82 o                         
   0  -7  12         88.75         91.45         4.06 o                         
   1  -7  12        412.66        387.12        14.07 o                         
   2  -7  12        103.08         95.72         5.04 o                         
   3  -7  12          1.75          0.03         0.98 o                         
   4  -7  12         52.51         44.57         5.70 o                         
  -6  -6  12          8.89         11.19         1.70 o                         
  -5  -6  12        270.68        260.31        11.26 o                         
  -4  -6  12        121.84        133.20         9.19 o                         
  -3  -6  12          6.87          8.41         2.12 o                         
  -2  -6  12         17.47         17.20         2.01 o                         
  -1  -6  12         76.37         84.04         4.49 o                         
   0  -6  12         73.24         83.45         4.80 o                         
   1  -6  12         39.51         36.93         2.90 o                         
   2  -6  12        246.36        249.94         9.13 o                         
   3  -6  12          8.84          6.65         1.37 o                         
   4  -6  12        603.98        584.29        18.23 o                         
  -7  -5  12         82.00         73.95         6.62 o                         
  -6  -5  12          8.32         13.15         1.58 o                         
  -5  -5  12          1.82          3.78         1.16 o                         
  -4  -5  12        201.65        206.74         7.84 o                         
  -3  -5  12       1179.47       1307.37        37.27 o                         
  -2  -5  12        419.73        437.71        13.42 o                         
  -1  -5  12         36.88         40.75         4.38 o                         
   0  -5  12          0.01          0.85         0.73 o                         
   1  -5  12         64.62         67.23         7.08 o                         
   2  -5  12        215.79        217.07        11.61 o                         
   3  -5  12          0.16          0.08         1.10 o                         
   4  -5  12         25.82         25.19         1.81 o                         
   5  -5  12          7.59         10.31         1.19 o                         
  -7  -4  12         47.26         60.09         3.93 o                         
  -6  -4  12         75.87         90.38         3.99 o                         
  -5  -4  12        391.50        435.03        11.55 o                         
  -4  -4  12        172.77        170.83         6.73 o                         
  -3  -4  12         10.37         11.18         1.40 o                         
  -2  -4  12        102.65         97.18         4.39 o                         
  -1  -4  12        110.83        111.87         4.30 o                         
   0  -4  12        136.39        139.73         4.75 o                         
   1  -4  12        148.79        147.44         5.20 o                         
   2  -4  12         21.38         23.15         2.94 o                         
   3  -4  12         33.86         41.29         3.78 o                         
   4  -4  12         35.56         29.79         2.07 o                         
   5  -4  12          0.66          0.51         0.44 o                         
  -8  -3  12         13.96         10.98         1.13 o                         
  -7  -3  12         19.70         23.76         2.40 o                         
  -6  -3  12          2.32          1.62         0.87 o                         
  -5  -3  12         21.40         23.28         2.13 o                         
  -4  -3  12        308.24        351.92        10.48 o                         
  -3  -3  12        138.34        176.68         5.87 o                         
  -2  -3  12        401.12        401.45        10.17 o                         
  -1  -3  12         63.91         64.68         2.90 o                         
   0  -3  12         57.24         61.84         2.85 o                         
   1  -3  12         66.03         72.61         3.60 o                         
   2  -3  12        275.28        304.46        15.61 o                         
   3  -3  12         10.08         10.59         1.48 o                         
   4  -3  12          6.60          6.10         1.13 o                         
   5  -3  12          0.10         -0.31         0.50 o                         
  -8  -2  12         19.26         19.52         1.77 o                         
  -7  -2  12         11.12         13.84         1.40 o                         
  -6  -2  12         47.80         51.72         2.85 o                         
  -5  -2  12        158.30        149.51         5.58 o                         
  -4  -2  12        152.62        129.10         5.54 o                         
  -3  -2  12         75.05         55.85         4.04 o                         
  -2  -2  12        260.43        274.01         7.42 o                         
  -1  -2  12         40.19         46.79         3.09 o                         
   0  -2  12        609.33        647.16        15.87 o                         
   1  -2  12        190.11        212.93         7.34 o                         
   2  -2  12        136.77        140.06         6.02 o                         
   3  -2  12        514.81        525.01        19.21 o                         
   4  -2  12        134.04        155.76         6.38 o                         
   5  -2  12         11.85         16.89         1.90 o                         
  -8  -1  12         33.88         38.39         2.59 o                         
  -7  -1  12          5.26          3.55         0.92 o                         
  -6  -1  12          0.40          0.39         0.82 o                         
  -5  -1  12          4.81          3.16         1.12 o                         
  -4  -1  12         42.88         58.71         2.71 o                         
  -3  -1  12          5.70          5.52         0.94 o                         
  -2  -1  12         81.71         82.21         4.20 o                         
  -1  -1  12         35.18         35.64         3.32 o                         
   0  -1  12         98.02         96.86         5.81 o                         
   1  -1  12         69.59         79.28         5.69 o                         
   2  -1  12        105.05        120.64         5.48 o                         
   3  -1  12         53.50         61.08         3.79 o                         
   4  -1  12          0.05          0.58         0.65 o                         
   5  -1  12         61.37         64.65         6.24 o                         
  -8   0  12         53.98         49.27         3.13 o                         
  -7   0  12        155.63        173.09         9.93 o                         
  -6   0  12        339.79        407.50        13.01 o                         
  -5   0  12        124.56        132.58         4.84 o                         
  -4   0  12         85.59         95.98         4.02 o                         
  -3   0  12          0.37          0.05         0.63 o                         
  -2   0  12         51.06         49.75         2.74 o                         
  -1   0  12        357.07        408.79         9.64 o                         
   0   0  12        136.35        145.01         5.81 o                         
   1   0  12          8.80          8.98         1.59 o                         
   2   0  12          0.85          0.81         0.69 o                         
   3   0  12        188.49        202.27         6.77 o                         
   4   0  12        615.91        622.12        21.58 o                         
  -8   1  12        163.95        135.86        12.59 o                         
  -7   1  12          0.68          0.26         0.44 o                         
  -6   1  12         23.15         27.47         1.97 o                         
  -5   1  12        106.57        121.43         5.84 o                         
  -4   1  12        547.66        604.02        13.82 o                         
  -3   1  12        128.40        131.30         5.05 o                         
  -2   1  12         38.20         40.55         2.66 o                         
  -1   1  12         71.97         77.19         3.54 o                         
   0   1  12          0.37          0.86         0.76 o                         
   1   1  12         46.02         48.40         3.16 o                         
   2   1  12        428.85        481.66        12.14 o                         
   3   1  12         21.69         22.46         1.94 o                         
   4   1  12         81.10         84.36         3.85 o                         
  -8   2  12         61.82         39.64         4.51 o                         
  -7   2  12        206.18        186.01         8.49 o                         
  -6   2  12        190.77        189.54         7.24 o                         
  -5   2  12         80.43         84.08         3.42 o                         
  -4   2  12         28.21         30.45         2.08 o                         
  -3   2  12        152.00        158.72         5.32 o                         
  -2   2  12        515.88        528.62        11.17 o                         
  -1   2  12        351.87        364.81         9.42 o                         
   0   2  12          0.95          1.30         0.77 o                         
   1   2  12        339.66        371.74        13.39 o                         
   2   2  12         43.18         53.53         3.70 o                         
   3   2  12        102.73        112.76         7.07 o                         
  -7   3  12          4.66          3.64         0.85 o                         
  -6   3  12          0.83          1.98         0.82 o                         
  -5   3  12         82.46         87.36         4.25 o                         
  -4   3  12        366.51        379.71        11.50 o                         
  -3   3  12        109.54        103.44         4.49 o                         
  -2   3  12         20.57         20.97         1.56 o                         
  -1   3  12          1.94          2.21         0.65 o                         
   0   3  12         49.29         42.91         2.28 o                         
   1   3  12        367.20        347.24        10.71 o                         
   2   3  12          8.50          6.12         1.48 o                         
  -6   4  12          1.43          0.50         0.82 o                         
  -5   4  12         25.84         25.71         2.41 o                         
  -4   4  12        112.01        111.38         5.12 o                         
  -3   4  12         20.11         20.78         1.77 o                         
  -2   4  12        227.70        220.63         9.70 o                         
  -1   4  12         52.07         47.36         7.01 o                         
   0   4  12         87.76         79.93         8.21 o                         
   1   4  12          4.73          2.65         1.10 o                         
  -5   5  12         49.27         46.17         5.01 o                         
  -4   5  12         29.46         29.46         2.04 o                         
  -3   5  12          0.54          0.43         0.48 o                         
  -2   5  12         13.83         13.45         2.48 o                         
  -1   5  12        148.72        167.12        11.98 o                         
  -3  -8  13         14.89         11.31         2.05 o                         
  -2  -8  13         24.22         20.84         1.72 o                         
  -1  -8  13          5.03          6.22         2.09 o                         
   0  -8  13        122.84        110.30         8.87 o                         
   1  -8  13        225.22        181.84         7.38 o                         
  -4  -7  13         65.84         65.77         4.53 o                         
  -3  -7  13         82.17         76.78         3.89 o                         
  -2  -7  13         16.60         14.22         1.48 o                         
  -1  -7  13         63.24         63.25         3.50 o                         
   0  -7  13         14.60          9.55         1.51 o                         
   1  -7  13          1.16          0.61         0.70 o                         
   2  -7  13         40.32         33.01         3.53 o                         
   3  -7  13          0.47         -0.39         0.48 o                         
  -5  -6  13         26.96         29.02         2.87 o                         
  -4  -6  13          1.85          4.26         1.13 o                         
  -3  -6  13          4.39          7.52         1.38 o                         
  -2  -6  13        104.25        104.39         7.85 o                         
  -1  -6  13         32.82         41.95         2.90 o                         
   0  -6  13         29.33         27.73         2.57 o                         
   1  -6  13         64.74         59.44         3.20 o                         
   2  -6  13          5.39          4.10         0.98 o                         
   3  -6  13         51.22         43.77         2.51 o                         
   4  -6  13         38.53         29.87         2.68 o                         
  -6  -5  13          1.28          1.37         0.69 o                         
  -5  -5  13        381.16        409.59        24.56 o                         
  -4  -5  13        275.68        298.70        11.21 o                         
  -3  -5  13         57.03         56.74         5.81 o                         
  -2  -5  13          9.75         12.51         2.50 o                         
  -1  -5  13        253.47        297.75        14.09 o                         
   0  -5  13        297.12        308.44        14.28 o                         
   1  -5  13        196.88        208.24        10.33 o                         
   2  -5  13          0.29          1.22         0.91 o                         
   3  -5  13          0.49          0.94         0.93 o                         
   4  -5  13        175.09        168.53         7.48 o                         
  -7  -4  13          2.20          2.54         0.66 o                         
  -6  -4  13         10.95         14.64         1.49 o                         
  -5  -4  13          4.58          2.92         0.87 o                         
  -4  -4  13          9.77         11.32         1.36 o                         
  -3  -4  13        208.89        228.46         8.01 o                         
  -2  -4  13        363.55        344.80        11.97 o                         
  -1  -4  13        205.09        233.13         8.45 o                         
   0  -4  13          6.88          7.17         1.04 o                         
   1  -4  13         11.00         10.22         2.62 o                         
   2  -4  13         60.22         71.19         4.79 o                         
   3  -4  13        171.69        182.93         7.57 o                         
   4  -4  13         53.37         47.17         2.39 o                         
  -7  -3  13          4.32          6.61         1.23 o                         
  -6  -3  13         25.39         23.51         2.80 o                         
  -5  -3  13         67.51         70.83         3.85 o                         
  -4  -3  13         44.97         46.28         3.22 o                         
  -3  -3  13         14.49         15.01         1.60 o                         
  -2  -3  13         42.15         48.33         3.18 o                         
  -1  -3  13          1.29          1.30         0.83 o                         
   0  -3  13        453.30        488.59        15.66 o                         
   1  -3  13         78.76         79.31         3.79 o                         
   2  -3  13         47.78         42.11         2.77 o                         
   3  -3  13         60.66         53.49         3.04 o                         
   4  -3  13         49.60         54.21         4.06 o                         
  -7  -2  13        527.06        538.74        14.97 o                         
  -6  -2  13         46.64         53.67         3.51 o                         
  -5  -2  13          5.65          5.82         1.17 o                         
  -4  -2  13          0.26          1.85         0.96 o                         
  -3  -2  13         13.25          8.35         1.53 o                         
  -2  -2  13        106.93         95.01         5.05 o                         
  -1  -2  13         95.68         97.81         4.90 o                         
   0  -2  13          1.35          2.02         0.98 o                         
   1  -2  13         56.66         58.80         3.15 o                         
   2  -2  13        374.60        378.76        12.18 o                         
   3  -2  13         39.50         48.20         3.34 o                         
   4  -2  13         14.43         18.58         2.12 o                         
  -8  -1  13         52.00         37.27         4.19 o                         
  -7  -1  13         55.47         56.32         3.14 o                         
  -6  -1  13         63.06         67.78         3.64 o                         
  -5  -1  13        160.81        181.90         6.11 o                         
  -4  -1  13          3.43          3.12         0.87 o                         
  -3  -1  13        113.63        124.43         5.46 o                         
  -2  -1  13         24.49         28.66         2.41 o                         
  -1  -1  13          6.21          4.71         1.46 o                         
   0  -1  13         42.60         46.56         3.23 o                         
   1  -1  13         95.85         99.35         6.09 o                         
   2  -1  13          0.01         -0.83         0.86 o                         
   3  -1  13          6.16          7.10         0.98 o                         
   4  -1  13          0.93          1.69         0.84 o                         
  -7   0  13        299.79        315.28        14.54 o                         
  -6   0  13         86.36         94.88         4.28 o                         
  -5   0  13         10.84         15.84         1.63 o                         
  -4   0  13        181.79        212.79         7.36 o                         
  -3   0  13        572.20        673.98        20.06 o                         
  -2   0  13        602.40        667.76        14.90 o                         
  -1   0  13         27.20         28.69         2.25 o                         
   0   0  13        127.53        133.63         5.60 o                         
   1   0  13         21.87         22.90         1.98 o                         
   2   0  13          4.54          4.51         0.95 o                         
   3   0  13         10.48         11.34         1.55 o                         
  -7   1  13          4.10          4.49         1.38 o                         
  -6   1  13         44.33         42.14         2.94 o                         
  -5   1  13        169.70        187.51         6.89 o                         
  -4   1  13          2.48          2.79         0.97 o                         
  -3   1  13          2.07          2.85         0.97 o                         
  -2   1  13         38.28         38.90         2.13 o                         
  -1   1  13        278.01        306.76         8.84 o                         
   0   1  13        114.60        112.80         4.46 o                         
   1   1  13          0.34          0.36         0.77 o                         
   2   1  13        164.81        184.10         5.79 o                         
   3   1  13          0.54          0.65         0.48 o                         
  -7   2  13         13.32          8.86         1.30 o                         
  -6   2  13         43.10         40.61         2.12 o                         
  -5   2  13         11.06         10.35         1.58 o                         
  -4   2  13        113.12        117.12         4.07 o                         
  -3   2  13        224.27        230.97         6.06 o                         
  -2   2  13         93.45         99.00         4.27 o                         
  -1   2  13          4.99          3.73         0.84 o                         
   0   2  13        160.37        159.63         5.07 o                         
   1   2  13        137.99        142.83         5.82 o                         
   2   2  13         37.60         43.02         2.27 o                         
  -6   3  13          0.09         -0.26         0.52 o                         
  -5   3  13         30.27         29.77         2.36 o                         
  -4   3  13          0.79          0.71         0.60 o                         
  -3   3  13         23.67         22.14         1.71 o                         
  -2   3  13         17.81         16.10         1.80 o                         
  -1   3  13         78.58         69.52         4.42 o                         
   0   3  13        228.50        208.72        10.81 o                         
   1   3  13         15.96         14.11         1.91 o                         
  -5   4  13          3.13          1.70         1.10 o                         
  -4   4  13         26.08         23.89         2.28 o                         
  -3   4  13         24.63         27.46         2.32 o                         
  -2   4  13        232.74        238.11        12.56 o                         
  -1   4  13         63.28         63.10         6.04 o                         
  -3  -7  14          7.45          9.09         0.95 o                         
  -2  -7  14         38.66         38.73         2.59 o                         
  -1  -7  14        223.33        218.97         7.88 o                         
   0  -7  14        350.34        313.66        16.46 o                         
   1  -7  14         64.02         45.73         3.05 o                         
  -5  -6  14         63.34         55.73         5.40 o                         
  -4  -6  14        118.27        114.01         5.10 o                         
  -3  -6  14        345.07        387.24        19.76 o                         
  -2  -6  14        241.52        260.88         8.78 o                         
  -1  -6  14          0.20          0.25         0.62 o                         
   0  -6  14         14.17         12.36         1.52 o                         
   1  -6  14         45.37         43.10         3.67 o                         
   2  -6  14         88.46         73.20         4.31 o                         
  -5  -5  14          1.58          1.86         1.08 o                         
  -4  -5  14          4.51          7.39         2.18 o                         
  -3  -5  14        139.05        165.98         7.27 o                         
  -2  -5  14         84.15         91.59         5.27 o                         
  -1  -5  14        313.13        323.84        21.60 o                         
   0  -5  14        167.71        146.32         9.78 o                         
   1  -5  14          0.13         -0.74         1.12 o                         
   2  -5  14         60.34         59.60         4.42 o                         
   3  -5  14        108.62         83.91         6.11 o                         
  -6  -4  14          0.47          0.05         0.51 o                         
  -5  -4  14          0.16          1.68         0.62 o                         
  -4  -4  14          1.42          0.30         0.70 o                         
  -3  -4  14         73.82         71.91         4.61 o                         
  -2  -4  14          9.61          9.54         1.42 o                         
  -1  -4  14         73.88         69.76         3.51 o                         
   0  -4  14        203.91        210.76        16.34 o                         
   1  -4  14        165.73        158.25        10.69 o                         
   2  -4  14        101.42        108.88         5.47 o                         
   3  -4  14         21.99         20.13         1.66 o                         
  -6  -3  14         84.73         78.56         4.63 o                         
  -5  -3  14        225.94        224.80        10.79 o                         
  -4  -3  14         50.40         51.46         3.13 o                         
  -3  -3  14          1.56          1.39         0.70 o                         
  -2  -3  14          4.96          3.53         0.96 o                         
  -1  -3  14         30.62         26.70         2.11 o                         
   0  -3  14          5.96          4.06         0.90 o                         
   1  -3  14        159.80        156.30         5.64 o                         
   2  -3  14         81.09         88.13         4.34 o                         
   3  -3  14        110.21        110.15         7.71 o                         
  -7  -2  14          6.74          2.36         0.73 o                         
  -6  -2  14         33.56         35.80         2.48 o                         
  -5  -2  14        147.98        153.00         5.80 o                         
  -4  -2  14        357.55        393.48        12.08 o                         
  -3  -2  14        567.45        604.04        15.32 o                         
  -2  -2  14         19.23         20.92         2.09 o                         
  -1  -2  14          2.32          4.23         1.12 o                         
   0  -2  14        121.96        124.34         4.56 o                         
   1  -2  14          1.38          2.67         0.84 o                         
   2  -2  14         13.10         15.72         1.46 o                         
   3  -2  14         76.21         83.70         6.81 o                         
  -7  -1  14        313.56        272.84         7.71 o                         
  -6  -1  14        160.86        175.66         5.88 o                         
  -5  -1  14        118.97        136.59         4.72 o                         
  -4  -1  14          2.98          2.74         0.84 o                         
  -3  -1  14          2.35          2.91         0.89 o                         
  -2  -1  14          3.46          4.11         1.06 o                         
  -1  -1  14         40.31         42.38         3.13 o                         
   0  -1  14         23.97         26.79         2.34 o                         
   1  -1  14         33.89         35.15         2.93 o                         
   2  -1  14          0.04         -0.51         0.51 o                         
   3  -1  14          0.92          0.34         0.49 o                         
  -7   0  14          0.03          0.68         0.78 o                         
  -6   0  14         33.05         31.35         2.00 o                         
  -5   0  14        423.59        477.14        13.85 o                         
  -4   0  14        754.23        826.14        28.54 o                         
  -3   0  14        146.59        150.39         4.99 o                         
  -2   0  14        112.64        124.36         4.89 o                         
  -1   0  14        107.29        112.10         4.24 o                         
   0   0  14         48.25         48.02         3.05 o                         
   1   0  14         98.46        111.54         5.17 o                         
   2   0  14         25.13         27.91         2.04 o                         
  -6   1  14         53.83         48.35         3.48 o                         
  -5   1  14          0.06          1.32         0.52 o                         
  -4   1  14          0.91          0.56         0.56 o                         
  -3   1  14         33.29         32.23         1.99 o                         
  -2   1  14        107.72        113.59         4.94 o                         
  -1   1  14         64.00         63.65         2.95 o                         
   0   1  14         28.67         29.39         2.29 o                         
   1   1  14         41.71         39.25         3.32 o                         
  -6   2  14         61.32         41.96         2.62 o                         
  -5   2  14         14.03         12.63         1.59 o                         
  -4   2  14          0.32          0.23         0.49 o                         
  -3   2  14         35.31         32.56         1.63 o                         
  -2   2  14         60.95         53.06         3.22 o                         
  -1   2  14        105.55         98.85         3.75 o                         
   0   2  14         91.65         80.83         3.71 o                         
  -4   3  14          3.36          1.43         0.72 o                         
  -3   3  14          0.01          0.43         0.49 o                         
  -2   3  14          9.00          3.53         1.63 o                         
  -1   3  14         18.82          8.68         2.37 o                         
  -3  -6  15         26.79         33.89         2.87 o                         
  -2  -6  15         63.06         53.89         3.77 o                         
  -1  -6  15        188.46        198.50         9.65 o                         
   0  -6  15        234.76        203.72        14.78 o                         
   1  -6  15         66.35         39.52         4.43 o                         
  -4  -5  15          9.01          8.68         1.13 o                         
  -3  -5  15          1.59          2.40         0.83 o                         
  -2  -5  15         40.01         39.93         2.68 o                         
  -1  -5  15          0.42          0.66         0.60 o                         
   0  -5  15          1.40          1.28         0.80 o                         
   1  -5  15        191.22        177.45        10.28 o                         
  -5  -4  15        132.71         99.68         6.81 o                         
  -4  -4  15          4.29          4.91         0.84 o                         
  -3  -4  15          8.79          8.37         1.12 o                         
  -2  -4  15          0.30          0.49         0.67 o                         
  -1  -4  15         41.70         43.76         3.88 o                         
   0  -4  15          7.54          8.10         2.11 o                         
   1  -4  15         19.79         17.37         2.53 o                         
   2  -4  15        101.46         80.21         3.79 o                         
  -6  -3  15         93.60         71.50         6.33 o                         
  -5  -3  15        130.37        123.44         5.20 o                         
  -4  -3  15        126.19        114.57         4.05 o                         
  -3  -3  15        241.85        253.39        10.44 o                         
  -2  -3  15        102.92         97.45         5.46 o                         
  -1  -3  15          1.56          1.92         0.60 o                         
   0  -3  15         40.46         40.48         2.25 o                         
   1  -3  15         12.36         12.09         1.98 o                         
   2  -3  15         51.84         42.25         6.77 o                         
  -6  -2  15        214.19        184.35        12.34 o                         
  -5  -2  15        620.49        617.71        17.41 o                         
  -4  -2  15         48.66         52.32         2.69 o                         
  -3  -2  15        122.96        126.91         5.20 o                         
  -2  -2  15        378.71        393.33        10.61 o                         
  -1  -2  15        534.84        564.48        13.96 o                         
   0  -2  15        140.63        149.89         4.23 o                         
   1  -2  15         26.22         26.49         1.75 o                         
   2  -2  15         23.15         17.04         1.70 o                         
  -6  -1  15         29.99         24.88         1.46 o                         
  -5  -1  15         53.13         57.96         2.52 o                         
  -4  -1  15         15.70         16.49         1.47 o                         
  -3  -1  15        334.70        371.32        10.84 o                         
  -2  -1  15        349.15        377.26         9.49 o                         
  -1  -1  15          8.24          8.11         1.17 o                         
   0  -1  15        221.02        229.67        10.06 o                         
   1  -1  15        113.53        108.83         7.28 o                         
  -6   0  15          4.35          9.35         2.13 o                         
  -5   0  15        133.25        145.41         4.44 o                         
  -4   0  15          8.68          6.16         0.86 o                         
  -3   0  15        432.90        482.39        16.05 o                         
  -2   0  15        269.67        276.36         7.81 o                         
  -1   0  15        266.91        268.79         6.99 o                         
   0   0  15        261.21        275.43         9.08 o                         
   1   0  15          1.20          0.90         0.50 o                         
  -5   1  15        205.59        193.58         9.22 o                         
  -4   1  15          3.26          3.32         1.03 o                         
  -3   1  15          4.56          2.45         0.65 o                         
  -2   1  15          6.23          6.17         0.88 o                         
  -1   1  15          0.31         -0.04         0.46 o                         
   0   1  15         27.73         17.81         4.61 o                         
  -3   2  15          0.56          0.12         0.52 o                         
  -2   2  15         13.14          9.53         1.98 o                         
  -2  -5  16          6.65          8.22         1.49 o                         
  -1  -5  16          5.87          3.43         1.32 o                         
  -4  -4  16          0.30          0.63         0.54 o                         
  -3  -4  16         63.34         63.11         3.72 o                         
  -2  -4  16         43.72         41.51         3.09 o                         
  -1  -4  16         94.11         91.39         5.99 o                         
   0  -4  16         49.12         28.02         2.74 o                         
  -4  -3  16         91.72         95.40         4.86 o                         
  -3  -3  16          9.77          7.96         0.96 o                         
  -2  -3  16         32.75         32.22         2.02 o                         
  -1  -3  16        176.10        178.32         9.64 o                         
   0  -3  16         24.28         23.20         2.75 o                         
  -4  -2  16        338.27        317.93         9.27 o                         
  -3  -2  16        446.81        427.78        14.99 o                         
  -2  -2  16         26.67         35.05         2.27 o                         
  -1  -2  16         22.95         20.47         1.44 o                         
   0  -2  16         14.79         13.93         1.17 o                         
  -4  -1  16         12.08          7.55         0.83 o                         
  -3  -1  16         64.02         64.26         3.08 o                         
  -2  -1  16         72.70         64.45         3.07 o                         
  -1  -1  16        323.69        304.23         9.97 o                         
  -3   0  16         92.48         93.59         4.57 o                         
  -2   0  16         25.59         22.28         1.90 o                         
                                                                                
